# Supplementary material for: Accounting for electron-beam-induced warping of molecular nanocrystals in MicroED structure determination
Source: IUCrJ. 2025 Feb 10;12(Pt 2):223–38. doi: 10.1107/S2052252524012132 (PMC11878443; doi:10.1107/S2052252524012132)
Supplement: Supplementary file 1 [file m-12-00223-sup1.cif]

data_biotin
#==============================================================================

# PROCESSING SUMMARY (IUCr Office Use Only)

_journal_date_recd_electronic      2024-05-07
_journal_date_to_coeditor         ?
_journal_date_from_coeditor       ?
_journal_date_accepted     2024-12-13
_journal_date_printers_first      ?
_journal_date_printers_final      ?
_journal_date_proofs_out          ?
_journal_date_proofs_in           ?
_journal_coeditor_name            ?
_journal_coeditor_code      NF5001SUP1
_journal_coeditor_notes
; ?
;
_journal_paper_category      FA
_journal_techeditor_code      M241213
_iucr_compatibility_tag          ACTA95
_journal_techeditor_notes  
;
;
_journal_coden_ASTM               ?
_journal_name_full                ?
_journal_year                     ?
_journal_volume                   ?
_journal_issue                    ?
_journal_page_first               ?
_journal_page_last                ?
_journal_suppl_publ_number        ?
_journal_suppl_publ_pages         ?

#==============================================================================


_audit_update_record
;
2024-04-12 # Formatted by publCIF

;

# publcif _publ_body_element loop start
loop_
_publ_body_element
_publ_body_title
_publ_body_contents

 section 
;
Introduction
; 
;

;
 section 
;
Experimental
; 
;

;
 subsection 
;
Synthesis and crystallization
; 
;

;
 subsection 
;
Refinement
;
;
Crystal data, data collection and structure refinement details are summarized
in Table 1.
;

 section 
;
Results and discussion
; 
;

;
# publcif _publ_body_element loop end
 
_audit_creation_method            'SHELXL-2019/3'
_shelx_SHELXL_version_number      '2019/3'
_chemical_name_systematic         ?
_chemical_name_common             Biotin
_chemical_melting_point           ?
_chemical_formula_moiety          ?
_chemical_formula_sum
 'C10 H16 N2 O3 S' 
_chemical_formula_weight          244.31

loop_
 _atom_type_symbol
 _atom_type_description
 _atom_type_scat_dispersion_real
 _atom_type_scat_dispersion_imag
 _atom_type_scat_source
 'C'  'C'   0.0000   0.0000
 'International Tables Vol C Tables 4.2.6.8 and 6.1.1.4'
 'N'  'N'   0.0000   0.0000
 'International Tables Vol C Tables 4.2.6.8 and 6.1.1.4'
 'O'  'O'   0.0000   0.0000
 'International Tables Vol C Tables 4.2.6.8 and 6.1.1.4'
 'S'  'S'   0.0000   0.0000
 'International Tables Vol C Tables 4.2.6.8 and 6.1.1.4'
 'H'  'H'   0.0000   0.0000
 'International Tables Vol C Tables 4.2.6.8 and 6.1.1.4'
 
_space_group_crystal_system       orthorhombic
_space_group_IT_number            19
_space_group_name_H-M_alt         'P 21 21 21'
_space_group_name_Hall            'P 2ac 2ab'
 
_shelx_space_group_comment
;
The symmetry employed for this shelxl refinement is uniquely defined
by the following loop, which should always be used as a source of
symmetry information in preference to the above space-group names.
They are only intended as comments.
;
 
loop_
 _space_group_symop_operation_xyz
 'x, y, z'
 '-x+1/2, -y, z+1/2'
 '-x, y+1/2, -z+1/2'
 'x+1/2, -y+1/2, -z'
 
_cell_length_a                    5.170(2)
_cell_length_b                    10.1100(19)
_cell_length_c                    20.710(3)
_cell_angle_alpha                 90
_cell_angle_beta                  90
_cell_angle_gamma                 90
_cell_volume                      1082.5(5)
_cell_formula_units_Z             4
_cell_measurement_temperature     100(2)
_cell_measurement_reflns_used     15766
_cell_measurement_theta_min       0.079
_cell_measurement_theta_max       0.893
 
_exptl_crystal_description        Needle
_exptl_crystal_colour             Colorless
_exptl_crystal_density_meas       ?
_exptl_crystal_density_method     ?
_exptl_crystal_density_diffrn     1.499          
_exptl_crystal_F_000              196
_exptl_transmission_factor_min    ?
_exptl_transmission_factor_max    ?
_exptl_crystal_size_max           ?
_exptl_crystal_size_mid           ?
_exptl_crystal_size_min           ?
_exptl_absorpt_coefficient_mu     0.000
_shelx_estimated_absorpt_T_min    ?
_shelx_estimated_absorpt_T_max    ?
_exptl_absorpt_correction_type    ?
_exptl_absorpt_correction_T_min   ?
_exptl_absorpt_correction_T_max   ?
_exptl_absorpt_process_details    ?
_exptl_absorpt_special_details    ?
_diffrn_ambient_temperature       100(2)
_diffrn_radiation_wavelength      0.0251
_diffrn_radiation_type            Electron
_diffrn_source                    FEG
_diffrn_measurement_device_type   TEM
_diffrn_measurement_method        ?
_diffrn_detector_area_resol_mean  ?
_diffrn_reflns_number             15766
_diffrn_reflns_av_unetI/netI      0.1102
_diffrn_reflns_av_R_equivalents   0.1807
_diffrn_reflns_limit_h_min        -6
_diffrn_reflns_limit_h_max        6
_diffrn_reflns_limit_k_min        -11
_diffrn_reflns_limit_k_max        11
_diffrn_reflns_limit_l_min        -25
_diffrn_reflns_limit_l_max        25
_diffrn_reflns_theta_min          0.079
_diffrn_reflns_theta_max          0.893
_diffrn_reflns_theta_full         0.863
_diffrn_measured_fraction_theta_max   0.916
_diffrn_measured_fraction_theta_full  0.935
_diffrn_reflns_Laue_measured_fraction_max    0.916
_diffrn_reflns_Laue_measured_fraction_full   0.935
_diffrn_reflns_point_group_measured_fraction_max   0.924
_diffrn_reflns_point_group_measured_fraction_full  0.944
_reflns_number_total              2016
_reflns_number_gt                 1930
_reflns_threshold_expression      'I > 2\s(I)'
_reflns_Friedel_coverage          0.688
_reflns_Friedel_fraction_max      0.936
_reflns_Friedel_fraction_full     0.959
 
_reflns_special_details
;
 Reflections were merged by SHELXL according to the crystal
 class for the calculation of statistics and refinement.
 
 _reflns_Friedel_fraction is defined as the number of unique
 Friedel pairs measured divided by the number that would be
 possible theoretically, ignoring centric projections and
 systematic absences.
;
 
_computing_data_collection        ?
_computing_cell_refinement        ?
_computing_data_reduction         ?
_computing_structure_solution     'SHELXT 2018/2 (Sheldrick, 2018)'
_computing_structure_refinement 'SHELXL-2019/2 (Sheldrick, 2019)'
_computing_molecular_graphics     ?
_computing_publication_material   ?
_refine_special_details           ?
_refine_ls_structure_factor_coef  Fsqd
_refine_ls_matrix_type            full
_refine_ls_weighting_scheme       calc
_refine_ls_weighting_details
'w=1/[\s^2^(Fo^2^)+(0.1203P)^2^+0.3743P] where P=(Fo^2^+2Fc^2^)/3'
_atom_sites_solution_primary      ?
_atom_sites_solution_secondary    ?
_atom_sites_solution_hydrogens    geom
_refine_ls_hydrogen_treatment     mixed
_refine_ls_extinction_method      'SHELXL-2019/2 (Sheldrick 2019)'
_refine_ls_extinction_coef        14352(25)
_refine_ls_extinction_expression
 'Fc^*^=kFc[1+0.001xFc^2^\l^3^/sin(2\q)]^-1/4^'
_refine_ls_abs_structure_details
;
 All f" are zero, so absolute structure could not be determined
;
_refine_ls_abs_structure_Flack    ?
_chemical_absolute_configuration  rm
_refine_ls_number_reflns          2016
_refine_ls_number_parameters      148
_refine_ls_number_restraints      149
_refine_ls_R_factor_all           0.1322
_refine_ls_R_factor_gt            0.1282
_refine_ls_wR_factor_ref          0.3269
_refine_ls_wR_factor_gt           0.3245
_refine_ls_goodness_of_fit_ref    1.196
_refine_ls_restrained_S_all       1.159
_refine_ls_shift/su_max           0.005
_refine_ls_shift/su_mean          0.000
 
loop_
 _atom_site_label
 _atom_site_type_symbol
 _atom_site_fract_x
 _atom_site_fract_y
 _atom_site_fract_z
 _atom_site_U_iso_or_equiv
 _atom_site_adp_type
 _atom_site_occupancy
 _atom_site_site_symmetry_order  
 _atom_site_calc_flag
 _atom_site_refinement_flags_posn
 _atom_site_refinement_flags_adp
 _atom_site_refinement_flags_occupancy
 _atom_site_disorder_assembly
 _atom_site_disorder_group
S1 S 0.4432(10) 0.6278(7) 0.5464(2) 0.0347(15) Uani 1 1 d . . . . .
C1 C 0.445(2) 0.4989(11) 0.7092(4) 0.026(2) Uani 1 1 d . . . . .
O3 O 0.527(2) 0.5172(12) 0.3117(5) 0.043(3) Uani 1 1 d D . . . .
H11 H 0.702(8) 0.5287(13) 0.291(3) 0.064 Uiso 1 1 calc DR U . . .
O1 O 0.5837(17) 0.4241(13) 0.7446(4) 0.040(2) Uani 1 1 d . . . . .
C3 C 0.1242(11) 0.5654(4) 0.64055(12) 0.030(2) Uani 1 1 d D . . . .
H4 H -0.059594 0.568618 0.655518 0.036 Uiso 1 1 calc R U . . .
N2 N 0.2579(19) 0.4589(11) 0.6706(4) 0.029(2) Uani 1 1 d . . . . .
H2 H 0.219651 0.375172 0.664051 0.034 Uiso 1 1 calc R U . . .
O2 O 0.620(2) 0.3079(13) 0.3014(5) 0.046(3) Uani 1 1 d . . . . .
C10 C 0.4854(7) 0.3986(11) 0.3211(2) 0.030(2) Uani 1 1 d D . . . .
C9 C 0.2506(8) 0.3727(8) 0.36196(13) 0.035(3) Uani 1 1 d D . . . .
H10A H 0.099820 0.418463 0.342747 0.043 Uiso 1 1 calc R U . . .
H10B H 0.213517 0.276583 0.361989 0.043 Uiso 1 1 calc R U . . .
C2 C 0.2699(9) 0.6849(3) 0.66390(19) 0.035(3) Uani 1 1 d D . . . .
H3 H 0.153642 0.745703 0.688546 0.042 Uiso 1 1 calc R U . . .
C6 C 0.0811(17) 0.4232(3) 0.54333(13) 0.035(3) Uani 1 1 d D . . . .
H7A H -0.078598 0.391293 0.564614 0.043 Uiso 1 1 calc R U . . .
H7B H 0.223867 0.364761 0.557478 0.043 Uiso 1 1 calc R U . . .
N1 N 0.463(2) 0.6262(11) 0.7061(4) 0.032(2) Uani 1 1 d . . . . .
H1 H 0.579909 0.672405 0.727203 0.039 Uiso 1 1 calc R U . . .
C4 C 0.3858(14) 0.7539(6) 0.60652(19) 0.035(3) Uani 1 1 d D . . . .
H5A H 0.550055 0.797671 0.618645 0.042 Uiso 1 1 calc R U . . .
H5B H 0.265266 0.821736 0.589689 0.042 Uiso 1 1 calc R U . . .
C5 C 0.1364(16) 0.5601(3) 0.56809(12) 0.026(2) Uani 1 1 d D . . . .
H6 H -0.000517 0.620369 0.550852 0.031 Uiso 1 1 calc R U . . .
C8 C 0.2856(7) 0.4189(8) 0.43036(13) 0.030(2) Uani 1 1 d D . . . .
H9A H 0.339194 0.512938 0.429741 0.036 Uiso 1 1 calc R U . . .
H9B H 0.427477 0.367487 0.450371 0.036 Uiso 1 1 calc R U . . .
C7 C 0.0482(7) 0.4059(11) 0.47173(11) 0.029(3) Uani 1 1 d D . . . .
H8A H -0.026872 0.317147 0.464065 0.035 Uiso 1 1 calc R U . . .
H8B H -0.080102 0.471697 0.456660 0.035 Uiso 1 1 calc R U . . .
 
loop_
 _atom_site_aniso_label
 _atom_site_aniso_U_11
 _atom_site_aniso_U_22
 _atom_site_aniso_U_33
 _atom_site_aniso_U_23
 _atom_site_aniso_U_13
 _atom_site_aniso_U_12
S1 0.030(3) 0.052(4) 0.022(2) 0.001(2) 0.010(2) -0.004(3)
C1 0.035(5) 0.019(5) 0.023(4) -0.002(4) -0.003(4) 0.004(4)
O3 0.048(5) 0.037(6) 0.043(5) 0.003(4) 0.026(5) -0.001(5)
O1 0.033(4) 0.054(7) 0.032(4) 0.002(4) -0.010(4) 0.003(5)
C3 0.024(4) 0.048(7) 0.018(4) 0.001(4) 0.010(3) 0.005(5)
N2 0.045(5) 0.026(6) 0.015(4) 0.001(3) -0.002(3) 0.000(4)
O2 0.052(6) 0.033(7) 0.052(6) 0.007(5) 0.018(5) 0.001(5)
C10 0.027(5) 0.036(6) 0.028(5) -0.004(4) 0.002(4) -0.005(4)
C9 0.038(6) 0.042(9) 0.027(5) 0.004(5) 0.003(4) -0.002(6)
C2 0.035(6) 0.033(7) 0.036(5) 0.001(4) 0.006(4) 0.014(5)
C6 0.032(5) 0.047(8) 0.027(5) -0.010(5) -0.010(4) -0.002(5)
N1 0.040(5) 0.030(5) 0.027(4) -0.013(4) -0.008(4) 0.000(4)
C4 0.046(7) 0.037(8) 0.022(5) -0.006(4) -0.011(5) -0.008(5)
C5 0.027(4) 0.033(7) 0.017(4) -0.001(4) -0.006(4) 0.007(5)
C8 0.048(6) 0.018(7) 0.023(4) 0.009(4) 0.002(4) 0.003(5)
C7 0.032(5) 0.042(8) 0.014(4) 0.000(4) -0.003(4) 0.005(5)
 
_geom_special_details
;
 All esds (except the esd in the dihedral angle between two l.s. planes)
 are estimated using the full covariance matrix.  The cell esds are taken
 into account individually in the estimation of esds in distances, angles
 and torsion angles; correlations between esds in cell parameters are only
 used when they are defined by crystal symmetry.  An approximate (isotropic)
 treatment of cell esds is used for estimating esds involving l.s. planes.
;
 
loop_
 _geom_bond_atom_site_label_1
 _geom_bond_atom_site_label_2
 _geom_bond_distance
 _geom_bond_site_symmetry_2
 _geom_bond_publ_flag
S1 C5 1.786(9) . ?
S1 C4 1.807(8) . ?
C1 O1 1.274(15) . ?
C1 N1 1.292(15) . ?
C1 N2 1.319(14) . ?
O3 C10 1.233(15) . ?
C3 N2 1.422(11) . ?
C3 C5 1.5029(19) . ?
C3 C2 1.5029(19) . ?
O2 C10 1.221(15) . ?
C10 C9 1.5029(19) . ?
C9 C8 1.5029(19) . ?
C2 N1 1.454(11) . ?
C2 C4 1.5029(19) . ?
C6 C5 1.5029(19) . ?
C6 C7 1.5029(19) . ?
C8 C7 1.5029(19) . ?
 
loop_
 _geom_angle_atom_site_label_1
 _geom_angle_atom_site_label_2
 _geom_angle_atom_site_label_3
 _geom_angle
 _geom_angle_site_symmetry_1
 _geom_angle_site_symmetry_3
 _geom_angle_publ_flag
C5 S1 C4 87.2(3) . . ?
O1 C1 N1 125.4(11) . . ?
O1 C1 N2 125.4(12) . . ?
N1 C1 N2 109.1(10) . . ?
N2 C3 C5 112.9(5) . . ?
N2 C3 C2 102.9(5) . . ?
C5 C3 C2 109.2(3) . . ?
C1 N2 C3 112.9(10) . . ?
O2 C10 O3 125.4(8) . . ?
O2 C10 C9 121.1(9) . . ?
O3 C10 C9 113.5(8) . . ?
C8 C9 C10 112.2(4) . . ?
N1 C2 C4 113.0(6) . . ?
N1 C2 C3 102.1(5) . . ?
C4 C2 C3 108.6(4) . . ?
C5 C6 C7 117.8(5) . . ?
C1 N1 C2 112.8(9) . . ?
C2 C4 S1 106.4(4) . . ?
C6 C5 C3 111.5(3) . . ?
C6 C5 S1 115.8(5) . . ?
C3 C5 S1 106.0(4) . . ?
C9 C8 C7 114.3(4) . . ?
C8 C7 C6 117.4(4) . . ?
 
_refine_diff_density_max    0.153
_refine_diff_density_min   -0.146
_refine_diff_density_rms    0.037

_shelx_res_file
;
TITL biotin_apollo_cryo_merge01_a.res in P2(1)2(1)2(1)
    a.res
    created by SHELXL-2019/3 at 10:03:04 on 12-Apr-2024
REM Old TITL GGYMLG       in space group P 1 21 1    .
REM SHELXT solution in P2(1)2(1)2(1): R1 0.233, Rweak 0.257, Alpha 0.040
REM <I/s>   0.000 for    0 systematic absences,  Orientation as input
REM Flack x = -0.190 ( 0.129 ) from   708 Parsons' quotients
REM Formula found by SHELXT:  C12 N O2 S
CELL  0.02510   5.1700  10.1100  20.7100   90.000   90.000   90.000
ZERR    4.000   0.0020   0.0019   0.0033    0.000    0.000    0.000
LATT -1
SYMM 1/2-X, -Y, 1/2+Z
SYMM -X, 1/2+Y, 1/2-Z
SYMM 1/2+X, 1/2-Y, -Z
SFAC C 0.600 40.938 0.136 0.374 0.547 3.278 1.225 13.013 0 0 0 0 0.76 12.011
SFAC N 0.482 31.526 0.135 0.324 0.519 2.607 1.075 10.017 0 0 0 0 0.71 14.007
SFAC O 0.392 25.675 0.144 0.306 0.511 2.272 0.937 8.270 0 0 0 0 0.66 15.999
SFAC S 1.390 40.169 0.348 0.365 0.915 2.890 2.506 13.043 0 0 0 0 1.05 32.065 H
SFAC H 0.129 37.737 0.036 0.553 0.127 3.772 0.236 13.518 0 0 0 0 0.31 1.008
UNIT 40 8 12 4 64
L.S. 1
ACTA
RIGU 0.005
BOND
LIST 4
FMAP 2
PLAN 20
DFIX 1.0  O3 H11
REM DFIX 1.2 C2 O004
REM DFIX 1.54 C10 C9
REM DFIX 1.54 C9 C8
REM DFIX 1.54 C8 C7
REM DFIX 1.54 C7 C6
REM DFIX 1.54 C6 C5
REM DFIX 1.54 C5 C3
REM DFIX 1.54 C3 C2
REM DFIX 1.54 C2 C4
SADI 0.0001 C10 C9 C9 C8 C8 C7 C7 C6 C6 C5 C5 C3 C3 C2 C2 C4
TEMP -173
WGHT    0.120300    0.374300
EXTI14351.893555
FVAR       5.91471
S1    4    0.443207    0.627803    0.546353    11.00000    0.03023    0.05155 =
         0.02241    0.00052    0.01031   -0.00425
C1    1    0.445050    0.498873    0.709191    11.00000    0.03489    0.01852 =
         0.02315   -0.00198   -0.00263    0.00393
O3    3    0.526554    0.517244    0.311694    11.00000    0.04839    0.03716 =
         0.04334    0.00306    0.02584   -0.00112
AFIX  88
H11   5    0.702343    0.528692    0.290734    11.00000   -1.50000
AFIX   0
O1    3    0.583674    0.424060    0.744558    11.00000    0.03325    0.05395 =
         0.03173    0.00240   -0.00979    0.00329
C3    1    0.124193    0.565433    0.640548    11.00000    0.02418    0.04775 =
         0.01753    0.00082    0.00959    0.00457
AFIX  13
H4    5   -0.059594    0.568618    0.655518    11.00000   -1.20000
AFIX   0
N2    2    0.257859    0.458936    0.670568    11.00000    0.04484    0.02601 =
         0.01473    0.00120   -0.00158    0.00021
AFIX  43
H2    5    0.219651    0.375172    0.664051    11.00000   -1.20000
AFIX   0
O2    3    0.619695    0.307859    0.301427    11.00000    0.05239    0.03275 =
         0.05173    0.00695    0.01766    0.00111
C10   1    0.485443    0.398644    0.321132    11.00000    0.02737    0.03645 =
         0.02762   -0.00396    0.00167   -0.00524
C9    1    0.250557    0.372656    0.361959    11.00000    0.03781    0.04154 =
         0.02692    0.00371    0.00309   -0.00239
AFIX  23
H10A  5    0.099820    0.418463    0.342747    11.00000   -1.20000
H10B  5    0.213517    0.276583    0.361989    11.00000   -1.20000
AFIX   0
C2    1    0.269857    0.684851    0.663901    11.00000    0.03459    0.03342 =
         0.03574    0.00050    0.00644    0.01401
AFIX  13
H3    5    0.153642    0.745703    0.688546    11.00000   -1.20000
AFIX   0
C6    1    0.081087    0.423223    0.543329    11.00000    0.03167    0.04717 =
         0.02741   -0.00996   -0.01012   -0.00246
AFIX  23
H7A   5   -0.078598    0.391293    0.564614    11.00000   -1.20000
H7B   5    0.223867    0.364761    0.557478    11.00000   -1.20000
AFIX   0
N1    2    0.463134    0.626183    0.706070    11.00000    0.03988    0.02992 =
         0.02742   -0.01336   -0.00846   -0.00012
AFIX  43
H1    5    0.579909    0.672405    0.727203    11.00000   -1.20000
AFIX   0
C4    1    0.385785    0.753902    0.606523    11.00000    0.04588    0.03668 =
         0.02226   -0.00602   -0.01115   -0.00753
AFIX  23
H5A   5    0.550055    0.797671    0.618645    11.00000   -1.20000
H5B   5    0.265266    0.821736    0.589689    11.00000   -1.20000
AFIX   0
C5    1    0.136362    0.560063    0.568092    11.00000    0.02733    0.03346 =
         0.01652   -0.00113   -0.00554    0.00687
AFIX  13
H6    5   -0.000517    0.620369    0.550852    11.00000   -1.20000
AFIX   0
C8    1    0.285623    0.418934    0.430362    11.00000    0.04848    0.01826 =
         0.02281    0.00911    0.00208    0.00323
AFIX  23
H9A   5    0.339194    0.512938    0.429741    11.00000   -1.20000
H9B   5    0.427477    0.367487    0.450371    11.00000   -1.20000
AFIX   0
C7    1    0.048157    0.405862    0.471728    11.00000    0.03199    0.04164 =
         0.01416    0.00005   -0.00344    0.00480
AFIX  23
H8A   5   -0.026872    0.317147    0.464065    11.00000   -1.20000
H8B   5   -0.080102    0.471697    0.456660    11.00000   -1.20000
REM #####
AFIX   0
HKLF 4


REM  biotin_apollo_cryo_merge01_a.res in P2(1)2(1)2(1)
REM wR2 = 0.3269, GooF = S = 1.196, Restrained GooF = 1.159 for all data
REM R1 = 0.1282 for 1930 Fo > 4sig(Fo) and 0.1322 for all 2016 data
REM 148 parameters refined using 149 restraints

END

WGHT      0.1155      0.3492

REM Highest difference peak  0.153,  deepest hole -0.146,  1-sigma level  0.037
Q1    1   0.5595  0.6830  0.5500  11.00000  0.05    0.15
Q2    1   0.5590  0.5015  0.7264  11.00000  0.05    0.14
Q3    1   0.4531  0.9163  0.6244  11.00000  0.05    0.12
Q4    1   0.4376  0.5924  0.5781  11.00000  0.05    0.12
Q5    1   0.7487  0.5536  0.2664  11.00000  0.05    0.12
Q6    1   0.3778  0.6714  0.5612  11.00000  0.05    0.12
Q7    1  -0.0400  0.4346  0.6181  11.00000  0.05    0.12
Q8    1   0.1736  0.3486  0.7036  11.00000  0.05    0.11
Q9    1   0.7526  0.7990  0.6135  11.00000  0.05    0.11
Q10   1   0.5193  0.5606  0.5222  11.00000  0.05    0.11
Q11   1   0.6915  0.3350  0.7152  11.00000  0.05    0.11
Q12   1  -0.0464  0.4067  0.3683  11.00000  0.05    0.11
Q13   1   0.0032  0.5102  0.6308  11.00000  0.05    0.10
Q14   1   0.3819  0.6351  0.5219  11.00000  0.05    0.10
Q15   1   0.2274  0.2154  0.3141  11.00000  0.05    0.10
Q16   1   0.4055  0.8031  0.6238  11.00000  0.05    0.10
Q17   1  -0.2852  0.4137  0.4781  11.00000  0.05    0.09
Q18   1   0.5480  0.3873  0.4014  11.00000  0.05    0.09
Q19   1  -0.1842  0.2839  0.4617  11.00000  0.05    0.09
Q20   1   0.1333  0.1990  0.4663  11.00000  0.05    0.09
;
_shelx_res_checksum    8054

_shelx_hkl_file
;
   0   0   4  467.76  106.43
   0   0   4  915.27  257.51
   0   0  -4  603.75  133.51
   0   0  -4  611.71  177.94
   0   0   6 1418.72  303.32
   0   0   6 2178.94  589.52
   0   0  -6 1745.43  370.35
   0   0  -6 2026.56  548.78
   0   0   8 7674.66 1599.31
   0   0   8 6645.10 1763.03
   0   0  -8 7877.20 1640.54
   0   0  -8 8017.05 2124.46
   0   0  10 4593.23  961.80
   0   0  10 3802.36 1015.33
   0   0 -10 3344.25  702.85
   0   0 -10 6403.99 1705.16
   0   0  12 4164.04  872.35
   0   0  12 3435.88  920.57
   0   0 -12 3122.43  656.55
   0   0 -12 5458.82 1454.89
   0   0  14  406.28   98.42
   0   0  14  617.98  177.65
   0   0 -14  424.12  100.50
   0   0 -14  561.55  165.11
   0   0  16  109.71   48.27
   0   0  16  284.03   95.92
   0   0 -16  133.41   51.24
   0   0 -16  160.19   70.84
   0   0  18  190.48   61.99
   0   0  18  339.73  110.91
   0   0 -18  194.41   61.07
   0   0 -18  378.79  121.43
   0   0  20   63.49   38.10
   0   0  20  108.21   58.69
   0   0 -20   50.80   37.18
   0   0 -20   66.38   44.97
   0   0  22  105.22   44.17
   0   0  22  103.03   48.95
   0   0 -22   80.75   43.21
   0   0 -22  102.14   39.01
   0   0  24  136.26   45.52
   0   0  24  161.95   55.19
   0   0  24  150.68   42.58
   0   0 -24  101.08   44.75
   0   0 -24  100.18   35.44
   0   1  -1 1201.23  332.02
   0   1   2 1599.31  338.29
   0  -1   2 1814.87  485.84
   0  -1  -2 1847.66  389.64
   0   1  -2 1982.44  529.73
   0   1  -2 1277.90  234.12
   0   1  -2 2108.54  374.93
   0   1   3  138.48   40.82
   0  -1   3  204.25   65.27
   0  -1   3  171.96   35.13
   0  -1  -3  125.74   37.16
   0   1  -3  188.16   36.50
   0   1  -3  137.10   29.78
   0   1  -3  208.37   66.02
   0   1   4  377.82   87.50
   0  -1   4  395.43  116.85
   0  -1   4  298.02   57.58
   0  -1   4  648.12  116.46
   0  -1  -4  353.00   82.08
   0   1  -4  448.96   81.30
   0   1  -4  303.56   58.20
   0   1  -4  432.80  126.01
   0   1   5 2688.42  563.48
   0  -1   5 1758.93  473.54
   0  -1   5 2505.17  452.58
   0  -1   5 2683.59  475.96
   0  -1  -5 2440.08  512.61
   0   1  -5 2965.71  525.39
   0   1  -5 2522.05  455.70
   0   1  -5 2110.95  566.13
   0   1   6 3156.19  660.89
   0  -1   6 4065.19 1081.39
   0  -1   6 3110.37  561.07
   0  -1   6 3033.22  537.45
   0  -1  -6 3390.06  709.36
   0   1  -6 3399.70  602.06
   0   1  -6 3021.16  544.92
   0   1  -6 4050.72 1075.12
   0   1   7  762.16  165.52
   0  -1   7  926.60  255.58
   0  -1   7  752.52  138.93
   0  -1   7  725.76  131.58
   0  -1  -7  587.35  130.93
   0   1  -7  822.44  149.09
   0   1  -7  699.71  128.93
   0   1  -7  704.05  195.18
   0   1   8  748.18  164.53
   0  -1   8  467.76  136.67
   0  -1   8  499.59   94.54
   0  -1   8  674.15  123.86
   0  -1  -8  850.90  186.50
   0   1  -8  631.96  116.48
   0   1  -8  518.88   97.51
   0   1  -8  366.01  107.66
   0   1   9  526.60  124.25
   0  -1   9  367.94   70.31
   0  -1   9  807.49  182.50
   0  -1   9  440.04   84.80
   0  -1   9  312.97   96.86
   0  -1  -9  563.96  131.60
   0   1  -9 1167.95  255.82
   0   1  -9  366.73  110.62
   0   1  -9  429.43   82.82
   0   1  -9  395.43   76.48
   0   1  10  500.07  184.35
   0   1  10  626.90  143.32
   0  -1  10  678.25  126.90
   0  -1  10  641.13  149.50
   0  -1  10  691.03  129.51
   0  -1 -10  552.64  130.45
   0   1 -10  567.82  139.10
   0   1 -10  748.90  139.90
   0   1 -10  443.65  131.31
   0   1 -10  701.16  130.86
   0   1  11  206.49   60.88
   0   1  11   99.72   96.42
   0  -1  11  218.74   51.26
   0  -1  11  104.81   47.40
   0  -1  11  465.35   90.39
   0  -1  11  160.87   62.04
   0  -1 -11   93.38  110.77
   0   1 -11  434.97   84.82
   0   1 -11  224.65   69.54
   0   1 -11  120.17   56.28
   0   1 -11  349.14   71.39
   0   1  12 3165.83  665.47
   0   1  12 4079.65 1107.68
   0  -1  12 2700.47  568.30
   0  -1  12 2830.68  505.38
   0  -1  12 3457.58  625.21
   0  -1  12 3023.57  806.29
   0  -1 -12 2951.24  623.52
   0  -1 -12 4091.70 1118.05
   0   1 -12 3271.92  591.69
   0   1 -12 3214.05  678.25
   0   1 -12 2469.01  441.24
   0   1 -12 3105.55  827.02
   0   1  13  101.75   45.72
   0   1  13   62.11   60.88
   0  -1  13  178.93   63.61
   0  -1  13  118.58   36.48
   0  -1  13  175.55   38.24
   0  -1  13  139.54   55.00
   0  -1 -13   33.97   46.78
   0  -1 -13   53.36   80.97
   0   1 -13  276.56   80.19
   0   1 -13  122.83   33.95
   0   1 -13  136.11   58.06
   0   1  14   30.57   45.38
   0  -1  14   70.79   28.26
   0  -1  14  192.43   82.44
   0  -1  14  169.77   60.98
   0  -1  14  153.39   34.72
   0  -1 -14  193.59   92.35
   0  -1 -14   60.11   48.32
   0   1 -14   75.88   47.14
   0   1 -14  173.29   64.55
   0   1 -14  126.52   34.87
   0   1  15  258.23   94.95
   0   1  15  419.30  100.86
   0  -1  15  210.13   44.24
   0  -1  15  195.86   78.36
   0  -1 -15  411.10  104.62
   0  -1 -15  154.60   85.04
   0   1 -15  205.02   68.09
   0   1 -15  437.87  125.55
   0   1 -15  326.47   66.52
   0   1  16  393.74   92.25
   0   1  16  698.02  202.37
   0  -1  16  670.29  159.18
   0  -1  16  511.40  145.71
   0  -1  16  698.02  130.64
   0  -1 -16  539.62  128.71
   0  -1 -16  402.90  138.98
   0   1 -16  374.21   96.73
   0   1 -16  315.14   96.47
   0   1 -16  680.42  128.37
   0   1  17   33.54   45.79
   0   1  17  143.39   43.83
   0  -1  17   67.25   60.23
   0  -1  17   64.88   36.24
   0  -1  17  245.46   52.78
   0  -1 -17  208.54   68.67
   0  -1 -17   78.00   68.48
   0   1 -17   63.15   46.51
   0   1 -17  188.00   46.68
   0   1 -17  167.84   61.39
   0   1  18  680.66  208.68
   0   1  18  858.12  188.62
   0  -1  18  789.89  148.94
   0  -1  18  743.36  205.31
   0  -1  18  832.57  192.29
   0  -1 -18  826.78  188.26
   0  -1 -18  952.16  284.27
   0   1 -18  644.98  150.51
   0   1 -18  746.01  139.97
   0   1 -18  667.88  186.91
   0   1  19 2257.80  616.53
   0   1  19  813.76  177.77
   0  -1  19  954.33  177.58
   0  -1  19  801.22  219.01
   0  -1  19 1141.20  254.13
   0  -1 -19  879.34  194.75
   0  -1 -19  865.11  270.53
   0   1 -19  669.09  156.21
   0   1 -19  849.45  158.67
   0   1 -19  942.76  256.54
   0   1  20  282.10  112.38
   0   1  20  207.02   56.03
   0  -1  20  243.29   54.15
   0  -1  20  248.83   76.14
   0  -1  20  242.56   70.69
   0  -1 -20  142.36   44.49
   0  -1 -20  179.43   90.30
   0   1 -20  505.38  122.66
   0   1 -20  217.99   50.20
   0   1 -20  309.35   90.68
   0   1  21    6.35   26.33
   0   1  21   69.92   65.29
   0  -1  21   77.61   39.93
   0  -1  21   18.46   26.45
   0  -1  21   63.03   26.96
   0  -1 -21   27.61   33.18
   0  -1 -21  110.41   54.13
   0   1 -21   56.47   40.34
   0   1 -21  106.91   32.53
   0   1 -21   86.44   35.85
   0   1  22    5.13   23.97
   0   1  22  122.17   67.46
   0  -1  22   38.89   35.13
   0  -1  22  129.87   49.43
   0  -1  22   40.53   23.67
   0  -1 -22   43.04   43.28
   0  -1 -22  337.56  105.42
   0   1 -22   51.67   37.13
   0   1 -22   60.04   26.02
   0   1 -22  121.89   39.33
   0   1  23  180.21   75.11
   0   1  23   58.49   32.14
   0  -1  23   50.71   37.47
   0  -1  23   49.89   32.07
   0  -1  23   30.93   22.06
   0  -1 -23  119.67   57.53
   0  -1 -23  190.33   78.10
   0   1 -23   42.46   49.24
   0   1 -23   36.99   23.64
   0   1 -23   67.42   26.81
   0   1  24  248.83   85.33
   0   1  24   34.12   26.33
   0  -1  24   78.43   36.55
   0  -1  24   56.83   30.16
   0  -1  24   67.97   25.49
   0  -1 -24   35.66   46.51
   0  -1 -24  102.57   70.84
   0   1 -24   47.96   24.50
   0   1 -24   92.52   31.51
   0   1  25   52.13   25.37
   0  -1  25   46.80   32.50
   0  -1  25   90.10   26.59
   0  -1 -25   22.64   38.89
   0  -1 -25  112.60   71.61
   0   1 -25   18.35   23.03
   0   1 -25   75.93   26.45
   0  -2   1 4417.21 1180.01
   0   2  -1 7163.50 1901.42
   0   2   2  389.40  106.16
   0  -2   2  337.32  123.16
   0  -2  -2  287.41   84.80
   0   2  -2  384.09  129.94
   0   2   3 4422.03  930.70
   0  -2   3 6114.65 1624.87
   0  -2   3 7091.17 1310.45
   0  -2   3 4708.95  838.60
   0  -2  -3 4132.69  870.66
   0   2  -3 5622.78  999.90
   0   2  -3 9999.00 1826.68
   0   2  -3 5010.35 1331.92
   0   2   4 2354.48  498.62
   0  -2   4 2512.41  673.43
   0  -2   4 3016.34  549.26
   0  -2   4 3042.86  540.58
   0  -2  -4 2318.79  490.91
   0   2  -4 2722.18  484.88
   0   2  -4 2079.36  380.72
   0   2  -4 2929.54  780.97
   0   2   5  353.24   86.27
   0  -2   5  663.54  187.73
   0  -2   5  246.66   51.86
   0  -2   5  221.88   42.60
   0  -2  -5  273.18   68.55
   0   2  -5  271.01   51.41
   0   2  -5  358.29   71.61
   0   2  -5  492.84  140.45
   0   2   6  237.04   61.73
   0  -2   6  190.55   65.53
   0  -2   6  327.92   64.62
   0  -2   6  603.99  109.61
   0  -2  -6  335.88   80.24
   0   2  -6  549.50  100.62
   0   2  -6  299.46   59.80
   0   2  -6  246.42   77.37
   0   2   7 5196.01 1082.84
   0  -2   7 6775.31 1196.41
   0  -2   7 7016.42 1855.86
   0  -2   7 6105.01 1100.44
   0  -2  -7 4962.13 1034.14
   0   2  -7 7001.96 1851.28
   0   2  -7 5603.50 1010.03
   0   2  -7 6360.59 1123.83
   0   2   8 2707.71  568.06
   0  -2   8 2454.54  435.21
   0  -2   8 3221.28  858.36
   0  -2   8 2085.87  379.51
   0  -2  -8 3431.05  719.24
   0   2  -8 3378.01  897.67
   0   2  -8 2270.58  411.58
   0   2  -8 2125.66  376.62
   0   2   9  247.87   64.79
   0  -2   9  298.74   57.34
   0  -2   9  183.00   39.66
   0  -2   9  309.83   99.85
   0  -2  -9  245.94   66.45
   0   2  -9  472.34  143.90
   0   2  10 1663.69  352.75
   0  -2  10 1762.07  313.69
   0  -2  10 1868.16  339.49
   0  -2 -10 2013.30  426.29
   0   2 -10 1968.70  357.33
   0   2 -10 1858.51  331.05
   0   2  11  208.85   55.02
   0  -2  11  245.22   48.71
   0  -2  11   33.47   39.23
   0  -2  11  333.95   65.94
   0   2 -11  217.97   45.04
   0   2 -11  251.25   50.32
   0   2 -11   25.34   40.53
   0   2  12  158.05   45.59
   0  -2  12  148.36   59.48
   0  -2  12  215.46   44.87
   0  -2  12  318.03   61.05
   0  -2 -12  152.31   50.51
   0   2 -12  201.52   42.82
   0   2 -12  186.64   39.83
   0   2 -12  142.77   60.37
   0   2  13 3134.48  656.32
   0  -2  13 2676.36  710.56
   0  -2  13 2847.56  514.54
   0  -2  13 2577.50  457.39
   0  -2 -13 3264.69  685.73
   0   2 -13 2601.62  461.73
   0   2 -13 2304.33  416.89
   0   2 -13 3809.60 1009.30
   0   2  14  457.87  105.66
   0  -2  14  277.76   86.10
   0  -2  14  278.48   54.30
   0  -2  14  329.12   61.92
   0  -2 -14  390.60   95.43
   0   2 -14  303.08   60.04
   0   2 -14  234.87   48.17
   0   2 -14  428.46  124.01
   0   2  15  207.33   57.75
   0  -2  15  360.70  108.65
   0  -2  15  179.12   37.66
   0  -2  15  293.92   58.06
   0  -2 -15  231.76   63.75
   0   2 -15  286.20   57.51
   0   2 -15  194.82   41.91
   0   2 -15  518.16  145.71
   0   2  16  331.05   81.42
   0  -2  16  365.77   70.74
   0  -2  16  259.43   82.00
   0  -2  16  201.96   42.44
   0  -2 -16  375.65   93.60
   0   2 -16  469.45  121.69
   0   2 -16  328.64   65.39
   0   2 -16  194.82   67.27
   0   2 -16  298.26   59.41
   0   2  17   87.62   41.23
   0  -2  17   97.34   29.78
   0  -2  17  160.84   36.72
   0  -2  17   43.91   39.40
   0  -2  17  151.61   57.19
   0  -2 -17   19.33   37.35
   0   2 -17  201.14   68.11
   0   2 -17  298.98   92.47
   0   2 -17   78.48   25.53
   0   2 -17   77.20   26.09
   0   2  18   80.32   41.18
   0  -2  18  120.90   32.67
   0  -2  18  146.87   58.08
   0  -2  18  219.73   47.28
   0  -2  18  272.70   85.33
   0  -2 -18   72.09   43.28
   0   2 -18  270.53   90.51
   0   2 -18  130.93   33.25
   0   2 -18  136.79   35.30
   0   2  19   97.12   40.65
   0  -2  19   69.18   24.16
   0  -2  19   63.08   33.97
   0  -2  19  106.89   51.28
   0  -2 -19   63.36   39.69
   0   2 -19   73.44   68.40
   0   2 -19   45.38   26.67
   0   2 -19   82.29   25.94
   0   2  20  171.04   69.44
   0   2  20   78.24   42.12
   0  -2  20   88.22   47.48
   0  -2  20  191.32   42.10
   0  -2  20  118.85   32.94
   0  -2 -20   57.63   42.19
   0   2 -20  151.68   69.39
   0   2 -20  101.17   29.34
   0   2 -20  216.67   62.91
   0   2 -20  138.26   33.03
   0   2  21   28.04   27.61
   0   2  21   26.06   41.30
   0  -2  21   34.72   23.46
   0  -2  21   23.80   33.27
   0  -2  21  101.17   28.67
   0  -2  21   18.53   25.63
   0  -2 -21   34.46   37.11
   0   2 -21   13.02   17.08
   0   2 -21   47.69   52.01
   0   2 -21  147.52   35.32
   0   2 -21   61.75   21.41
   0   2  22   29.80   33.95
   0   2  22   32.12   27.73
   0  -2  22  138.93   37.25
   0  -2  22   14.14   37.49
   0  -2  22   14.10   18.26
   0  -2  22   43.01   21.62
   0  -2 -22   13.62   25.78
   0  -2 -22   29.05   39.49
   0   2 -22   76.96   44.94
   0   2 -22   46.44   19.79
   0   2 -22   51.09   20.85
   0   2 -22   48.56   21.25
   0   2  23   56.47   41.09
   0   2  23   29.51   26.57
   0  -2  23   48.95   40.05
   0  -2  23   66.02   28.52
   0  -2  23   49.43   20.93
   0  -2  23   27.51   20.13
   0  -2 -23   14.74   27.78
   0  -2 -23   52.88   41.66
   0   2 -23   65.56   61.65
   0   2 -23  113.37   30.57
   0   2 -23   52.37   19.03
   0   2 -23   43.04   19.51
   0   2  24   18.80   32.77
   0   2  24   46.49   27.95
   0  -2  24   31.80   18.59
   0  -2  24   28.86   24.38
   0  -2  24   35.32   41.01
   0  -2  24   41.42   22.36
   0  -2 -24   14.44   29.66
   0  -2 -24   -5.95   35.32
   0   2 -24   12.11   42.75
   0   2 -24   83.33   23.84
   0   2 -24  138.28   39.90
   0   2  25   35.28   23.93
   0  -2  25   24.81   23.12
   0  -2  25   37.06   39.33
   0  -2  25   68.02   20.96
   0  -2 -25   18.41   41.18
   0  -2 -25    8.41   30.67
   0   2 -25    9.53   44.24
   0   2 -25   36.77   15.39
   0   2 -25   30.98   21.10
   0  -3   2  458.35  157.30
   0   3  -2  426.29  152.26
   0   3   3 1418.47  314.17
   0  -3   3  802.43  239.31
   0  -3  -3 1100.20  247.87
   0   3  -3  969.76  277.52
   0   3   4 2099.38  451.85
   0  -3   4 1384.72  254.85
   0  -3   4 1941.93  533.83
   0  -3   4 1527.94  355.64
   0  -3  -4 1900.94  412.31
   0   3  -4 1637.41  449.92
   0   3  -4 1587.01  359.26
   0   3  -4 1816.31  331.78
   0   3   5  367.21  101.63
   0  -3   5   20.73   28.21
   0  -3   5  340.94  117.11
   0  -3   5   13.03   62.42
   0  -3  -5  403.87  113.18
   0   3  -5   12.84   26.91
   0   3  -5   23.25   61.82
   0   3  -5  181.39   77.28
   0   3   6 3201.99  674.63
   0  -3   6 3693.86  984.71
   0  -3   6 3180.30  583.49
   0  -3   6 3346.66  594.34
   0  -3  -6 3679.40  774.70
   0   3  -6 2683.59  478.37
   0   3  -6 3549.20  647.40
   0   3  -6 3197.17  851.38
   0   3   7  911.65  201.04
   0  -3   7  889.71  161.66
   0  -3   7  730.10  206.01
   0  -3   7  878.38  167.62
   0  -3  -7  950.48  211.55
   0   3  -7  698.51  195.86
   0   3  -7  538.17  107.68
   0   3  -7  755.17  138.62
   0   3   8  525.63  119.67
   0  -3   8  689.10  126.66
   0  -3   8  631.48  182.28
   0  -3   8  759.50  145.69
   0  -3  -8  544.68  124.56
   0   3  -8  558.66  106.77
   0   3  -8  650.53  183.63
   0   3   9  236.08   61.92
   0  -3   9  456.91  135.82
   0  -3   9  262.81   56.98
   0  -3   9  345.04   65.27
   0  -3  -9  286.20   73.13
   0   3  -9  412.06   79.91
   0   3  -9  336.12   70.69
   0   3  -9  269.80   84.80
   0   3  10  644.26  142.16
   0  -3  10  914.79  253.65
   0  -3  10  406.04   80.22
   0  -3  10  532.86   98.47
   0  -3 -10  612.67  137.17
   0   3 -10  559.86  102.91
   0   3 -10  639.68  121.02
   0   3 -10  394.22  116.92
   0   3  11  956.99  205.57
   0  -3  11  678.73  191.61
   0  -3  11  814.48  151.21
   0  -3  11  779.04  140.84
   0  -3 -11  750.35  164.22
   0   3 -11  810.38  146.43
   0   3 -11  762.88  142.19
   0   3 -11 1145.30  313.21
   0   3  12  136.74   42.68
   0  -3  12   36.72   32.14
   0  -3 -12   42.63   30.79
   0   3 -12  110.96   49.21
   0   3 -12   71.88   24.07
   0   3  13  182.69   49.84
   0  -3  13   44.00   32.50
   0  -3  13  141.90   32.00
   0  -3 -13   82.63   35.76
   0   3 -13  125.31   30.40
   0   3 -13   80.65   43.38
   0   3  14  157.27   45.52
   0  -3  14  240.47   76.67
   0  -3  14  137.08   30.98
   0  -3 -14  191.42   54.32
   0   3 -14  119.23   28.16
   0   3 -14  152.43   35.68
   0   3 -14  218.81   71.23
   0   3  15 2291.06  481.02
   0  -3  15 2611.26  695.37
   0  -3  15 1773.63  321.89
   0  -3  15 1912.76  340.22
   0  -3 -15 2435.25  513.33
   0   3 -15 2301.43  408.93
   0   3 -15 1725.90  313.21
   0   3 -15 1543.61  413.51
   0   3  16  787.24  170.97
   0  -3  16  779.76  215.17
   0  -3  16  610.50  113.71
   0  -3  16  707.91  128.59
   0  -3 -16  726.96  161.76
   0   3 -16  562.03  102.45
   0   3 -16  529.97   99.27
   0   3 -16  739.98  203.33
   0   3  17  539.62  120.10
   0  -3  17  593.86  166.34
   0  -3  17  471.62   89.02
   0  -3  17  381.44   70.67
   0  -3 -17  826.78  188.84
   0   3 -17  573.61  105.78
   0   3 -17  471.86   89.09
   0   3 -17  655.84  180.66
   0   3  18  128.69   40.36
   0  -3  18  273.42   83.33
   0  -3  18  104.89   26.72
   0  -3  18   67.17   20.93
   0  -3 -18  143.27   56.40
   0   3 -18   88.42   25.22
   0   3 -18   93.50   23.86
   0   3 -18   83.57   36.00
   0   3  19  387.47   88.71
   0  -3  19  248.11   76.92
   0  -3  19  227.45   46.10
   0  -3  19  234.97   46.39
   0  -3 -19  408.45  102.74
   0   3 -19  174.61   35.97
   0   3 -19  339.73   66.35
   0   3 -19  314.90   90.56
   0   3  20   17.28   22.77
   0  -3  20   13.23   20.24
   0  -3  20   40.15   18.85
   0  -3  20   43.23   16.14
   0  -3 -20   17.96   38.26
   0   3 -20   19.20   15.55
   0   3 -20   51.65   20.54
   0   3 -20   47.33   26.57
   0   3  21  185.37   50.85
   0  -3  21  147.47   48.71
   0  -3  21  119.88   28.07
   0  -3  21   93.34   22.48
   0  -3 -21  140.91   53.62
   0   3 -21  157.71   35.90
   0   3 -21  118.56   36.82
   0   3 -21  123.67   28.89
   0   3  22   41.83   26.69
   0  -3  22   89.53   23.62
   0  -3  22   68.48   30.24
   0  -3  22   71.37   21.24
   0  -3 -22   31.56   30.79
   0   3 -22   75.83   23.35
   0   3 -22  103.37   28.23
   0   3 -22   96.69   30.45
   0   3  23   26.04   26.33
   0  -3  23   78.92   24.30
   0  -3  23   66.04   27.70
   0  -3  23   50.20   17.89
   0  -3 -23   60.28   38.48
   0   3 -23   22.90   56.37
   0   3 -23   41.98   20.76
   0   3 -23   50.54   19.63
   0   3 -23   46.68   20.95
   0   3  24   15.40   27.44
   0  -3  24   33.68   21.32
   0  -3  24   79.47   30.28
   0  -3  24   22.96   14.55
   0  -3 -24    1.83   29.27
   0   3 -24   77.23   63.20
   0   3 -24   29.49   17.03
   0   3 -24   48.97   19.86
   0   3 -24   31.49   16.82
   0  -4   2 4265.31 1146.50
   0   4  -2 5868.72 1561.94
   0  -4   3 4848.80 1298.40
   0   4  -3 4086.89 1096.59
   0   4   4 1078.02  245.22
   0  -4   4  922.50  270.29
   0  -4  -4 1063.07  244.49
   0   4  -4  928.53  268.36
   0   4   5  155.01   70.12
   0  -4   5  359.01  154.53
   0  -4   5  154.40  204.42
   0  -4  -5  107.03   67.05
   0   4  -5  154.24  218.09
   0   4  -5  288.61  113.86
   0   4   6  619.42  151.01
   0  -4   6  795.92  158.96
   0  -4   6  486.08  159.71
   0  -4  -6  673.43  164.39
   0   4  -6  696.82  203.07
   0   4  -6  552.64  118.44
   0   4   7 1042.58  229.42
   0  -4   7 1249.46  349.62
   0  -4   7  935.77  214.81
   0  -4   7  850.17  158.77
   0  -4  -7 1003.27  231.86
   0   4  -7 1020.40  188.43
   0   4  -7 1183.87  248.59
   0   4  -7 1577.85  432.80
   0   4   8  264.50   73.78
   0  -4   8  165.35   75.42
   0  -4   8  563.24  145.32
   0  -4   8  232.24   51.07
   0  -4  -8  184.38   63.77
   0   4  -8  335.15   67.54
   0   4  -8  260.88   88.61
   0   4  -8  274.63   99.44
   0   4   9   90.39   42.41
   0  -4   9  146.77   66.72
   0  -4   9  242.81   64.98
   0  -4   9  142.19   34.41
   0  -4  -9  146.31   53.55
   0   4  -9   68.86   22.64
   0   4  -9  233.50   64.62
   0   4  -9  222.94   79.40
   0   4  10 4091.70  855.24
   0  -4  10 3382.82  598.69
   0  -4  10 2383.89  639.20
   0  -4  10 5063.40  915.99
   0  -4 -10 3845.77  804.12
   0   4 -10 3165.83  841.73
   0   4 -10 4590.82  831.36
   0   4 -10 3739.68  662.09
   0   4  11   67.90   29.58
   0  -4  11   53.70   43.35
   0  -4  11   60.52   22.93
   0  -4 -11   33.76   29.32
   0   4 -11  155.37   33.23
   0   4 -11   88.34   34.24
   0   4 -11   52.71   33.23
   0   4  12  573.61  126.78
   0  -4  12  461.73   88.46
   0  -4  12  522.50   95.72
   0  -4  12  612.91  172.90
   0  -4 -12  522.25  117.64
   0   4 -12  462.93   85.67
   0   4 -12  502.96   96.78
   0   4 -12  467.52  130.78
   0   4  13  818.10  177.05
   0  -4  13  782.17  141.15
   0  -4  13  653.42  183.32
   0  -4  13 1018.47  187.39
   0  -4 -13  989.29  212.54
   0   4 -13  851.38  231.28
   0   4 -13  900.32  166.70
   0   4 -13 1052.71  189.13
   0   4  14  217.12   55.31
   0  -4  14  114.05   50.59
   0  -4  14  102.98   27.92
   0  -4 -14  304.29   74.60
   0   4 -14  167.57   39.88
   0   4 -14  224.26   70.96
   0   4  15  624.97  137.17
   0  -4  15  827.99  149.16
   0  -4  15  812.07  150.34
   0  -4  15  612.67  172.22
   0  -4 -15  799.05  174.66
   0   4 -15  838.60  231.04
   0   4 -15  650.77  118.32
   0   4  16  626.18  137.29
   0  -4  16   75.47   20.99
   0  -4  16   36.19   33.49
   0  -4 -16  337.32   83.88
   0   4 -16   32.72   22.16
   0   4 -16   44.63   40.46
   0   4 -16   32.96   16.72
   0   4  17  372.52   86.39
   0  -4  17  317.79   59.87
   0  -4  17  462.93  131.65
   0  -4  17  323.34   63.82
   0   4 -17  393.01   73.85
   0   4 -17  449.68  128.42
   0   4 -17  302.84   60.09
   0   4  18   51.26   25.80
   0  -4  18   54.30   17.43
   0  -4  18   30.26   18.78
   0  -4  18   34.70   30.38
   0  -4 -18   40.68   34.82
   0   4 -18   70.09   34.12
   0   4  19  227.76   58.30
   0  -4  19  118.94   43.83
   0  -4 -19  267.39   71.27
   0   4 -19  234.97   47.76
   0   4 -19  179.31   54.08
   0   4 -19  199.74   40.07
   0  -4  20   71.92   18.78
   0  -4  20   99.99   36.46
   0   4 -20   57.77   18.24
   0   4 -20   59.75   25.46
   0   4  21   42.87   24.06
   0  -4  21   55.48   16.76
   0  -4  21   92.44   33.01
   0  -4  21   58.71   21.95
   0  -4 -21  114.87   44.65
   0   4 -21  102.06   31.80
   0   4 -21   48.49   18.21
   0   4 -21   70.04   17.21
   0   4  22  102.86   30.55
   0  -4  22  131.92   27.92
   0  -4  22  110.70   37.90
   0  -4  22  105.92   26.28
   0   4 -22  145.44   30.84
   0   4 -22   99.00   30.12
   0   4 -22  106.74   26.35
   0   4  23   49.93   22.05
   0  -4  23   51.72   16.24
   0  -4  23   64.62   26.93
   0  -4  23   64.38   19.26
   0  -4 -23   55.96   34.70
   0   4 -23   55.12   20.06
   0   4 -23   40.97   15.50
   0   4 -23   78.19   22.16
   0   4  24   97.24   28.74
   0  -4  24   57.17   19.11
   0  -4  24   95.58   23.74
   0  -4 -24   80.51   40.15
   0   4 -24   61.12   20.36
   0   4 -24  263.53   71.08
   0   4 -24   70.24   19.24
   0  -5   3 1866.23  525.39
   0   5  -3 1963.40  545.65
   0  -5   4 1255.24  373.96
   0   5  -4 1391.23  414.96
   0   5   5 1489.84  330.33
   0  -5   5 1695.75  474.75
   0  -5  -5 2147.12  470.89
   0   5  -5 1779.66  491.15
   0   5   6 1208.95  266.43
   0  -5   6 1537.59  448.48
   0  -5  -6 1100.44  254.13
   0   5  -6  711.29  290.06
   0   5  -6 1330.71  384.58
   0   5   7  717.32  167.91
   0  -5   7  718.52  236.22
   0  -5   7  827.99  405.07
   0  -5   7  876.93  176.44
   0  -5  -7  759.75  179.53
   0   5  -7  602.78  130.76
   0   5  -7  992.18  421.95
   0   5  -7  624.49  199.96
   0   5   8  247.63   74.46
   0  -5   8  318.51  116.29
   0  -5   8  473.79  237.60
   0  -5   8  395.43   93.55
   0  -5  -8  406.04  109.71
   0   5  -8  299.46   71.71
   0   5  -8  369.14  129.70
   0   5  -8  273.66   97.07
   0   5   9 1086.70  238.63
   0  -5   9 1064.76  195.30
   0  -5   9 1048.85  222.02
   0  -5   9 1216.90  340.46
   0  -5  -9 1023.05  225.35
   0   5  -9 1350.97  371.07
   0   5  -9 1258.62  258.23
   0   5  -9 1139.99  208.90
   0   5  10  209.79   60.09
   0  -5  10  100.62   60.16
   0  -5  10  267.63   90.01
   0  -5 -10  133.65   52.37
   0   5 -10  133.77   67.66
   0   5 -10  196.77   78.77
   0   5  11  245.22   66.72
   0  -5  11  232.85   81.64
   0  -5  11  318.27   63.49
   0  -5 -11  352.27   88.87
   0   5 -11  365.04   71.56
   0   5 -11  273.66   66.81
   0   5 -11  300.91   92.39
   0   5  12   23.43   31.56
   0  -5  12  138.07   44.12
   0  -5  12  108.89   29.22
   0  -5  12   80.99   50.10
   0  -5 -12   73.03   39.59
   0   5 -12   83.21   39.21
   0   5 -12   38.96   35.64
   0   5 -12   33.92   19.08
   0   5  13   90.83   36.19
   0  -5  13   85.96   25.61
   0  -5  13  127.09   39.86
   0  -5 -13   67.13   36.29
   0   5 -13  146.19   41.09
   0   5 -13  173.89   40.17
   0   5  14 1184.59  252.92
   0  -5  14 1501.17  268.84
   0  -5  14 1009.06  185.54
   0  -5  14 1448.86  392.29
   0  -5 -14 1259.83  269.32
   0   5 -14 1386.64  372.28
   0   5 -14 1342.53  246.91
   0   5 -14 1116.12  200.58
   0   5  15 1034.14  221.66
   0  -5  15  753.00  136.33
   0  -5  15  897.67  248.35
   0  -5  15  815.21  153.15
   0  -5 -15  997.25  215.05
   0   5 -15  827.51  149.28
   0   5 -15  998.45  184.88
   0   5 -15  879.34  238.78
   0   5  16   29.63   24.14
   0  -5  16   41.21   14.38
   0  -5  16   24.96   31.54
   0  -5  16   61.77   27.80
   0  -5 -16   67.22   34.14
   0   5 -16  110.41   44.73
   0   5 -16   38.02   20.09
   0   5 -16   60.69   19.41
   0   5  17   61.07   22.08
   0  -5  17   36.14   13.69
   0  -5  17  117.47   50.83
   0  -5  17   34.99   20.24
   0  -5 -17   32.60   31.61
   0   5 -17   79.30   19.64
   0   5 -17   67.27   24.50
   0   5 -17   58.20   29.37
   0   5  18  196.65   49.14
   0  -5  18  273.90   84.15
   0  -5  18  181.89   40.56
   0  -5  18  172.56   34.14
   0  -5 -18  257.02   63.36
   0   5 -18  191.37   37.47
   0   5 -18  135.08   31.71
   0   5 -18  270.04   77.11
   0   5  19  158.43   41.79
   0  -5  19  141.56   29.20
   0  -5  19   88.87   23.97
   0  -5  19  141.63   49.45
   0  -5 -19  177.10   49.02
   0   5 -19  138.02   43.83
   0   5 -19  155.51   31.92
   0   5  20  199.88   50.06
   0  -5  20  132.52   27.51
   0  -5  20  197.69   59.87
   0  -5 -20  239.84   62.69
   0   5 -20  181.89   52.27
   0   5 -20  133.70   31.25
   0   5 -20  199.14   39.21
   0   5  21   85.81   31.51
   0  -5  21   25.22    9.61
   0  -5  21   56.03   25.82
   0  -5  21   50.01   18.55
   0  -5 -21   41.45   34.14
   0   5 -21   15.76   13.47
   0   5 -21   55.43   21.23
   0   5 -21   77.04   26.19
   0   5  22  283.31   64.67
   0  -5  22  209.84   40.94
   0  -5  22  143.42   31.78
   0  -5  22  244.25   70.24
   0  -5 -22  285.96   71.92
   0   5 -22  176.73   50.39
   0   5  23  161.01   41.13
   0  -5  23  155.37   32.02
   0  -5  23  108.72   25.75
   0  -5 -23  191.01   55.12
   0   5 -23  135.94   31.54
   0   5 -23  142.04   41.81
   0   5 -23  135.65   29.30
   0   6  -3 1315.52  373.24
   0  -6   4  151.09  120.82
   0   6  -4  184.86  145.32
   0  -6   5  277.28  132.54
   0   6  -5  305.49  148.31
   0   6   6  607.85  154.40
   0  -6   6  739.50  228.34
   0  -6  -6  782.89  189.88
   0   6  -6  686.45  208.44
   0   6   7  701.88  166.46
   0  -6   7  645.71  203.45
   0  -6  -7 1105.75  255.09
   0   6  -7  904.90  274.14
   0   6   8  699.23  162.39
   0  -6   8  687.17  221.30
   0  -6   8  615.08  251.97
   0  -6   8  375.41   89.74
   0  -6  -8  669.81  162.72
   0   6  -8  542.75  120.58
   0   6  -8  343.59  202.15
   0   6  -8  925.64  270.04
   0  -6   9  108.91   78.77
   0  -6   9  234.44   72.77
   0  -6   9  804.84  288.61
   0   6  -9  120.63   54.93
   0   6  -9   81.69  160.58
   0   6  -9  161.95   69.80
   0   6  10 1148.19  250.52
   0  -6  10 1269.70  354.19
   0  -6  10 1365.18  296.33
   0  -6  10 1615.95  296.33
   0  -6 -10 1370.97  299.22
   0   6 -10 1150.36  214.06
   0   6 -10 1259.34  258.95
   0   6 -10  907.07  251.97
   0   6  11  489.22  114.80
   0  -6  11  253.65   97.68
   0  -6  11  336.12  125.60
   0  -6  11  298.98   68.45
   0  -6 -11  313.21   89.21
   0   6 -11  365.77   80.32
   0   6 -11  370.11  121.69
   0   6 -11  482.23  145.35
   0   6  12  276.56   74.67
   0  -6  12  299.46  103.87
   0  -6  12  335.88  114.34
   0  -6  12  198.65   48.34
   0  -6 -12  264.50   74.17
   0   6 -12  288.13   62.88
   0   6 -12  255.09   80.12
   0   6 -12  227.71   83.57
   0   6  13  219.27   63.08
   0  -6  13   60.88   26.50
   0  -6  13   16.21   52.97
   0  -6  13  157.32   70.72
   0  -6 -13   37.93   38.84
   0   6 -13   31.88   37.76
   0   6 -13  104.11   50.32
   0   6 -13   53.60   25.39
   0   6  14  199.23   56.90
   0  -6  14  252.45   51.26
   0  -6  14  167.86   70.69
   0  -6  14  171.02   58.49
   0  -6 -14  270.53   72.53
   0   6 -14  230.29   49.43
   0   6 -14  244.74   68.36
   0   6 -14  182.45   67.63
   0   6  15  433.04   98.54
   0  -6  15  561.31  163.71
   0  -6  15  443.41   94.54
   0  -6  15  378.31   70.98
   0  -6 -15  387.23   92.88
   0   6 -15  417.13   79.40
   0   6 -15  349.62   76.51
   0   6 -15  721.41  199.64
   0   6  16   44.80   24.71
   0  -6  16   61.22   46.99
   0  -6  16   69.83   34.07
   0  -6  16   81.13   22.92
   0  -6 -16   72.45   35.20
   0   6 -16   45.04   16.54
   0   6 -16   40.77   23.03
   0   6 -16  111.61   40.72
   0   6  17  178.33   44.56
   0  -6  17  107.27   49.04
   0  -6  17  100.35   30.74
   0  -6  17  123.31   26.84
   0  -6 -17   94.32   36.00
   0   6 -17  140.02   29.20
   0   6 -17  104.79   32.19
   0   6 -17  139.32   43.09
   0   6  18   43.04   22.18
   0  -6  18   37.54   32.36
   0  -6  18   42.58   25.70
   0  -6  18   59.65   16.52
   0  -6 -18   47.45   26.67
   0   6 -18   35.56   12.57
   0   6 -18   15.66   18.94
   0   6 -18   94.83   30.04
   0   6  19   58.95   25.12
   0  -6  19   62.23   16.51
   0  -6  19  131.48   45.93
   0  -6  19   41.33   22.91
   0  -6 -19   44.32   27.34
   0   6 -19   61.58   22.61
   0   6 -19   63.41   23.71
   0   6 -19   77.42   20.54
   0   6  20   47.45   22.69
   0  -6  20   33.83   12.32
   0  -6  20   42.15   18.95
   0  -6 -20   94.78   37.49
   0   6 -20   37.30   17.57
   0   6 -20   26.81   11.93
   0   6  21  112.99   30.55
   0  -6  21   70.60   17.72
   0  -6  21   76.34   32.65
   0  -6  21   56.28   18.63
   0  -6 -21  136.62   46.17
   0   6 -21   61.22   21.16
   0   6 -21   91.31   24.50
   0   6 -21   61.85   16.32
   0   6  22   67.32   24.88
   0  -6  22   35.35   12.56
   0  -6  22   33.51   14.66
   0  -6 -22   -5.53   29.83
   0   6 -22   54.30   22.79
   0   6 -22    7.15   11.14
   0  -7   4  306.22  135.24
   0   7  -4  440.76  144.58
   0  -7   5   82.46  103.56
   0   7  -5   95.96  103.61
   0  -7   6 1339.63  386.50
   0   7  -6 1071.75  311.28
   0   7   7  264.98   87.07
   0  -7   7  274.38  118.61
   0  -7  -7  123.50   65.85
   0   7  -7  221.37   99.46
   0   7   8  399.28  107.97
   0  -7   8  876.21  266.19
   0  -7  -8  622.08  158.72
   0   7  -8  727.20  233.72
   0   7   9  376.38   99.56
   0  -7   9  439.55  174.18
   0  -7   9  366.73  204.83
   0  -7  -9  455.70  121.31
   0   7  -9  285.96   89.28
   0   7  -9  158.91  219.90
   0   7  -9  658.96  207.60
   0   7  10   60.06   39.57
   0  -7  10   95.29   90.63
   0  -7  10   33.32  205.48
   0  -7  10  156.41   71.49
   0  -7 -10   80.41   54.73
   0   7 -10  124.88   76.12
   0   7 -10  226.77  207.96
   0   7 -10  202.13   81.81
   0   7  11   71.10   41.47
   0  -7  11   33.10   64.38
   0  -7  11 -113.13  239.79
   0  -7  11   57.58   65.15
   0  -7 -11   97.12   53.05
   0   7 -11   14.92   52.64
   0   7 -11   82.32  152.28
   0   7 -11   24.98   48.73
   0   7  12  154.40   46.97
   0  -7  12  174.42   85.35
   0  -7  12  271.97  142.55
   0  -7  12  147.45   50.20
   0  -7 -12  256.06   75.42
   0   7 -12  266.43   66.48
   0   7 -12  263.53  122.15
   0   7 -12  270.29  103.82
   0   7  13  294.16   75.28
   0  -7  13  382.16   80.73
   0  -7  13  379.03  128.23
   0  -7  13  605.20  169.52
   0  -7 -13  330.57   87.04
   0   7 -13  424.60  132.76
   0   7 -13  329.61  117.79
   0   7 -13  343.59   75.06
   0   7  14  118.87   40.46
   0  -7  14  112.94   33.68
   0  -7  14  150.15   73.42
   0  -7  14  157.64   99.48
   0  -7 -14  103.78   44.29
   0   7 -14  125.94   34.19
   0   7 -14  117.98   63.73
   0   7 -14  112.70   53.02
   0   7  15   42.36   31.73
   0  -7  15   57.31   50.30
   0  -7  15   51.53   52.61
   0  -7  15   76.94   25.80
   0  -7 -15   54.97   32.00
   0   7 -15   38.31   20.81
   0   7 -15   34.50   40.46
   0   7 -15  100.62   38.07
   0   7  16   26.72   27.25
   0  -7  16  139.46   54.68
   0  -7  16   72.94   35.95
   0  -7  16   83.84   25.39
   0  -7 -16   54.44   33.01
   0   7 -16   94.28   26.74
   0   7 -16   44.65   38.29
   0   7 -16   55.87   27.99
   0   7  17   26.09   19.18
   0  -7  17   91.48   41.35
   0  -7  17   67.99   34.87
   0  -7  17   35.90   18.04
   0  -7 -17   28.33   28.76
   0   7 -17    9.97   10.70
   0   7 -17   44.77   33.08
   0   7 -17  135.56   41.30
   0   7  18  177.43   44.90
   0  -7  18  156.94   53.05
   0  -7  18  171.79   46.08
   0  -7  18  141.68   28.19
   0  -7 -18  181.73   47.31
   0   7 -18  164.34   34.87
   0   7 -18  215.05   49.60
   0   7 -18  139.44   41.50
   0   7  19  310.07   69.75
   0  -7  19  355.88   66.52
   0  -7  19  266.19   79.18
   0  -7  19  288.85   62.30
   0  -7 -19  294.40   69.97
   0   7 -19  161.33   45.93
   0   7 -19  328.40   67.37
   0   7 -19  280.41   53.21
   0   7  20  147.25   37.90
   0  -7  20  162.75   33.37
   0  -7  20  243.77   73.64
   0  -7  20  165.26   39.83
   0  -7 -20  199.18   53.82
   0   7 -20  146.29   29.99
   0   7 -20  111.42   29.22
   0   7 -20  125.79   37.23
   0   7  21   65.34   22.96
   0  -7  21   53.31   17.06
   0  -7  21   44.05   25.12
   0  -7 -21  109.68   36.99
   0   7 -21   23.68   11.73
   0   7 -21   84.78   25.22
   0   7 -21   36.38   14.61
   0   8  -4   78.43   86.68
   0  -8   5  361.43  159.61
   0   8  -5  169.28  109.35
   0  -8   6   95.31  105.54
   0   8  -6   93.02  124.88
   0  -8   7  778.31  251.73
   0   8  -7  667.40  224.74
   0   8   8   52.85   54.54
   0  -8   8   58.49   79.42
   0   8  -8   72.58   74.46
   0   8   9  354.67   97.63
   0  -8   9  542.75  178.95
   0  -8  -9  329.61   93.67
   0   8  -9  476.68  172.54
   0   8  10  509.96  121.64
   0  -8  10  589.04  212.59
   0  -8 -10  370.59   92.90
   0   8 -10  475.47  160.29
   0   8 -10  241.02  223.13
   0   8 -10  258.71   88.63
   0   8  11   33.20   35.15
   0  -8  11   94.16   65.10
   0  -8  11   96.78   97.29
   0  -8  11  -28.23  213.10
   0  -8 -11   60.71   41.42
   0   8 -11   74.26  249.32
   0   8 -11   63.77   71.03
   0   8 -11   84.90   79.09
   0   8  12  763.36  168.13
   0  -8  12  991.46  196.63
   0  -8  12  726.96  212.40
   0  -8  12 1231.85  352.03
   0  -8 -12  663.06  148.43
   0   8 -12 1185.80  230.44
   0   8 -12  890.43  264.50
   0   8 -12  665.95  185.32
   0   8  13  134.38   42.89
   0  -8  13  120.66   57.22
   0  -8  13   83.14   60.91
   0  -8  13  -45.84  163.98
   0  -8 -13   87.28   42.00
   0   8 -13  111.64   44.17
   0   8 -13   55.58   75.40
   0   8 -13  102.98   44.58
   0   8  14   25.92   30.69
   0  -8  14   24.55   31.68
   0  -8  14   48.66   51.55
   0  -8  14   26.33   88.42
   0  -8 -14   46.37   32.70
   0   8 -14   49.72   34.84
   0   8 -14   52.76   80.00
   0   8 -14   23.64   30.81
   0   8  15   23.90   24.74
   0  -8  15   60.18   46.41
   0  -8  15   60.16   69.56
   0  -8  15  127.33   38.67
   0  -8 -15  111.18   43.11
   0   8 -15   38.14   31.97
   0   8 -15   65.75   63.29
   0   8 -15   89.89   34.99
   0   8  16   18.24   24.50
   0  -8  16   48.68   37.54
   0  -8  16  164.85   68.14
   0  -8  16   28.57   25.44
   0  -8 -16   20.29   30.19
   0   8 -16   49.91   25.37
   0   8 -16   31.20   47.57
   0   8 -16   64.18   27.51
   0   8  17   56.90   27.56
   0  -8  17   42.60   21.28
   0  -8  17   54.54   32.29
   0  -8  17  204.27   61.39
   0  -8 -17   61.87   32.41
   0   8 -17   47.45   20.52
   0   8 -17   52.27   38.41
   0   8 -17   66.52   24.30
   0   8  18   40.89   24.21
   0  -8  18   34.12   20.62
   0  -8  18   49.02   30.48
   0  -8  18   37.32   29.66
   0  -8 -18   82.70   37.42
   0   8 -18   63.05   22.10
   0   8 -18  110.67   33.42
   0   8 -18   40.46   19.98
   0   8  19   76.70   28.26
   0  -8  19   52.18   20.29
   0  -8  19   93.41   29.85
   0  -8 -19  104.33   40.12
   0   8 -19   49.86   17.46
   0   8 -19  111.61   32.70
   0   8 -19   50.63   20.67
   0  -9   5  406.04  166.12
   0   9  -5  162.10   85.60
   0  -9   6  228.43  133.89
   0   9  -6  153.92  112.48
   0  -9   7  636.06  213.15
   0   9  -7  424.36  146.63
   0  -9   8  596.03  200.37
   0   9  -8  772.04  220.91
   0   9   9   26.09   45.52
   0  -9   9  -10.69   63.61
   0   9  -9  109.78   53.89
   0   9  10  133.27   58.37
   0  -9  10   98.93   75.18
   0  -9 -10  182.83   73.90
   0   9 -10  145.56   77.06
   0   9  11   49.36   39.40
   0  -9  11   32.53  100.54
   0  -9 -11   81.38   55.29
   0   9 -11  185.99   74.75
   0   9 -11   82.77  188.62
   0   9  12   14.49   31.47
   0  -9  12   38.24   76.19
   0  -9  12   85.19  126.13
   0  -9 -12   11.67   36.07
   0   9 -12    0.90  130.16
   0   9 -12  232.27   77.59
   0   9 -12   27.56   56.61
   0   9  13  390.12   90.18
   0  -9  13  309.11   75.76
   0  -9  13  246.66   91.12
   0  -9  13   65.12   75.98
   0  -9 -13  356.84   89.14
   0   9 -13  291.75   83.86
   0   9 -13  106.69   77.83
   0   9 -13  366.01   87.50
   0   9  14   86.49   33.80
   0  -9  14   56.06   43.91
   0  -9  14   81.38   43.67
   0  -9  14   41.59   82.63
   0  -9 -14   53.48   33.83
   0   9 -14   44.44   22.54
   0   9 -14    7.23   60.78
   0   9 -14   93.84   43.47
   0   9  15   46.25   26.21
   0  -9  15   24.35   35.18
   0  -9  15   45.40   35.01
   0  -9  15   59.92   69.95
   0  -9 -15   26.62   28.79
   0   9 -15   73.32   26.45
   0   9 -15   37.59   52.61
   0   9 -15   16.55   35.30
   0   9  16   59.84   28.57
   0  -9  16   40.41   30.60
   0  -9  16   94.71   41.47
   0  -9  16   58.16   39.88
   0  -9 -16   43.04   34.48
   0   9 -16   62.91   26.69
   0   9 -16   97.55   35.28
   0   9 -16   51.50   30.36
   0   9  17   54.27   28.02
   0  -9  17   35.37   27.37
   0  -9  17   71.37   34.36
   0  -9 -17   69.49   38.12
   0   9 -17   27.87   26.38
   0   9 -17   74.99   29.54
   0   9 -17   27.34   29.03
   0  10  -5  246.66   81.76
   0 -10   6  140.48   90.35
   0  10  -6  201.67   67.13
   0 -10   7   59.41   66.67
   0  10  -7  174.76   69.22
   0 -10   8  272.46  103.44
   0  10  -8  276.31   87.43
   0 -10   9  179.15   87.86
   0  10  -9  201.02   64.52
   0  10  10   87.93   42.27
   0 -10  10   80.05   49.55
   0  10 -10   71.95   32.43
   0  10  11   38.99   31.25
   0 -10  11  101.73   49.52
   0 -10 -11   35.64   46.15
   0  10 -11   96.64   39.74
   0  10  12   83.88   38.65
   0 -10  12   78.72   49.48
   0 -10 -12   74.53   49.81
   0  10 -12   48.39   56.88
   0  10 -12  107.68   43.21
   0  10  13   27.63   28.02
   0 -10  13  134.30   63.73
   0 -10  13   21.93   45.02
   0 -10 -13   37.08   40.56
   0  10 -13   93.89   48.10
   0  10 -13  129.24   45.14
   0  10 -13   66.26   38.14
   0  10  14   38.94   24.47
   0 -10  14   35.73   33.20
   0 -10  14   76.51   46.46
   0 -10  14    2.03   43.88
   0 -10 -14   11.56   35.35
   0  10 -14   39.11   20.04
   0  10 -14   26.59   32.55
   0  10 -14   14.45   35.64
   0  10  15   78.72   29.73
   0 -10  15   40.63   33.18
   0 -10  15   75.95   57.67
   0 -10 -15   93.34   40.10
   0  10 -15   -4.09   29.83
   0  10 -15   31.39   17.78
   0  10 -15   30.60   39.11
   0  11  -5   37.73   24.45
   0 -11   6  313.69  101.58
   0  11  -6  113.52   39.40
   0 -11   7  144.29   64.09
   0  11  -7   91.21   37.64
   0 -11   8  152.16   66.45
   0  11  -8   95.77   39.88
   0 -11   9   89.45   52.15
   0  11  -9  113.37   44.92
   0 -11  10   84.46   51.65
   0  11 -10   70.74   30.28
   0  11  11   21.42   33.51
   0  11 -11   39.04   24.16
   0  11  12   99.03   40.02
   0 -11 -12   34.48   42.27
   1   0   1  349.62   82.89
   1   0   1  452.82   86.66
   1   0   1  489.94   92.06
  -1   0   1  555.76  103.56
   1   0  -1  532.62  100.11
  -1   0  -1  515.26   97.39
  -1   0  -1  451.85   84.94
   1   0   2 3988.03  707.91
   1   0   2 3293.61  595.07
  -1   0   2 4807.81 1273.80
  -1   0   2 4115.81  729.13
  -1   0   2 4554.65  820.99
   1   0  -2 4166.45  738.78
   1   0  -2 5318.97  958.43
   1   0  -2 5183.96 1372.18
  -1   0  -2 3932.57  698.02
  -1   0  -2 3257.45  587.83
   1   0   3  492.11   95.79
   1   0   3  714.90  131.99
  -1   0   3  436.66   99.68
  -1   0   3  707.19  161.83
  -1   0   3  429.19   91.33
   1   0  -3  385.30   90.83
   1   0  -3  373.00   86.08
   1   0  -3  584.70  153.39
  -1   0  -3  540.58  104.16
  -1   0  -3  692.00  127.55
   1   0   4 2045.37  560.83
   1   0   4 2871.67  512.85
   1   0   4 2302.64  416.65
  -1   0   4 3467.22  726.24
   1   0  -4 2203.30  465.35
   1   0  -4 2478.65  666.44
  -1   0  -4 2359.06  426.77
  -1   0  -4 1576.16  446.79
  -1   0  -4 2649.85  474.03
   1   0   5 7363.62 1957.61
   1   0   5 4646.27  825.09
   1   0   5 4925.96  888.26
  -1   0   5 7016.42 1462.84
  -1   0   5 6100.19 1620.77
   1   0  -5 5690.30 1188.69
   1   0  -5 4619.74 1230.17
  -1   0  -5 4723.42  838.36
  -1   0  -5 5068.22  913.58
  -1   0  -5 9622.86 2563.05
   1   0   6 3874.71 1032.21
   1   0   6 3139.31  560.10
   1   0   6 3756.56  678.49
  -1   0   6 3025.98  812.80
   1   0  -6 3865.06  810.87
   1   0  -6 3554.02  950.48
  -1   0  -6 3204.40  571.20
  -1   0  -6 6100.19 1629.93
  -1   0  -6 3609.47  652.22
   1   0   7 3737.27 1002.31
   1   0   7 2109.75  378.79
   1   0   7 2333.26  423.64
  -1   0   7 3173.07  668.36
  -1   0   7 3086.26  829.68
   1   0  -7 2705.30  571.92
   1   0  -7 2211.50  597.72
  -1   0  -7 2381.00  426.29
  -1   0  -7 2298.06  417.37
  -1   0  -7 5114.03 1374.83
   1   0   8  917.92  267.63
   1   0   8  503.93   98.21
   1   0   8  540.58  103.56
  -1   0   8  802.19  180.21
  -1   0   8  574.81  177.48
   1   0  -8  605.44  141.06
   1   0  -8  563.72  169.93
  -1   0  -8  508.03   98.40
  -1   0  -8 1106.71  329.85
  -1   0  -8  416.65   81.01
   1   0   9 3474.46  619.18
   1   0   9 3158.60  663.06
   1   0   9 6121.88 1629.21
   1   0   9 3317.73  600.61
  -1   0   9 3799.95 1023.53
  -1   0   9 3595.01  756.38
   1   0  -9 4499.18 1205.09
   1   0  -9 3667.35  774.46
  -1   0  -9 4238.78  766.74
  -1   0  -9 3117.60  656.08
  -1   0  -9 9044.18 2409.21
  -1   0  -9 3590.18  639.44
   1   0  10 1455.61  265.22
   1   0  10 1321.31  283.79
   1   0  10 2222.35  604.47
   1   0  10 1315.76  241.84
  -1   0  10 1343.49  291.99
  -1   0  10 1979.78  546.85
   1   0 -10 1419.44  406.28
   1   0 -10 1372.18  301.63
  -1   0 -10 2912.66  798.33
  -1   0 -10 1826.44  391.33
  -1   0 -10 1515.64  275.35
  -1   0 -10 1106.47  205.36
   1   0  11 1778.45  377.10
   1   0  11 1952.79  352.03
   1   0  11 3054.92  819.31
   1   0  11 2154.60  391.81
  -1   0  11 1293.33  277.52
  -1   0  11 2550.99  693.44
   1   0 -11 1824.27  395.19
   1   0 -11 2430.43  659.92
  -1   0 -11 3821.66 1029.32
  -1   0 -11 1630.66  347.69
  -1   0 -11 1929.88  347.93
  -1   0 -11 1404.49  257.51
   1   0  12 1489.36  406.76
   1   0  12  870.18  188.24
   1   0  12  832.57  153.97
   1   0  12 1056.33  194.82
  -1   0  12 1253.56  275.59
  -1   0  12 1406.66  390.60
   1   0 -12  914.55  203.89
   1   0 -12 1332.16  368.42
  -1   0 -12 1053.19  228.55
  -1   0 -12 1095.62  202.78
  -1   0 -12 2042.24  558.42
  -1   0 -12 1042.34  190.45
   1   0  13   30.43   39.62
   1   0  13   44.82   26.79
   1   0  13  181.15   41.64
  -1   0  13    0.81   60.37
  -1   0  13  122.80   63.56
   1   0 -13  125.00   50.78
   1   0 -13   57.43   70.89
  -1   0 -13  190.21   58.08
  -1   0 -13  143.15   40.56
  -1   0 -13   31.71   58.74
  -1   0 -13   45.21   29.92
   1   0  14   52.92   43.42
   1   0  14   69.46   35.85
   1   0  14  204.42   45.91
  -1   0  14  130.57   69.32
  -1   0  14  174.32   66.57
   1   0 -14  458.35  122.54
   1   0 -14  109.37   76.48
  -1   0 -14  338.05   83.38
  -1   0 -14  259.92   58.81
  -1   0 -14   78.53   58.04
  -1   0 -14   80.12   32.53
   1   0  15   50.95   39.66
   1   0  15   50.10   38.14
   1   0  15  215.73   49.07
   1   0  15   96.81   37.85
  -1   0  15  252.45   82.03
  -1   0  15   49.79   56.57
   1   0 -15  176.93   69.06
   1   0 -15   60.09   65.29
  -1   0 -15  200.85   48.92
  -1   0 -15  115.74   42.94
  -1   0 -15  103.49   35.90
  -1   0 -15   92.39   60.42
   1   0  16  849.69  234.94
   1   0  16  693.92  132.76
   1   0  16  730.58  137.80
   1   0  16 1112.02  240.23
  -1   0  16  724.55  166.10
  -1   0  16  801.46  225.88
   1   0 -16  800.98  225.25
   1   0 -16 1133.72  251.73
  -1   0 -16  680.66  152.36
  -1   0 -16  810.63  153.54
  -1   0 -16 1170.85  323.34
  -1   0 -16  637.03  122.32
   1   0  17 1256.45  232.10
   1   0  17 1199.78  258.47
   1   0  17 1421.61  383.61
   1   0  17 1199.06  221.22
  -1   0  17 1506.72  325.51
  -1   0  17 1223.41  334.19
   1   0 -17 1199.06  325.75
   1   0 -17 1618.12  351.07
  -1   0 -17 1015.57  221.27
  -1   0 -17 1323.23  244.49
  -1   0 -17 1669.47  453.54
  -1   0 -17 1115.39  205.57
   1   0  18  418.09   87.33
   1   0  18  380.23   94.76
   1   0  18  399.28  120.70
   1   0  18  456.67   90.49
  -1   0  18  658.96  155.88
  -1   0  18  445.34  138.74
   1   0 -18  387.23  118.65
   1   0 -18  620.63  148.00
  -1   0 -18  387.71   95.67
  -1   0 -18  516.47  104.14
  -1   0 -18  584.70  178.69
  -1   0 -18  353.95   74.62
   1   0  19  369.62   78.17
   1   0  19  160.10   53.05
   1   0  19  197.57   69.49
   1   0  19  254.13   56.03
  -1   0  19  149.37   63.80
  -1   0  19  147.86   71.88
   1   0 -19  164.17   64.33
   1   0 -19  329.85   90.97
  -1   0 -19  212.81   92.88
  -1   0 -19  188.86   59.94
  -1   0 -19  344.31   69.03
  -1   0 -19  227.08   54.85
   1   0  20  310.07   77.93
   1   0  20  184.43   46.63
   1   0  20  172.32   60.13
   1   0  20  286.68   60.66
  -1   0  20  491.15  120.34
  -1   0  20  193.85   77.54
   1   0 -20  324.06   91.43
   1   0 -20  213.92   66.55
  -1   0 -20  183.53   61.77
  -1   0 -20  382.89  119.67
  -1   0 -20  244.98   53.67
   1   0  21  189.06   61.48
   1   0  21  197.01   55.55
   1   0  21  221.25   48.42
   1   0  21  160.31   42.51
  -1   0  21  475.96  115.78
  -1   0  21  186.60   71.51
   1   0 -21  445.82  113.49
   1   0 -21  173.43   54.13
  -1   0 -21  181.73   67.13
  -1   0 -21  218.02   47.89
   1   0  22   55.24   32.77
   1   0  22   27.41   25.10
   1   0  22   47.31   37.85
   1   0  22   35.44   24.98
  -1   0  22  187.75   67.87
  -1   0  22   39.18   40.63
   1   0 -22   88.63   54.23
   1   0 -22   72.79   30.74
  -1   0 -22  100.91   43.67
  -1   0 -22  125.77   49.21
  -1   0 -22  144.75   39.30
   1   0  23  158.43   42.34
   1   0  23  234.66   61.00
   1   0  23  200.08   64.23
   1   0  23  154.28   40.53
  -1   0  23  189.59   66.19
  -1   0  23  299.70   85.35
   1   0 -23  150.58   46.15
   1   0 -23  602.30  144.67
  -1   0 -23  266.19   70.28
  -1   0 -23  193.32   47.38
  -1   0 -23  218.09   66.98
   1   0  24   26.96   24.35
   1   0  24   27.58   25.46
   1   0  24   58.16   33.85
   1   0  24    5.36   25.27
  -1   0  24   53.67   43.98
  -1   0  24   86.27   38.39
   1   0 -24   41.47   46.13
   1   0 -24   67.68   27.80
  -1   0 -24   52.25   35.97
  -1   0 -24   64.09   34.94
  -1   0 -24   33.80   29.20
   1   0  25   94.47   35.61
   1   0  25  162.87   44.05
   1   0  25  172.13   54.64
   1   0  25   90.56   32.60
  -1   0  25  108.91   47.31
   1   0 -25  213.82   70.26
  -1   0 -25  190.60   55.67
  -1   0 -25  115.74   36.89
  -1   0 -25  185.63   58.52
   1   1   0 6010.97 1594.00
   1   1   0 6669.22 1386.89
   1   1   0 5815.67 1046.92
  -1  -1   0 6702.97 1776.04
  -1  -1   0 6748.78 1193.27
  -1  -1   0 5610.72 1010.03
   1  -1   0 5941.05 1245.12
   1  -1   0 5123.67  911.17
   1  -1   0 6919.97 1248.49
  -1   1   0 5429.89  965.42
  -1   1   0 6654.75 1200.99
   1  -1   1 4048.31  721.90
   1  -1   1 4207.44  760.47
  -1   1   1 3368.37  603.51
  -1   1   1 2775.23  583.98
  -1   1   1 3937.39  717.07
   1   1  -1 4525.71 1200.99
   1   1  -1 3619.12  754.93
   1   1  -1 3397.29  601.10
   1   1  -1 3274.33  590.00
  -1  -1  -1 3771.03  669.09
  -1  -1  -1 4598.04  828.71
   1   1   1 3611.89  651.74
   1   1   1 3486.50  618.94
  -1  -1   1 2671.55  556.97
  -1  -1   1 2435.25  430.87
  -1  -1   1 4853.63 1288.27
  -1  -1   1 4313.53  776.63
   1  -1  -1 3628.77  649.81
   1  -1  -1 3570.90  651.25
   1  -1  -1 3927.75  827.26
  -1   1  -1 3797.54  686.45
  -1   1  -1 3382.82  604.23
   1  -1   2 5019.99 1330.23
   1  -1   2 4180.92  744.56
   1  -1   2 5593.85 1009.06
  -1   1   2 5176.72 1082.12
  -1   1   2 3611.89  688.38
  -1   1   2 4395.50  789.89
   1   1  -2 3722.80  987.36
   1   1  -2 4585.99  810.38
   1   1  -2 4696.90  845.59
   1   1  -2 5331.03 1112.26
  -1  -1  -2 4759.59  857.89
  -1  -1  -2 4067.60  722.38
   1   1   2 4161.63  751.07
   1   1   2 4583.58  812.80
  -1  -1   2 4942.84 1031.97
  -1  -1   2 4139.93  732.02
  -1  -1   2 4084.48  735.16
  -1  -1   2 4959.72 1313.59
   1  -1  -2 3163.42  611.71
   1  -1  -2 5234.58 1093.69
   1  -1  -2 4629.39  832.81
  -1   1  -2 4528.12 1201.23
  -1   1  -2 3660.11  652.46
  -1   1  -2 4455.79  803.63
   1  -1   3 3751.74  993.15
   1  -1   3 4282.19  761.67
   1  -1   3 5902.48 1064.27
  -1   1   3 5249.05 1094.66
   1   1  -3 5463.65  964.93
   1   1  -3 5220.12 1090.32
   1   1  -3 5668.59 1500.21
   1   1  -3 4388.28  788.92
  -1  -1  -3 5912.11 1047.89
  -1  -1  -3 5128.49  924.43
   1   1   3 4877.74 1012.92
   1   1   3 5449.18  983.26
   1   1   3 5268.34  934.80
  -1  -1   3 5082.69  914.06
  -1  -1   3 5085.10 1345.66
  -1  -1   3 5331.03  941.79
  -1  -1   3 6519.72 1359.65
   1  -1  -3 5036.87 1051.50
  -1   1  -3 5099.56 1348.07
  -1   1  -3 4262.90  757.82
   1  -1   4 3127.25  830.16
   1  -1   4 2857.20  511.16
   1  -1   4 2994.63  542.51
  -1   1   4 1952.54  410.38
   1   1  -4 3679.40  977.71
   1   1  -4 1828.61  324.30
  -1  -1  -4 2958.47  615.57
  -1  -1  -4 2984.99  533.35
  -1  -1  -4 2903.01  525.39
   1   1   4 2613.68  466.55
   1   1   4 2915.07  606.88
   1   1   4 2481.06  450.16
  -1  -1   4 3488.92  733.23
  -1  -1   4 4354.52 1156.87
  -1  -1   4 2153.15  387.95
  -1  -1   4 2878.90  509.72
   1  -1  -4 2017.88  423.16
  -1   1  -4 3930.16 1042.10
  -1   1  -4 2616.09  474.03
  -1   1  -4 2777.64  496.21
   1  -1   5 5605.90 1484.54
   1  -1   5 3850.59  684.52
   1  -1   5 5806.02 1047.16
  -1   1   5 4979.01 1040.65
   1   1  -5 5912.11 1235.71
   1   1  -5 6531.78 1729.27
  -1  -1  -5 4489.55  810.14
  -1  -1  -5 6825.93 1419.44
  -1  -1  -5 5232.17  929.74
   1   1   5 5019.99  906.35
   1   1   5 5094.74 1059.94
   1   1   5 5642.07 1002.07
  -1  -1   5 5429.89 1439.45
   1  -1  -5 5699.94 1189.41
  -1   1  -5 4185.74  743.12
  -1   1  -5 7255.12 1306.84
   1  -1   6 2743.88  489.22
   1  -1   6 4602.86 1219.07
   1  -1   6 3790.31  686.45
  -1   1   6 3947.04  825.34
   1   1  -6 2741.47  577.71
   1   1  -6 4171.28 1107.44
  -1  -1  -6 3214.05  582.05
  -1  -1  -6 3481.69  622.32
  -1  -1  -6 3744.50  781.69
   1   1   6 2493.12  452.82
   1   1   6 2289.37  477.89
   1   1   6 3580.55  639.68
  -1  -1   6 5232.17 1388.81
  -1  -1   6 3939.80  827.26
   1  -1  -6 3920.51  820.51
  -1   1  -6 2690.83  479.81
  -1   1  -6 2900.60  768.67
  -1   1  -6 3773.44  682.35
   1  -1   7 5818.08 1538.55
   1  -1   7 4665.56  827.75
   1  -1   7 4576.35  826.54
  -1   1   7 4272.54 1176.39
  -1   1   7 3833.71  803.63
   1   1  -7 6225.56 1647.05
   1   1  -7 5391.31 1126.73
  -1  -1  -7 4359.34  777.11
  -1  -1  -7 3194.76  666.44
  -1  -1  -7 4405.15  796.64
   1   1   7 4721.01  841.01
   1   1   7 5065.81  915.27
   1   1   7 4532.94  944.69
  -1  -1   7 4824.69 1009.54
  -1  -1   7 5613.13 1489.36
   1  -1  -7 5685.47 1186.76
  -1   1  -7 4771.65  861.50
  -1   1  -7 6112.24 1615.46
  -1   1  -7 4730.66  839.08
   1  -1   8 3083.84  818.82
   1  -1   8 2410.66  430.39
   1  -1   8 2676.36  485.60
  -1   1   8 4086.89 1132.76
  -1   1   8 2777.64  584.22
   1   1  -8 2264.31  605.68
   1   1  -8 2763.17  583.25
  -1  -1  -8 2078.40  375.17
  -1  -1  -8 2376.66  499.11
  -1  -1  -8 3042.86  552.88
   1   1   8 2456.96  442.69
   1   1   8 2049.71  374.69
   1   1   8 2830.68  592.66
  -1  -1   8 3351.49  706.71
  -1  -1   8 2963.29  792.30
   1  -1  -8 3676.99 1038.72
   1  -1  -8 2854.79  600.61
  -1   1  -8 3083.84  558.42
  -1   1  -8 3086.26  819.55
  -1   1  -8 2654.67  473.30
   1  -1   9 1167.71  317.31
   1  -1   9 1042.82  190.12
   1  -1   9  883.20  163.91
  -1   1   9 1834.16  556.97
  -1   1   9  694.89  154.48
   1   1  -9 1066.20  295.36
   1   1  -9 1005.45  222.89
  -1  -1  -9 1058.25  229.11
  -1  -1  -9  929.01  174.42
   1   1   9 1055.36  197.01
   1   1   9 1055.12  226.29
   1   1   9  903.69  171.00
  -1  -1   9 1288.75  351.31
  -1  -1   9 1452.47  314.90
   1  -1  -9 2154.36  670.78
   1  -1  -9 1188.21  258.23
  -1   1  -9 1235.71  223.61
  -1   1  -9  984.22  181.53
  -1   1  -9 1202.19  325.02
   1  -1  10 2502.76  665.95
   1  -1  10 2189.55  391.33
   1  -1  10 2316.62  420.50
  -1   1  10 3230.93  908.76
  -1   1  10 2058.64  434.25
   1   1 -10 2608.85  551.67
  -1  -1 -10 2405.11  506.58
  -1  -1 -10 2514.82  458.11
   1   1  10 2620.91  477.64
   1   1  10 2375.69  498.86
  -1  -1  10 2432.84  651.74
  -1  -1  10 2765.58  583.98
   1  -1 -10 1918.30  408.45
   1  -1 -10 5051.34 1420.89
  -1   1 -10 2401.49  435.21
  -1   1 -10 2045.37  366.01
  -1   1 -10 2550.99  678.49
   1  -1  11 1410.52  379.27
   1  -1  11 1176.63  213.05
   1  -1  11 1350.00  246.66
  -1   1  11 3628.77 1009.06
  -1   1  11 1475.61  316.10
   1   1 -11 1389.78  300.19
   1   1 -11 1357.96  367.45
  -1  -1 -11 1474.41  314.17
  -1  -1 -11 1478.75  272.70
   1   1  11 1331.92  246.66
   1   1  11 1110.33  237.43
  -1  -1  11 1421.37  306.70
   1  -1 -11 1024.25  223.32
   1  -1 -11 2326.03  704.78
  -1   1 -11 1504.55  274.63
  -1   1 -11 1245.60  335.88
  -1   1 -11 1136.61  206.08
   1  -1  12  268.60   82.65
   1  -1  12  841.01  153.90
   1  -1  12  347.45   68.40
  -1   1  12  597.48  209.75
  -1   1  12  606.16  138.26
   1   1 -12  405.55  119.26
   1   1 -12  308.87   84.27
  -1  -1 -12  387.71   92.25
  -1  -1 -12  356.84   74.77
   1   1  12  221.01   56.32
   1   1  12  378.55   79.35
  -1  -1  12  273.66   78.31
  -1  -1  12  330.81  101.03
   1  -1 -12  372.28   93.41
   1  -1 -12  591.21  242.81
  -1   1 -12  806.04  220.60
  -1   1 -12  260.88   54.49
  -1   1 -12  516.47   97.82
   1  -1  13  835.70  229.21
   1  -1  13  605.20  112.05
   1  -1  13  651.49  121.93
  -1   1  13  810.63  256.78
  -1   1  13  744.08  167.64
   1   1 -13  643.78  179.68
   1   1 -13  664.51  151.90
  -1  -1 -13  618.46  121.60
  -1  -1 -13  628.83  139.99
   1   1  13  571.68  125.57
   1   1  13  667.40  129.46
  -1  -1  13  625.93  176.69
  -1  -1  13  634.13  144.48
   1  -1 -13  576.98  136.38
   1  -1 -13  652.22  234.80
  -1   1 -13  649.32  121.98
  -1   1 -13  597.72  165.38
  -1   1 -13  738.29  135.70
   1  -1  14 1358.68  366.73
   1  -1  14 1241.74  223.39
   1  -1  14 1322.27  241.60
  -1   1  14 1988.71  423.16
   1   1 -14 1749.77  374.21
   1   1 -14 1360.61  367.45
  -1  -1 -14 1489.12  275.59
  -1  -1 -14 1420.89  301.63
   1   1  14 1372.42  290.54
   1   1  14 1675.50  308.87
   1   1  14 1204.61  333.46
  -1  -1  14 1374.59  371.07
  -1  -1  14 1547.96  330.81
   1  -1 -14 1054.40  233.02
   1  -1 -14 2079.85  592.17
  -1   1 -14 1549.64  414.23
  -1   1 -14 1014.37  183.29
  -1   1 -14 2102.75  382.65
   1  -1  15  225.69   72.17
   1  -1  15  168.58   39.06
   1  -1  15  294.40   60.25
  -1   1  15  171.65   57.10
   1   1 -15  339.49  101.89
   1   1 -15  232.22   74.34
  -1  -1 -15  193.90   54.35
  -1  -1 -15  162.77   68.16
  -1  -1 -15  160.36   44.00
   1   1  15  220.91   57.48
   1   1  15  219.44   54.71
   1   1  15  136.43   59.99
  -1  -1  15  307.42   93.82
  -1  -1  15  250.52   71.68
   1  -1 -15   44.85   45.69
   1  -1 -15 1051.98  317.79
  -1   1 -15  194.29   65.29
  -1   1 -15  223.76   48.54
  -1   1 -15  205.82   46.58
   1  -1  16  450.41  129.67
   1  -1  16  427.74   83.30
   1  -1  16  495.01   95.60
  -1   1  16  801.94  241.84
  -1   1  16  446.55  111.97
   1   1 -16  298.02   91.84
   1   1 -16  601.10  146.48
  -1  -1 -16  479.57  110.91
  -1  -1 -16  303.56  105.85
  -1  -1 -16  355.40   76.67
   1   1  16  552.64  110.82
   1   1  16  490.18  148.46
   1   1  16  492.35  112.43
  -1  -1  16  525.63  126.11
  -1  -1  16  225.25   73.01
   1  -1 -16  320.44   89.12
  -1   1 -16  411.10   81.09
  -1   1 -16  801.94  180.98
  -1   1 -16  317.31   64.55
  -1   1 -16  446.55  126.90
   1  -1  17   65.49   37.88
   1  -1  17  146.70   55.34
   1  -1  17  167.76   39.40
   1  -1  17  201.23   48.37
  -1   1  17  403.38  144.38
  -1   1  17  159.16   54.44
   1   1 -17  183.39   70.60
   1   1 -17  313.45   93.60
  -1  -1 -17   94.97   37.20
  -1  -1 -17  171.62   56.81
  -1  -1 -17   95.63   60.52
   1   1  17  185.82   57.05
   1   1  17   59.48   44.56
   1   1  17  103.34   36.99
  -1  -1  17  217.87   68.96
  -1  -1  17  311.28   93.55
   1  -1 -17  129.43   55.55
  -1   1 -17  140.96   55.79
  -1   1 -17  309.11   88.71
  -1   1 -17  230.99   52.30
  -1   1 -17  166.49   40.75
   1  -1  18  350.83  105.22
   1  -1  18  323.58   67.08
   1  -1  18  336.12   86.63
   1  -1  18  333.70   67.66
  -1   1  18  777.83  244.01
  -1   1  18  236.83   70.74
   1   1 -18  335.39   92.30
   1   1 -18  401.45  115.21
  -1  -1 -18  362.87   90.54
  -1  -1 -18  455.70  155.06
  -1  -1 -18  264.98   61.73
   1   1  18  359.50   88.83
   1   1  18  315.86   70.84
   1   1  18  393.26  135.53
  -1  -1  18  334.19   99.46
  -1  -1  18  287.65   79.30
   1  -1 -18  442.93  122.75
  -1   1 -18  451.37  121.31
  -1   1 -18  358.29   71.27
  -1   1 -18  275.59   84.03
  -1   1 -18  320.20   65.22
   1  -1  19  139.58   54.76
   1  -1  19  238.30   68.81
   1  -1  19  126.08   35.93
   1  -1  19  206.59   46.66
  -1   1  19  225.03   64.02
  -1   1  19  231.16  127.67
   1   1 -19   91.94   51.98
   1   1 -19   63.90   34.24
  -1  -1 -19   41.74   30.14
  -1  -1 -19  102.30   44.15
  -1  -1 -19  179.22   99.24
   1   1  19  130.83   45.69
   1   1  19  132.83   78.87
   1   1  19   75.76   35.23
  -1  -1  19   74.12   44.10
  -1  -1  19  174.11   60.13
   1  -1 -19  433.04  117.52
   1  -1 -19  270.04  178.21
  -1   1 -19  241.84   88.63
  -1   1 -19  186.79   61.85
  -1   1 -19  119.55   32.38
  -1   1 -19  170.44   41.06
   1  -1  20  261.60   69.37
   1  -1  20  185.85   43.52
   1  -1  20  150.19   35.61
   1  -1  20  221.92   70.41
  -1   1  20  124.25   51.60
  -1   1  20  299.95  123.28
   1   1 -20  215.94   72.19
   1   1 -20  158.09   53.99
  -1  -1 -20  134.86   39.71
  -1  -1 -20  209.29   62.11
  -1  -1 -20  147.90   67.56
   1   1  20  118.00   38.87
   1   1  20  177.77   54.56
   1   1  20  206.83   80.29
  -1  -1  20  125.55   47.52
  -1  -1  20  123.14   50.54
   1  -1 -20  210.52   92.85
   1  -1 -20  364.08  147.78
  -1   1 -20  217.61   80.85
  -1   1 -20  111.97   28.81
  -1   1 -20  247.63   52.13
  -1   1 -20  224.55   66.48
   1  -1  21   79.62   35.71
   1  -1  21   66.48   35.32
   1  -1  21  174.30   40.80
   1  -1  21   57.19   27.63
  -1   1  21  214.11   90.95
  -1   1  21   82.58   40.84
   1   1 -21   98.47   35.78
   1   1 -21   43.67   53.26
  -1  -1 -21   64.76   40.36
  -1  -1 -21   39.28   28.84
  -1  -1 -21   63.56   46.82
   1   1  21   48.32   40.72
   1   1  21   57.29   37.13
   1   1  21   42.68   29.42
  -1  -1  21   70.45   33.03
  -1  -1  21   55.38   40.36
   1  -1 -21  329.61  122.99
   1  -1 -21   45.43   67.05
  -1   1 -21   35.88   30.48
  -1   1 -21   78.70   25.29
  -1   1 -21   76.24   33.68
  -1   1 -21   65.12   24.33
   1  -1  22   39.35   28.26
   1  -1  22   33.64   32.74
   1  -1  22   12.21   24.08
   1  -1  22   67.10   26.35
  -1   1  22   28.93   33.18
  -1   1  22   64.47   54.27
   1   1 -22   48.37   52.97
   1   1 -22   48.61   24.21
  -1  -1 -22    7.38   38.53
  -1  -1 -22  110.29   48.49
   1   1  22   14.10   32.53
   1   1  22  146.53   63.08
   1   1  22   29.97   29.34
  -1  -1  22   24.67   21.03
  -1  -1  22   45.06   40.51
   1  -1 -22   -8.25   67.46
   1  -1 -22  176.20   90.59
  -1   1 -22   92.08   50.85
  -1   1 -22  106.89   30.62
  -1   1 -22  140.33   43.14
  -1   1 -22    9.81   20.70
   1  -1  23  105.42   41.06
   1  -1  23    9.13   19.45
   1  -1  23   57.77   33.08
   1  -1  23   11.43   22.36
  -1   1  23   49.16   35.08
  -1   1  23   59.24   52.56
   1   1 -23   45.88   55.82
   1   1 -23   60.88   26.57
  -1  -1 -23   52.59   35.93
  -1  -1 -23   35.08   38.60
   1   1  23  365.28  109.71
   1   1  23   47.09   30.74
   1   1  23   24.74   29.63
  -1  -1  23   11.60   17.56
  -1  -1  23   83.09   44.22
   1  -1 -23  209.19   88.63
   1  -1 -23   73.30   66.79
  -1   1 -23    5.37   37.66
  -1   1 -23   26.55   19.06
  -1   1 -23  104.02   30.72
  -1   1 -23   84.82   29.25
   1  -1  24  101.24   35.85
   1  -1  24  138.50   48.05
   1  -1  24   66.79   22.43
   1  -1  24   39.74   24.42
  -1   1  24  124.08   47.93
  -1   1  24  101.00   52.23
   1   1 -24   27.17   44.58
   1   1 -24   57.39   25.41
  -1  -1 -24   33.42   35.81
  -1  -1 -24   25.17   31.08
   1   1  24   62.59   31.59
   1   1  24  183.75   66.07
   1   1  24   75.88   29.80
  -1  -1  24   61.36   36.65
  -1  -1  24   27.63   19.01
   1  -1 -24  102.52   71.06
   1  -1 -24   81.47   70.31
  -1   1 -24   52.08   21.50
  -1   1 -24   45.23   37.64
  -1   1 -24   68.50   26.11
  -1   1 -24   85.33   27.39
   1  -1  25  129.63   45.96
   1  -1  25   53.55   23.60
   1  -1  25   27.82   24.26
   1  -1  25   88.56   25.37
  -1   1  25   73.18   35.35
   1   1 -25   -6.47   43.79
  -1  -1 -25   26.81   31.90
  -1  -1 -25   52.97   37.49
   1   1  25   16.21   30.55
   1   1  25  290.30   94.30
   1   1  25   61.73   27.56
   1  -1 -25   16.43   63.70
  -1   1 -25   38.53   22.84
  -1   1 -25    2.71   36.17
  -1   1 -25   20.60   20.20
  -1   1 -25   75.30   26.28
   1  -2   0 2478.65  459.56
   1  -2   0 3756.56  733.47
  -1   2   0 2328.20  430.39
  -1   2   0 2505.17  495.25
   1  -2   1  831.12  161.35
   1  -2   1  933.35  186.28
  -1   2   1  675.36  164.99
  -1   2   1  733.95  211.02
   1   2  -1  900.56  263.77
  -1  -2   1 1049.57  304.04
   1  -2  -1  848.48  199.06
   1  -2  -1  294.88  164.19
  -1   2  -1  779.52  157.25
  -1   2  -1  959.87  183.44
   1  -2   2 5728.87 1522.88
   1  -2   2 3604.65  645.47
   1  -2   2 4082.06  740.22
  -1   2   2 3951.86  837.87
   1   2  -2 4029.01 1076.57
  -1  -2   2 6064.02 1614.26
   1  -2  -2 3942.21  835.22
  -1   2  -2 3315.32  594.34
  -1   2  -2 5239.41  947.58
  -1   2  -2 4822.28 1284.17
   1  -2   3 4677.62 1248.49
   1  -2   3 5328.62  948.31
   1  -2   3 4663.15  844.87
  -1   2   3 4096.52  864.63
   1   2  -3 6010.97 1593.52
  -1  -2   3 6097.78 1618.60
   1  -2  -3 4315.94  909.24
  -1   2  -3 4904.26  873.31
  -1   2  -3 4677.62  846.07
  -1   2  -3 5097.16 1362.78
   1  -2   4 2796.92  749.15
   1  -2   4 4299.06  778.55
  -1   2   4 3679.40  774.21
   1   2  -4 3611.89  960.11
  -1  -2  -4 3337.02  698.75
   1   2   4 3693.86  772.28
  -1  -2   4 4125.46 1096.10
   1  -2  -4 3754.15  789.41
  -1   2  -4 3030.80  807.49
  -1   2  -4 3380.42  603.03
  -1   2  -4 3915.69  707.91
   1  -2   5 1158.08  211.75
   1  -2   5  863.91  236.54
  -1   2   5 1137.58  245.94
   1   2  -5  862.22  153.22
   1   2  -5 1248.73  338.29
  -1  -2  -5 1249.46  264.50
   1   2   5 1193.03  252.45
  -1  -2   5 1142.88  311.52
   1  -2  -5 1037.52  225.49
  -1   2  -5 1033.18  280.90
  -1   2  -5 1123.59  205.43
   1  -2   6  161.40   56.42
   1  -2   6  257.02   56.06
   1  -2   6  178.18   41.83
  -1   2   6  190.82   54.32
   1   2  -6   95.12   44.15
   1   2  -6  331.29  101.32
  -1  -2  -6  150.27   39.64
   1   2   6  292.95   66.89
  -1  -2   6   97.19   43.69
   1  -2  -6  201.11   57.72
  -1   2  -6  146.58   51.69
  -1   2  -6  184.67   44.32
  -1   2  -6  262.81   53.31
   1  -2   7  477.16   92.25
   1  -2   7  329.12   66.86
  -1   2   7  606.88  137.58
   1   2  -7  278.97   51.65
   1   2  -7  417.13  125.09
  -1  -2  -7  420.50   94.20
   1   2   7  441.24   96.98
  -1  -2   7  816.41  227.47
   1  -2  -7  645.47  145.01
  -1   2  -7  384.58   76.77
  -1   2  -7  479.09  135.80
  -1   2  -7  426.77   83.69
   1  -2   8 1737.23  312.00
   1  -2   8 1712.39  461.97
   1  -2   8 1556.40  285.72
  -1   2   8 1567.72  334.43
   1   2  -8 2281.18  613.39
   1   2  -8 2190.52  468.00
  -1  -2  -8 2054.54  431.60
   1   2   8 1755.31  368.90
  -1  -2   8 1665.61  451.37
   1  -2  -8 1905.04  404.35
  -1   2  -8 1611.12  289.58
  -1   2  -8 1702.50  458.11
   1  -2   9  107.47   48.97
   1  -2   9  292.71   60.59
   1  -2   9  135.49   33.13
  -1   2   9  186.93   58.08
   1   2  -9  119.40   63.27
   1   2  -9  253.65   48.51
   1   2   9  323.34   74.62
  -1  -2   9  427.50  112.72
  -1  -2   9  122.32   59.43
   1  -2  -9  163.23   53.38
  -1   2  -9  312.48   62.93
  -1   2  -9  192.41   42.60
  -1   2  -9   64.79   44.51
   1  -2  10  643.30  181.61
   1  -2  10  701.88  129.77
   1  -2  10  457.87   87.98
  -1   2  10  500.55  115.66
   1   2 -10  464.86  122.39
   1   2 -10  652.94  186.69
   1   2 -10  421.47   78.68
  -1  -2 -10  573.12  126.47
   1   2  10  377.82   85.72
  -1  -2  10  382.40   70.84
  -1  -2  10  260.16   82.89
  -1  -2  10  522.50  151.63
   1  -2 -10  388.92   95.26
  -1   2 -10  520.33   98.23
  -1   2 -10  423.64   84.46
  -1   2 -10 1212.80  327.68
   1  -2  11  411.82  124.03
   1  -2  11  281.62   57.02
   1  -2  11  192.31   42.27
  -1   2  11  278.73   71.20
   1   2 -11  269.32   91.36
   1   2 -11  336.12  102.76
   1   2 -11  178.98   36.36
  -1  -2 -11  297.05   69.85
   1   2  11  382.16   88.30
  -1  -2  11  272.70   80.87
  -1  -2  11  385.30  118.75
  -1  -2  11  314.65   59.58
   1  -2 -11  300.91   78.87
  -1   2 -11  274.38   55.77
  -1   2 -11  411.10  117.28
   1  -2  12 3387.65  601.10
   1  -2  12 4395.50 1165.78
   1  -2  12 3693.86  667.16
  -1   2  12 2910.24  611.47
   1   2 -12 2859.62  601.10
   1   2 -12 3305.67  595.79
   1   2 -12 4147.16 1099.24
  -1  -2 -12 3288.79  688.62
   1   2  12 3691.45  771.32
  -1  -2  12 4759.59 1261.51
  -1  -2  12 4337.64  913.34
  -1  -2  12 3409.35  614.12
   1  -2 -12 3554.02  746.49
  -1   2 -12 2886.13  522.25
  -1   2 -12 2821.03  746.73
  -1   2 -12 3214.05  570.23
   1  -2  13  112.60   44.82
   1  -2  13  190.48   41.33
   1  -2  13  181.73   40.15
  -1   2  13  134.93   43.81
   1   2 -13  363.60  110.94
   1   2 -13  388.67  115.13
   1   2 -13  174.23   36.36
  -1  -2 -13   61.51   29.34
   1   2  13  117.21   42.73
  -1  -2  13  240.32   47.23
  -1  -2  13  289.09   82.89
  -1  -2  13  287.41   88.75
  -1   2 -13  209.00   44.22
  -1   2 -13  129.51   50.13
  -1   2 -13  173.38   37.59
   1  -2  14  155.97   56.49
   1  -2  14  363.11   69.68
   1  -2  14  437.63   83.62
  -1   2  14  176.01   50.42
   1   2 -14  242.81   80.29
   1   2 -14  104.84   61.92
   1   2 -14  305.73   59.70
  -1  -2 -14  210.61   55.43
   1   2  14  223.85   60.23
  -1  -2  14  285.24   54.76
  -1  -2  14  216.79   72.36
  -1  -2  14  252.92   78.10
   1  -2 -14  219.87   66.64
  -1   2 -14  379.27   72.77
  -1   2 -14  278.97   84.51
  -1   2 -14  389.64   74.17
   1  -2  15  376.38  110.46
   1  -2  15  397.84   75.61
   1  -2  15  386.99   74.53
  -1   2  15  370.83   86.95
   1   2 -15  253.41   83.52
   1   2 -15  466.07  133.97
   1   2 -15  379.99   73.78
  -1  -2 -15  446.07  101.63
   1   2  15  378.06   88.13
  -1  -2  15  444.38  129.48
  -1  -2  15  564.20  147.81
  -1  -2  15  364.80   69.78
   1  -2 -15  298.74   81.79
  -1   2 -15  357.33  103.90
  -1   2 -15  445.34   84.08
  -1   2 -15  495.49   93.31
   1  -2  16  796.16  145.08
   1  -2  16 1016.54  276.80
   1  -2  16  579.39  107.97
  -1   2  16  704.78  154.69
   1   2 -16  618.22  150.80
   1   2 -16 1111.54  203.62
   1   2 -16  902.73  245.46
  -1  -2 -16  910.45  199.16
   1   2  16  781.21  170.30
  -1  -2  16 1017.74  278.00
  -1  -2  16  773.25  183.68
  -1  -2  16  863.67  159.16
   1  -2 -16 1079.95  237.81
  -1   2 -16  913.10  247.63
  -1   2 -16  690.79  127.65
  -1   2 -16  654.87  119.79
   1  -2  17   76.36   21.99
   1  -2  17   44.39   33.61
   1  -2  17  140.40   32.12
  -1   2  17   58.42   58.71
  -1   2  17   40.05   34.94
   1   2 -17    9.32   52.03
   1   2 -17  200.46   44.77
   1   2 -17   43.88   36.38
  -1  -2 -17  187.42   56.23
  -1  -2  17   48.87   76.41
  -1  -2  17   48.73   38.22
  -1  -2  17  108.16   30.57
   1  -2 -17   13.58   41.86
  -1   2 -17  142.24   34.55
  -1   2 -17  104.19   30.16
   1  -2  18  104.60   40.70
   1  -2  18  116.19   29.95
   1  -2  18  113.13   28.72
  -1   2  18   67.01   85.33
  -1   2  18   74.09   39.76
   1   2 -18  299.70   85.98
   1   2 -18  113.64   33.37
   1   2 -18   39.64   53.31
  -1  -2 -18   62.35   38.41
   1   2  18   72.96   31.20
  -1  -2  18  174.49   88.59
  -1  -2  18  174.73   41.18
  -1  -2  18  203.50   66.55
   1  -2 -18   -0.85   72.96
   1  -2 -18   65.17   40.02
  -1   2 -18   67.61   28.72
  -1   2 -18  100.95   28.45
  -1   2 -18   79.47   25.65
   1  -2  19  194.36   41.98
   1  -2  19  182.64   39.37
  -1   2  19  226.67  107.10
  -1   2  19  144.34   48.27
   1   2 -19  162.92   39.86
   1   2 -19   65.49   57.99
  -1  -2 -19  177.92   56.47
   1   2  19  172.10   48.30
  -1  -2  19  204.15   67.32
  -1  -2  19  167.31   77.52
  -1  -2  19  241.60   51.98
   1  -2 -19  152.81   61.56
   1  -2 -19  107.34   86.49
  -1   2 -19  165.93   50.92
  -1   2 -19  214.11   45.59
  -1   2 -19  134.38   32.72
   1  -2  20  218.21   44.34
   1  -2  20  146.48   50.37
   1  -2  20  180.30   38.67
  -1   2  20  776.38  228.17
  -1   2  20  216.88   61.87
   1   2 -20  130.13   58.11
   1   2 -20  131.00   39.98
   1   2 -20  138.35   35.76
  -1  -2 -20  130.06   48.27
   1   2  20  183.46   50.25
  -1  -2  20  122.71   31.20
  -1  -2  20   96.37   41.21
  -1  -2  20  129.65   69.90
   1  -2 -20  201.69   79.95
   1  -2 -20   85.86   56.42
  -1   2 -20  148.70   34.65
  -1   2 -20   91.26   31.01
  -1   2 -20  145.01   32.45
   1  -2  21   78.65   22.07
   1  -2  21   56.08   27.10
   1  -2  21   43.50   18.97
  -1   2  21   59.72   50.42
  -1   2  21   46.90   34.67
   1   2 -21  176.18   63.29
   1   2 -21  114.65   36.46
   1   2 -21  108.33   30.74
  -1  -2 -21   64.09   41.35
   1   2  21  109.64   34.77
  -1  -2  21  168.56   71.56
  -1  -2  21   66.86   23.78
   1  -2 -21   25.75   42.46
   1  -2 -21   45.62   46.97
  -1   2 -21   36.36   18.59
  -1   2 -21   63.20   22.37
  -1   2 -21   97.29   30.31
   1  -2  22   67.87   20.49
   1  -2  22  114.99   28.52
  -1   2  22  171.33   69.75
  -1   2  22   55.50   38.36
   1   2 -22  110.41   59.36
   1   2 -22   62.55   22.07
   1   2 -22   97.65   29.90
  -1  -2 -22   64.91   37.71
   1   2  22   41.11   20.83
  -1  -2  22  327.92   95.87
  -1  -2  22   75.98   23.96
   1  -2 -22   12.43   41.06
   1  -2 -22   41.83   42.39
  -1   2 -22   76.31   23.27
  -1   2 -22  115.13   34.31
  -1   2 -22   65.53   22.83
   1  -2  23  127.50   27.29
   1  -2  23  167.55   49.81
   1  -2  23   96.98   26.57
  -1   2  23  108.14   55.19
  -1   2  23   93.50   39.45
   1   2 -23  -11.99   45.64
   1   2 -23  114.22   34.26
   1   2 -23   78.89   28.04
  -1  -2 -23  131.12   45.47
   1   2  23  105.01   46.41
   1   2  23  184.52   48.03
  -1  -2  23  153.51   70.12
  -1  -2  23  119.86   38.70
  -1  -2  23  140.60   33.78
   1  -2 -23   90.10   48.05
   1  -2 -23   78.10   46.29
  -1   2 -23  207.41   70.60
  -1   2 -23  111.15   28.52
  -1   2 -23  111.93   33.08
  -1   2 -23  154.86   34.41
   1  -2  24  195.74   42.68
   1  -2  24  153.13   46.61
   1  -2  24  179.80   38.77
  -1   2  24   85.04   38.51
   1   2 -24   26.02   38.77
   1   2 -24  134.16   38.60
   1   2 -24  140.40   36.84
  -1  -2 -24  119.50   46.17
   1   2  24  179.39   44.77
   1   2  24  158.38   58.37
  -1  -2  24  139.22   34.74
   1  -2 -24   13.62   44.34
   1  -2 -24   61.12   40.99
  -1   2 -24   85.09   55.36
  -1   2 -24  164.44   35.61
  -1   2 -24  103.20   30.84
  -1   2 -24  199.93   42.17
   1  -3   1 2555.81  477.40
   1  -3   1 3664.94  729.37
   1   3  -1 2772.82  749.63
  -1  -3   1 2637.79  717.07
  -1   3  -1 2813.80  518.64
  -1   3  -1 3107.96  628.35
   1  -3   2  200.78   66.91
   1  -3   2  109.25  115.54
  -1   3   2  344.07  102.04
   1   3  -2  176.85   88.15
  -1  -3   2  402.18  159.90
   1  -3  -2  326.95   98.50
  -1   3  -2  230.34   89.45
  -1   3  -2  301.15   79.35
   1  -3   3  794.71  235.91
   1  -3   3  846.80  161.90
   1  -3   3  728.17  156.19
  -1   3   3 1129.86  256.30
   1   3  -3 1107.44  316.83
  -1  -3   3 1442.83  409.65
   1  -3  -3 1105.03  249.56
  -1   3  -3  802.67  235.31
  -1   3  -3  715.63  154.40
  -1   3  -3  956.02  181.34
   1  -3   4  178.86   85.91
   1  -3   4  564.93  111.97
   1  -3   4  291.26   75.83
  -1   3   4  437.87  117.83
   1   3  -4  281.86  100.23
  -1  -3   4  255.82  100.06
   1  -3  -4  302.60   94.73
  -1   3  -4  203.02   58.98
  -1   3  -4  163.30   74.34
  -1   3  -4  855.48  162.17
   1  -3   5 1994.98  543.47
   1  -3   5 2135.07  384.58
   1  -3   5 1474.17  274.14
  -1   3   5 1864.06  402.18
   1   3  -5 2073.82  559.38
  -1  -3  -5 2195.34  466.79
   1   3   5 2239.23  474.27
  -1  -3   5 2106.85  571.20
   1  -3  -5 2068.28  445.82
  -1   3  -5 1848.87  341.90
  -1   3  -5 2234.41  402.18
  -1   3  -5 1820.89  492.59
   1  -3   6 3522.67  942.76
   1  -3   6 3242.98  579.15
   1  -3   6 2960.88  540.10
  -1   3   6 3320.14  700.68
   1   3  -6 2982.58  796.88
  -1  -3  -6 3283.97  692.48
   1   3   6 2994.63  629.31
  -1  -3   6 3513.03  937.45
   1  -3  -6 3551.61  748.42
  -1   3  -6 2676.36  489.70
  -1   3  -6 2784.86  744.81
  -1   3  -6 3173.07  565.89
   1  -3   7  286.68   61.73
   1  -3   7  166.24   41.47
  -1   3   7  194.14   65.10
   1   3  -7  580.36  168.66
  -1  -3  -7  223.64   62.16
   1   3   7  305.49   75.73
  -1  -3   7 1188.93  327.44
   1  -3  -7  321.17   87.11
  -1   3  -7  301.39   62.23
  -1   3  -7  319.24   72.31
   1  -3   8  680.66  128.37
   1  -3   8 1485.74  401.45
   1  -3   8  583.01  114.07
  -1   3   8  496.21  116.10
   1   3  -8  697.30  125.77
   1   3  -8  516.47  151.70
   1   3  -8  655.84  138.60
  -1  -3  -8  554.08  122.85
   1   3   8  717.80  155.27
  -1  -3   8  800.02  225.18
  -1  -3   8  408.69  104.28
   1  -3  -8  610.74  139.42
  -1   3  -8  645.47  181.05
  -1   3  -8  759.50  141.25
  -1   3  -8  470.89   93.24
   1  -3   9 1188.45  321.89
   1  -3   9 1275.25  231.01
   1  -3   9 1551.57  284.75
  -1   3   9 1200.02  257.99
   1   3  -9 1472.00  260.88
   1   3  -9 1294.06  351.79
   1   3  -9 1225.10  224.02
  -1  -3  -9 1287.79  272.46
   1   3   9 1327.09  280.65
  -1  -3   9 1086.94  199.35
  -1  -3   9 1618.60  436.42
   1  -3  -9  989.29  214.26
  -1   3  -9 1679.60  307.42
  -1   3  -9 1304.43  350.83
  -1   3  -9 1107.92  200.56
   1  -3  10 1382.79  249.32
   1  -3  10 1495.87  401.70
  -1   3  10 1377.24  294.16
   1   3 -10 1545.54  415.44
   1   3 -10 1342.53  243.77
  -1  -3 -10 2071.65  433.77
   1   3  10 1672.60  351.79
  -1  -3  10 1358.68  367.70
  -1  -3  10 1104.30  201.52
   1  -3 -10 1520.22  324.30
  -1   3 -10 1071.99  198.20
  -1   3 -10 1271.15  341.18
  -1   3 -10 1325.41  239.38
   1  -3  11  849.93  154.89
   1  -3  11  745.77  206.18
   1  -3  11  944.21  174.83
  -1   3  11 1238.61  264.26
   1   3 -11  961.56  264.98
   1   3 -11  803.15  142.96
  -1  -3 -11 1321.55  279.69
   1   3  11 1115.88  236.22
  -1  -3  11  965.18  171.04
  -1  -3  11 1156.63  313.69
  -1  -3  11 1029.32  187.20
   1  -3 -11 1062.83  228.75
  -1   3 -11  686.21  187.03
  -1   3 -11 1130.83  204.25
  -1   3 -11 1117.81  206.20
   1  -3  12   98.66   45.98
  -1   3  12  173.55   50.47
   1   3 -12   97.19   47.28
   1   3 -12  189.76   37.01
  -1  -3 -12   37.57   21.76
   1   3  12  116.56   35.18
  -1  -3  12  152.57   32.16
  -1  -3  12  139.75   27.46
  -1  -3  12  146.67   53.33
   1  -3 -12  132.88   46.99
  -1   3 -12   58.81   24.38
  -1   3 -12  268.12   81.47
   1  -3  13 1715.29  459.80
   1  -3  13 1326.85  238.44
   1  -3  13 1615.22  294.40
  -1   3  13 1488.64  317.07
   1   3 -13 1564.84  278.48
   1   3 -13 1696.72  454.02
   1   3 -13 1266.81  229.86
  -1  -3 -13 1382.06  291.99
   1   3  13 1124.56  238.49
  -1  -3  13 1443.31  256.06
  -1  -3  13 1655.49  444.14
   1  -3 -13 1441.38  308.39
  -1   3 -13 1549.88  282.58
  -1   3 -13 1394.36  373.00
  -1   3 -13 1445.00  258.71
   1  -3  14  612.91  170.42
   1  -3  14  556.73  103.00
   1  -3  14  620.39  116.17
  -1   3  14  692.24  152.79
   1   3 -14  694.89  126.66
   1   3 -14  756.38  208.83
   1   3 -14  459.32   85.19
  -1  -3 -14  811.35  174.49
   1   3  14  585.18  127.29
  -1  -3  14  587.11  108.48
  -1  -3  14  608.81  110.50
  -1  -3  14  733.47  202.51
   1  -3 -14  823.41  185.70
  -1   3 -14  438.83   83.76
  -1   3 -14 1009.79  272.94
  -1   3 -14  534.31   97.55
   1  -3  15  110.02   25.37
   1  -3  15  201.62   68.19
   1  -3  15  114.87   28.81
  -1   3  15  159.47   47.31
   1   3 -15  149.42   32.82
   1   3 -15  176.16   37.47
   1   3 -15  101.24   63.49
   1   3 -15  210.59   69.71
  -1  -3 -15  214.93   55.12
   1   3  15  199.14   50.13
  -1  -3  15  129.75   30.09
  -1  -3  15  165.67   56.54
  -1  -3  15  141.49   30.45
   1  -3 -15  110.72   47.11
  -1   3 -15  150.97   36.29
  -1   3 -15  277.28   83.52
  -1   3 -15  193.69   41.57
   1  -3  16  293.92   57.82
   1  -3  16  321.17  100.81
  -1   3  16  284.51   71.80
   1   3 -16  354.92  112.46
   1   3 -16  192.48   62.55
   1   3 -16  386.26   75.35
  -1  -3 -16  312.97   75.20
   1   3  16  310.31   72.04
  -1  -3  16  533.59   98.83
  -1  -3  16  229.76   73.93
  -1  -3  16  267.63   54.68
   1  -3 -16  544.44  128.01
  -1   3 -16  340.46   67.08
  -1   3 -16  343.11  100.86
  -1   3 -16  263.53   53.12
   1  -3  17  790.85  143.78
   1  -3  17  816.90  227.37
   1  -3  17  917.92  169.16
  -1   3  17  861.98  188.26
   1   3 -17  720.93  195.76
   1   3 -17  860.29  158.62
   1   3 -17 1023.29  239.89
  -1  -3 -17 1129.14  241.84
   1   3  17  731.06  157.73
  -1  -3  17  741.43  136.06
  -1  -3  17  985.67  268.36
  -1  -3  17  933.11  170.37
   1  -3 -17 1441.38  311.76
  -1   3 -17  779.04  211.14
  -1   3 -17  683.31  127.00
   1  -3  18  181.48   69.30
   1  -3  18  176.44   38.63
  -1   3  18  205.33   53.14
   1   3 -18  112.26   41.18
   1   3 -18  157.71   36.05
   1   3 -18  199.06   98.45
  -1  -3 -18  106.72   41.54
   1   3  18  148.68   44.34
  -1  -3  18  124.68   33.13
  -1  -3  18  118.15   27.46
  -1  -3  18  138.14   51.28
  -1  -3  18  110.50   63.46
   1  -3 -18  326.47   88.78
  -1   3 -18  215.80   44.90
  -1   3 -18   76.43   28.33
  -1   3 -18  152.64   34.12
   1  -3  19  150.97   33.44
   1  -3  19  159.76   34.09
  -1   3  19  157.68   48.20
   1   3 -19  258.23   97.19
   1   3 -19  216.81   64.40
   1   3 -19  150.80   34.00
  -1  -3 -19  133.12   43.33
   1   3  19  159.40   45.45
  -1  -3  19  137.27   29.97
  -1  -3  19  205.86   67.08
  -1  -3  19  100.33   62.23
  -1  -3  19  136.04   33.47
  -1   3 -19  172.10   36.17
  -1   3 -19  172.80   52.83
  -1   3 -19  153.05   33.30
   1  -3  20   22.58   25.58
   1  -3  20   61.48   19.52
  -1   3  20   69.32   33.83
   1   3 -20   90.92   32.94
   1   3 -20   33.44   19.00
   1   3 -20   29.22   59.80
  -1  -3 -20   11.36   24.35
   1   3  20   45.74   29.42
  -1  -3  20   41.25   18.09
  -1  -3  20   -0.23   40.70
  -1  -3  20  110.46   39.93
   1  -3 -20    4.87   41.04
  -1   3 -20   25.32   19.78
  -1   3 -20   52.73   17.99
   1  -3  21   85.21   22.00
   1  -3  21   91.82   32.79
   1  -3  21   96.57   24.71
  -1   3  21   74.26   33.54
   1   3 -21   79.04   73.44
   1   3 -21  131.89   39.57
   1   3 -21   62.28   21.70
  -1  -3 -21   54.20   29.27
   1   3  21  109.54   38.22
  -1  -3  21  143.49   49.55
  -1  -3  21   97.34   26.57
  -1  -3  21   -8.59   45.55
   1  -3 -21   60.16   48.30
  -1   3 -21   81.64   21.98
  -1   3 -21   89.45   20.22
  -1   3 -21   78.77   27.15
   1  -3  22   94.97   32.29
   1  -3  22  108.65   25.22
   1  -3  22  110.33   26.79
  -1   3  22   99.60   35.37
   1   3 -22  115.78   35.40
   1   3 -22   91.09   46.82
   1   3 -22  120.80   28.45
  -1  -3 -22  100.50   34.62
   1   3  22  111.35   35.71
  -1  -3  22   94.40   25.27
  -1  -3  22  122.37   42.85
  -1  -3  22   27.85   44.51
   1  -3 -22   49.57   41.35
  -1   3 -22  112.17   26.40
  -1   3 -22  130.18   38.12
  -1   3 -22   89.38   22.52
   1  -3  23  107.15   36.79
   1  -3  23   28.67   15.32
   1  -3  23   30.33   16.35
  -1   3  23  123.96   35.28
   1   3 -23   49.62   20.13
   1   3 -23   30.74   50.56
   1   3 -23   51.79   19.55
  -1  -3 -23   15.22   26.11
   1   3  23   23.26   24.83
  -1  -3  23   56.59   20.51
  -1  -3  23   58.90   26.33
  -1  -3  23   34.62   41.21
   1  -3 -23   32.33   42.48
  -1   3 -23   48.17   19.08
  -1   3 -23   62.28   20.23
  -1   3 -23   82.56   23.14
   1  -3  24  106.38   27.49
   1  -3  24  110.94   37.04
   1  -3  24  102.21   24.71
  -1   3  24  171.65   47.23
   1   3 -24   78.43   25.32
   1   3 -24  138.72   32.43
   1   3 -24   66.35   64.14
  -1  -3 -24  121.69   39.81
   1   3  24  225.64   55.22
  -1  -3  24  185.15   38.55
   1  -3 -24   67.97   46.05
  -1   3 -24  128.42   29.61
  -1   3 -24  163.09   35.23
  -1   3 -24  110.48   32.77
   1  -4   2 1883.58  357.81
   1  -4   2 1441.62  394.94
   1   4  -2 2368.47  649.57
  -1  -4   2 2024.88  563.24
  -1   4  -2 2240.19  417.85
  -1   4  -2 1736.51  428.46
   1  -4   3 1707.09  479.81
   1  -4   3 1288.51  253.16
   1  -4   3 2036.21  496.21
  -1   4   3 1459.23  327.92
   1   4  -3 1120.70  320.44
   1  -4  -3  929.74  220.45
  -1   4  -3 1041.37  303.08
  -1   4  -3 1565.55  424.36
  -1   4  -3 1060.90  211.99
   1  -4   4 1260.79  367.21
   1  -4   4 1146.02  223.01
   1  -4   4  737.81  192.36
  -1   4   4 1079.46  249.08
   1   4  -4  751.56  248.11
  -1  -4   4  902.49  284.27
   1  -4  -4  882.96  210.66
  -1   4  -4  669.81  179.84
  -1   4  -4 1381.58  397.36
  -1   4  -4  852.10  165.81
   1  -4   5 3568.49  961.80
   1  -4   5 3421.41  612.67
   1  -4   5 4026.60  746.73
  -1   4   5 2796.92  598.93
   1   4  -5 2368.95  639.44
  -1  -4   5 3462.40  934.32
   1  -4  -5 3698.69  785.55
  -1   4  -5 3402.12  608.81
  -1   4  -5 3595.01  964.21
  -1   4  -5 4115.81  765.29
   1  -4   6 1257.41  360.22
   1  -4   6  936.73  174.54
   1  -4   6  802.67  171.31
  -1   4   6 1185.56  268.12
   1   4  -6  723.58  214.21
  -1  -4  -6  846.80  194.41
   1   4   6  956.99  209.58
  -1  -4   6  784.34  230.00
   1  -4  -6 1100.68  250.28
  -1   4  -6  650.29  140.84
  -1   4  -6 1106.23  315.86
  -1   4  -6 1046.20  194.05
   1  -4   7 1401.84  386.99
   1  -4   7 1357.72  246.91
   1  -4   7 1312.14  248.35
  -1   4   7 1402.08  305.97
   1   4  -7 1493.94  409.65
  -1  -4  -7  918.89  204.61
   1   4   7 1624.87  348.66
  -1  -4   7 1427.64  394.70
   1  -4  -7 1576.88  342.63
  -1   4  -7 1551.57  291.99
  -1   4  -7 1295.75  235.79
  -1   4  -7 1268.98  353.24
   1  -4   8  676.32  200.41
   1  -4   8  530.69  101.85
   1  -4   8  567.58  117.79
  -1   4   8  775.18  177.12
   1   4  -8  564.93  162.97
  -1  -4  -8  655.11  150.97
   1   4   8  412.06   97.48
  -1  -4   8  581.56  174.18
   1  -4  -8  496.21  116.22
  -1   4  -8  433.77   94.01
  -1   4  -8  526.11  100.93
  -1   4  -8  544.44  156.72
   1  -4   9 1843.08  496.94
   1  -4   9 1213.04  219.75
   1  -4   9 1524.81  281.62
  -1   4   9 1161.20  253.41
   1   4  -9 1257.90  230.39
   1   4  -9 1686.11  453.54
   1   4  -9 1967.98  408.69
  -1  -4  -9 1222.69  261.36
   1   4   9 1387.37  295.36
  -1  -4   9 1483.09  402.66
  -1  -4   9  994.11  256.30
  -1  -4   9  878.86  161.01
   1  -4  -9 1474.41  317.31
  -1   4  -9 1374.11  369.87
  -1   4  -9 1598.83  295.85
  -1   4  -9 1127.69  204.87
   1  -4  10 1167.23  318.75
   1  -4  10  885.37  162.56
   1  -4  10 1472.48  270.77
  -1   4  10 1082.84  234.22
   1   4 -10 1058.50  190.24
   1   4 -10  986.40  269.08
   1   4 -10 1225.83  236.83
  -1  -4 -10 1018.23  218.52
   1   4  10 1072.23  228.29
  -1  -4  10  946.38  194.51
  -1  -4  10 1060.90  188.91
  -1  -4  10  862.94  239.96
   1  -4 -10  908.28  196.39
  -1   4 -10 1383.03  255.34
  -1   4 -10 1395.57  374.21
  -1   4 -10 1185.56  215.05
   1  -4  11  594.34  110.41
   1  -4  11  701.88  196.51
   1  -4  11  558.90  108.16
  -1   4  11  546.13  123.43
   1   4 -11  712.49  128.83
   1   4 -11  613.15  170.83
   1   4 -11  505.13  100.09
  -1  -4 -11  593.62  129.38
   1   4  11  624.73  135.00
  -1  -4  11  557.93   99.72
  -1  -4  11  624.25  175.43
  -1  -4  11  475.96   97.22
   1  -4 -11  494.28  113.59
  -1   4 -11  373.24  107.25
  -1   4 -11  610.98  117.01
  -1   4 -11  674.63  124.25
   1  -4  12 1295.50  350.58
   1  -4  12  814.48  148.46
   1  -4  12 1243.19  228.72
  -1   4  12 1121.90  240.59
   1   4 -12 1467.42  260.88
   1   4 -12 1296.23  348.41
   1   4 -12  922.50  168.73
  -1  -4 -12 1159.76  245.46
   1   4  12 1354.34  285.48
  -1  -4  12 1108.16  203.79
  -1  -4  12 1014.13  180.13
  -1  -4  12 1338.67  360.70
   1  -4 -12  965.18  208.01
  -1   4 -12 1268.01  233.06
  -1   4 -12 1316.24  352.51
  -1   4 -12  960.11  173.86
   1  -4  13  357.09  103.97
   1  -4  13  345.28   66.35
   1  -4  13  270.53   56.66
  -1   4  13  299.46   75.71
   1   4 -13  342.39   63.00
   1   4 -13  493.32  139.42
   1   4 -13  339.25   66.23
  -1  -4 -13  300.67   70.41
   1   4  13  357.33   80.75
  -1  -4  13  317.79   58.08
  -1  -4  13  502.24  142.04
  -1  -4  13  326.71   63.80
   1  -4 -13  379.27   92.39
  -1   4 -13  335.39   96.23
  -1   4 -13  352.27   67.44
   1  -4  14  201.81   69.10
   1  -4  14  297.29   58.52
   1  -4  14  134.95   33.71
  -1   4  14  122.78   38.70
   1   4 -14  173.12   34.24
   1   4 -14  204.30   65.25
   1   4 -14  213.65   45.79
  -1  -4 -14  237.98   58.76
   1   4  14  339.01   77.95
  -1  -4  14  239.00   48.85
  -1  -4  14  169.57   31.83
  -1  -4  14  191.42   64.38
   1  -4 -14  237.21   67.42
  -1   4 -14  307.66   63.08
  -1   4 -14  201.96   63.51
  -1   4 -14  191.23   40.87
   1  -4  15  346.00  103.90
   1  -4  15  433.04   81.30
   1  -4  15  313.21   62.76
  -1   4  15  303.32   73.44
   1   4 -15  365.77   67.68
   1   4 -15  467.28  133.07
  -1  -4 -15  257.02   62.28
   1   4  15  311.28   70.96
  -1  -4  15  415.68   79.13
  -1  -4  15  483.67  137.00
  -1  -4  15  411.58   75.64
   1  -4 -15  285.72   72.29
  -1   4 -15  400.49   78.72
  -1   4 -15  605.44  111.08
   1  -4  16  433.28  126.44
   1  -4  16  245.70   48.56
  -1   4  16  213.27   57.22
   1   4 -16  188.67   40.77
   1   4 -16  418.33  120.29
   1   4 -16  256.06   48.20
  -1  -4 -16  241.84   61.29
   1   4  16  248.11   59.97
  -1  -4  16  291.02   54.64
  -1  -4  16  441.72  127.12
  -1  -4  16  222.38   47.02
   1  -4 -16  159.90   52.49
  -1   4 -16  146.51   34.36
  -1   4 -16  367.21  106.14
  -1   4 -16  315.14   60.69
   1  -4  17   65.49   33.68
   1  -4  17   87.36   23.13
   1  -4  17   27.70   18.21
   1   4 -17  136.47   28.67
   1   4 -17   67.10   23.82
  -1  -4 -17   99.80   35.20
   1   4  17   57.82   26.74
  -1  -4  17  103.12   23.09
  -1  -4  17  211.58   69.34
  -1  -4  17   59.29   19.47
   1  -4 -17  164.07   51.62
  -1   4 -17   84.05   38.05
  -1   4 -17  123.24   31.85
  -1   4 -17  121.28   27.80
   1  -4  18   71.15   31.66
   1  -4  18  137.20   30.21
   1  -4  18   85.55   23.31
  -1   4  18  154.53   44.37
   1   4 -18  122.87   26.47
   1   4 -18  125.96   42.92
  -1  -4 -18  238.20   61.03
   1   4  18  298.50   68.89
  -1  -4  18   97.48   22.33
  -1  -4  18   85.14   38.92
   1  -4 -18   78.22   44.51
  -1   4 -18  103.17   26.59
  -1   4 -18   61.70   16.44
  -1   4 -18   89.00   34.87
   1  -4  19  312.48   89.41
   1  -4  19  212.23   40.39
   1  -4  19  296.57   57.34
  -1   4  19  443.65  100.74
   1   4 -19  341.66   63.15
   1   4 -19  201.19   40.46
   1   4 -19  213.92   61.70
  -1  -4 -19  550.47  122.63
   1   4  19  274.38   65.51
  -1  -4  19  360.94   66.67
  -1  -4  19  180.45   59.53
  -1  -4  19  311.28   59.17
   1  -4 -19  226.58   64.23
  -1   4 -19  197.57   58.49
  -1   4 -19  300.67   57.39
   1  -4  20   34.09   15.32
   1  -4  20   86.54   33.59
  -1   4  20   49.60   28.33
   1   4 -20   42.07   16.10
   1   4 -20  127.19   38.75
   1   4 -20   37.66   16.40
   1   4  20   20.72   19.52
  -1  -4  20   21.78   12.43
  -1  -4  20   83.91   34.58
  -1  -4  20   33.95   15.93
   1  -4 -20   40.75   38.41
  -1   4 -20   99.39   31.20
  -1   4 -20   20.58   17.03
  -1   4 -20   36.31   14.35
   1  -4  21  141.35   29.83
   1  -4  21  177.34   54.95
   1  -4  21  185.49   39.71
  -1   4  21  170.22   45.96
   1   4 -21  134.74   28.86
   1   4 -21  109.27   33.61
   1   4 -21  126.20   28.31
  -1  -4 -21  131.41   40.53
   1   4  21  139.42   35.30
  -1  -4  21  127.89   28.96
  -1  -4  21   72.43   30.36
  -1  -4  21  131.46   29.20
   1  -4 -21  105.80   49.89
  -1   4 -21   95.87   26.06
  -1   4 -21  241.36   66.33
  -1   4 -21  216.02   43.35
   1  -4  22   65.53   34.29
   1  -4  22   38.12   15.68
   1   4 -22   37.78   17.02
   1   4 -22   23.83   57.58
   1   4 -22   36.24   15.79
   1   4 -22   40.94   17.78
  -1  -4 -22   18.50   25.78
   1   4  22   43.91   19.53
  -1  -4  22    8.22   15.82
  -1  -4  22   43.50   23.72
  -1  -4  22   38.02   15.02
  -1   4 -22   38.19   15.03
  -1   4 -22   47.50   18.32
   1  -4  23  168.99   50.85
   1  -4  23   30.77   17.49
  -1   4  23   66.52   25.34
   1   4 -23   29.71   15.18
   1   4 -23   24.62   57.89
   1   4 -23   55.00   20.31
   1   4 -23   35.73   16.00
  -1  -4 -23   46.78   30.65
   1   4  23   86.49   25.15
  -1  -4  23   53.24   17.18
  -1  -4  23   32.45   17.16
   1  -4 -23   51.14   44.85
  -1   4 -23   95.22   23.12
  -1   4 -23   29.15   16.08
  -1   4 -23   89.98   28.28
   1   5  -2 2089.73  574.33
  -1  -5   2 2471.42  682.83
   1  -5   3   63.63   65.94
   1  -5   3  291.51  302.60
   1   5  -3  389.16  177.10
  -1  -5   3  550.71  200.00
  -1   5  -3  269.80   87.36
  -1   5  -3  312.73  321.17
   1  -5   4  416.65  168.63
   1  -5   4  456.67  122.58
   1  -5   4  732.02  420.99
  -1   5   4  482.23  134.38
   1   5  -4  371.07  136.88
  -1  -5   4  419.54  164.00
   1  -5  -4  418.33  119.31
  -1   5  -4  404.59  107.59
  -1   5  -4  987.60  387.47
  -1   5  -4  701.40  219.95
   1  -5   5 1178.32  343.35
   1  -5   5 1768.81  332.74
   1  -5   5 2736.65  612.67
  -1   5   5 1162.65  265.95
   1   5  -5 1601.00  456.42
  -1  -5   5 1337.94  384.58
   1  -5  -5 1024.25  230.56
  -1   5  -5 1824.03  422.43
  -1   5  -5 1306.36  370.11
  -1   5  -5 1497.08  280.41
   1  -5   6 1733.37  479.81
   1  -5   6 1851.04  337.08
   1  -5   6 1591.83  328.88
  -1   5   6 2440.08  523.70
   1   5  -6 1208.70  345.04
  -1  -5   6 1429.33  407.24
   1  -5  -6 2364.13  508.99
  -1   5  -6 1839.94  366.97
  -1   5  -6 1669.23  455.22
  -1   5  -6 1969.66  357.57
   1  -5   7 1340.11  389.64
   1  -5   7 1262.47  232.03
   1  -5   7 1304.43  265.46
  -1   5   7 1241.50  274.38
   1   5  -7  695.61  200.90
  -1  -5  -7 1294.54  286.20
   1   5   7 1563.87  335.88
  -1  -5   7  842.70  243.05
   1  -5  -7 1244.63  275.35
  -1   5  -7 1297.92  364.08
  -1   5  -7 1306.84  240.73
  -1   5  -7 1468.14  297.05
   1  -5   8  302.84  126.95
   1  -5   8  559.38  108.26
   1  -5   8  459.32  116.27
  -1   5   8  621.83  143.64
   1   5  -8  586.87  176.35
  -1  -5  -8  647.15  149.54
   1   5   8  523.22  121.76
  -1  -5   8  655.59  193.59
   1  -5  -8  967.35  218.55
  -1   5  -8  380.72   92.97
  -1   5  -8  959.40  275.11
  -1   5  -8  517.67  101.41
   1  -5   9  420.50  143.73
   1  -5   9  367.45   74.94
   1  -5   9  219.87   59.89
  -1   5   9  200.03   64.81
   1   5  -9  273.90   98.95
  -1  -5  -9  274.38   74.29
   1   5   9  332.98   82.27
  -1  -5   9  294.16  102.04
   1  -5  -9  342.63   93.12
  -1   5  -9  326.71  111.11
  -1   5  -9  390.12   78.19
  -1   5  -9  281.86   73.27
   1  -5  10  368.66  135.56
   1  -5  10  121.40   34.36
   1  -5  10  159.61   50.30
  -1   5  10   27.95   41.25
   1   5 -10   -4.76   39.95
   1   5 -10   47.35   40.58
   1   5 -10   14.46  146.43
  -1  -5 -10  194.99   60.64
   1   5  10  110.91   39.11
  -1  -5  10   35.18  172.35
  -1  -5  10   95.26   53.19
   1  -5 -10   78.87   42.99
  -1   5 -10   81.95   43.50
  -1   5 -10   60.47   42.32
  -1   5 -10  102.26   31.44
   1  -5  11   75.49   61.75
   1  -5  11   62.71   26.50
   1  -5  11  200.61   53.05
  -1   5  11   48.25   40.77
   1   5 -11   23.47   27.63
   1   5 -11   48.44   38.22
   1   5 -11   11.47   70.74
  -1  -5 -11   46.08   32.09
   1   5  11   29.83   28.02
  -1  -5  11   70.38  168.51
  -1  -5  11  106.57   42.07
  -1  -5  11   19.46   35.01
   1  -5 -11   16.87   34.53
  -1   5 -11  386.99   81.71
  -1   5 -11   36.46   36.89
  -1   5 -11   25.08   19.85
   1  -5  12  879.10  244.01
   1  -5  12  986.15  179.92
   1  -5  12  867.28  163.57
  -1   5  12  722.86  157.42
   1   5 -12  924.67  168.92
   1   5 -12 1067.17  289.82
   1   5 -12 1305.87  255.09
  -1  -5 -12  896.46  194.43
   1   5  12 1031.01  221.13
  -1  -5  12  910.45  189.90
  -1  -5  12  919.13  165.93
  -1  -5  12  622.56  176.78
   1  -5 -12  834.50  185.68
  -1   5 -12  821.72  153.01
  -1   5 -12  816.17  223.25
  -1   5 -12  981.33  178.52
   1  -5  13  159.57   39.49
   1  -5  13  272.21   89.98
   1  -5  13  209.31   50.88
  -1   5  13  247.39   67.78
   1   5 -13  174.47   35.30
   1   5 -13  144.99   54.56
   1   5 -13  142.77   51.45
  -1  -5 -13  154.57   44.80
   1   5  13  147.59   41.74
  -1  -5  13  273.66   88.39
  -1  -5  13  204.08   64.79
  -1  -5  13  184.96   37.64
   1  -5 -13  159.54   52.32
  -1   5 -13  160.84   43.26
  -1   5 -13  199.76   43.28
   1  -5  14  325.75  100.67
   1  -5  14  288.61   58.35
   1  -5  14  229.64   52.39
  -1   5  14  308.63   76.05
   1   5 -14  260.64   50.15
   1   5 -14  198.15   64.26
   1   5 -14  488.01   98.04
  -1  -5 -14  275.59   67.13
   1   5  14  235.76   56.88
  -1  -5  14  466.31  135.17
  -1  -5  14  213.85   55.09
  -1  -5  14  281.14   52.51
   1  -5 -14  338.53   83.23
  -1   5 -14  225.25   72.12
  -1   5 -14  319.96   65.85
  -1   5 -14  268.12   53.38
   1  -5  15   99.58   46.00
   1  -5  15  126.95   30.65
   1  -5  15  114.77   33.27
  -1   5  15   68.65   35.01
   1   5 -15   86.80   21.65
   1   5 -15   59.22   32.33
   1   5 -15  105.54   32.67
  -1  -5 -15   85.93   31.22
   1   5  15  110.29   35.18
  -1  -5  15   98.28   33.25
  -1  -5  15  102.28   22.26
  -1  -5  15  121.28   52.42
   1  -5 -15   92.06   36.14
  -1   5 -15   91.17   29.54
  -1   5 -15   72.14   34.94
  -1   5 -15  100.59   25.39
   1  -5  16  156.67   33.78
   1  -5  16  178.61   61.68
   1  -5  16  143.20   34.62
  -1   5  16  158.17   46.99
   1   5 -16  172.47   33.37
   1   5 -16  240.88   71.71
   1   5 -16  174.88   39.64
  -1  -5 -16  195.16   49.86
   1   5  16  203.43   49.62
  -1  -5  16  137.25   27.63
  -1  -5  16  555.29  157.03
  -1  -5  16  169.84   39.88
   1  -5 -16  190.67   53.14
  -1   5 -16  160.75   52.51
  -1   5 -16  277.28   58.28
  -1   5 -16  166.32   34.60
   1  -5  17  382.65  110.79
   1  -5  17  479.33   88.22
   1  -5  17  584.94  109.88
  -1   5  17  603.75  132.95
   1   5 -17  504.41   90.54
   1   5 -17  498.86  136.64
   1   5 -17  496.21   93.29
  -1  -5 -17  496.69  110.00
   1   5  17  357.81   79.66
  -1  -5  17  443.17   83.67
  -1  -5  17  603.27  108.33
  -1  -5  17  509.96  144.58
   1  -5 -17  589.52  131.24
  -1   5 -17  611.71  114.55
  -1   5 -17  435.94  120.94
  -1   5 -17  526.60   96.30
   1  -5  18  264.02   50.49
   1  -5  18  232.41   72.02
   1  -5  18  156.12   34.43
  -1   5  18  192.94   50.39
   1   5 -18  163.25   32.26
   1   5 -18  172.97   55.46
   1   5 -18  128.61   32.19
  -1  -5 -18  123.33   37.64
   1   5  18  172.22   41.81
  -1  -5  18  198.03   38.02
  -1  -5  18  120.39   47.50
  -1  -5  18  152.02   32.04
   1  -5 -18  257.51   67.42
  -1   5 -18  214.45   61.32
  -1   5 -18  152.60   34.87
  -1   5 -18  123.57   27.22
   1  -5  19   32.14   25.70
   1  -5  19   19.51   11.85
   1  -5  19   39.47   16.90
  -1   5  19   21.65   24.69
   1   5 -19   78.46   29.20
   1   5 -19   43.47   19.28
  -1  -5 -19   21.34   21.22
   1   5  19   57.24   20.36
  -1  -5  19   39.78   14.89
  -1  -5  19   52.68   31.27
  -1  -5  19   19.99   14.54
   1  -5 -19   29.51   36.72
  -1   5 -19  102.79   32.98
  -1   5 -19   24.09   13.48
   1  -5  20   55.22   25.99
   1  -5  20   59.51   16.80
  -1   5  20   40.15   26.16
   1   5 -20   81.21   18.67
   1   5 -20   51.77   19.81
   1   5 -20   62.93   25.10
  -1  -5 -20   33.88   26.16
   1   5  20   78.80   26.98
  -1  -5  20   41.81   25.03
   1  -5 -20   75.61   40.80
  -1   5 -20   51.50   20.51
  -1   5 -20   35.47   14.14
  -1   5 -20   29.90   17.95
   1  -5  21  176.20   52.71
   1  -5  21   91.74   22.17
   1  -5  21   92.44   23.61
  -1   5  21  104.09   37.08
   1   5 -21   71.10   16.28
   1   5 -21  158.48   46.10
  -1  -5 -21  116.07   35.42
   1   5  21   95.99   28.09
  -1  -5  21  188.43   56.57
  -1  -5  21   59.92   18.52
  -1  -5  21   76.17   19.26
   1  -5 -21   67.87   38.60
  -1   5 -21   86.17   27.51
  -1   5 -21  104.09   25.87
  -1   5 -21   95.51   22.35
   1  -5  22   57.51   18.21
   1  -5  22   56.11   24.91
   1  -5  22   62.01   20.18
  -1   5  22   41.79   25.27
   1   5 -22   61.77   16.94
   1   5 -22   60.86   23.62
   1   5 -22   50.22   18.79
  -1  -5 -22   56.08   25.70
   1   5  22   77.61   25.61
  -1  -5  22   53.43   17.41
  -1  -5  22   38.02   14.40
   1  -5 -22   49.50   34.62
  -1   5 -22   92.78   30.14
  -1   5 -22   54.61   16.16
  -1   5 -22   75.25   21.73
   1  -5  23   28.23   19.75
   1  -5  23   14.01   14.02
   1  -5  23   25.46   17.79
  -1   5  23   26.33   24.30
   1   5 -23   30.69   13.30
   1   5 -23  106.86   25.34
  -1  -5 -23   85.21   31.92
   1   5  23  179.29   42.92
  -1  -5  23   33.88   13.05
   1  -5 -23   32.12   39.78
  -1   5 -23   29.99   15.27
  -1   5 -23   51.91   20.23
   1   6  -2  283.79  107.18
   1   6  -3  331.29  124.92
  -1  -6   3  389.88  148.63
   1  -6   4  258.23  128.56
   1  -6   4  147.61  177.12
   1   6  -4  673.91  218.79
  -1  -6   4  540.34  185.75
  -1   6  -4  171.28   67.34
  -1   6  -4  610.74  186.28
  -1   6  -4  201.81  257.26
   1  -6   5  204.13  113.81
   1  -6   5  256.54   90.08
   1  -6   5  308.87  283.31
  -1   6   5  252.92   87.69
   1   6  -5  179.43   87.07
  -1  -6   5  163.11   92.42
   1  -6  -5  176.98   74.12
  -1   6  -5  205.19  207.74
  -1   6  -5  166.82   94.37
  -1   6  -5  242.56   83.62
   1  -6   6  855.48  273.18
   1  -6   6  681.63  153.66
   1  -6   6  952.65  366.01
   1   6  -6  990.49  299.22
  -1  -6   6  656.55  206.85
  -1   6  -6 1180.73  229.93
  -1   6  -6 1186.28  322.13
  -1   6  -6  664.51  205.53
   1  -6   7  603.51  200.61
   1  -6   7  683.31  141.08
   1  -6   7  623.76  214.16
  -1   6   7  537.69  135.03
   1   6  -7  456.18  166.05
  -1  -6   7  403.87  157.15
   1  -6  -7  492.11  128.64
  -1   6  -7  327.68  119.43
  -1   6  -7  444.62  143.27
  -1   6  -7  564.44  119.14
   1  -6   8  136.67  133.03
   1  -6   8  118.56   45.69
   1  -6   8   75.25  111.71
  -1   6   8  352.27   93.38
   1   6  -8  160.41   80.36
  -1  -6  -8   41.30   44.92
   1   6   8  114.68   56.06
  -1  -6   8  305.01  115.74
   1  -6  -8  230.27   73.03
  -1   6  -8    8.84   87.50
  -1   6  -8   55.77   34.46
  -1   6  -8  119.50   98.66
   1  -6   9  113.04  103.78
   1  -6   9   98.59   36.84
   1  -6   9  187.92   97.96
  -1   6   9   91.26   48.49
   1   6  -9   93.31   52.47
  -1  -6  -9   67.58   41.74
   1   6   9   67.85   40.68
  -1  -6   9  103.87   60.74
   1  -6  -9   98.52   51.09
  -1   6  -9  125.36   86.42
  -1   6  -9   92.93   38.87
  -1   6  -9  238.49  111.56
   1  -6  10  362.39  129.07
   1  -6  10  437.14   89.31
   1  -6  10  406.04  115.13
  -1   6  10  406.52  102.40
   1   6 -10  385.06  121.21
  -1  -6 -10  394.70   95.02
   1   6  10  599.89  135.85
  -1  -6  10  348.41  113.32
   1  -6 -10  210.71   63.32
  -1   6 -10  124.13   61.29
  -1   6 -10  266.67  115.57
  -1   6 -10  231.79   54.52
   1  -6  11  162.36   83.35
   1  -6  11  147.74   41.21
  -1   6  11  184.19   60.33
   1   6 -11  116.97  203.40
   1   6 -11  267.15   90.15
  -1  -6 -11  230.77   64.96
   1   6  11  188.82   54.11
  -1  -6  11  231.52   81.69
   1  -6 -11  303.80   86.03
  -1   6 -11  196.24   64.84
  -1   6 -11  227.78   84.08
  -1   6 -11  195.66   47.16
   1  -6  12  580.36  111.20
   1  -6  12  610.26  185.82
   1  -6  12  521.05  107.22
  -1   6  12  496.94  118.46
   1   6 -12  507.30  144.38
   1   6 -12  445.10  214.59
   1   6 -12  514.06  121.91
  -1  -6 -12  586.39  135.80
   1   6  12  616.29  137.66
  -1  -6  12  640.40  130.95
  -1  -6  12  494.28  144.70
  -1  -6  12  763.36  274.38
   1  -6 -12  559.86  130.69
  -1   6 -12  533.83  154.48
  -1   6 -12  535.76  102.28
  -1   6 -12  557.21  117.30
   1  -6  13  642.09  120.92
   1  -6  13  823.89  238.03
   1  -6  13  765.77  149.62
  -1   6  13  723.83  163.45
   1   6 -13  562.03  110.65
   1   6 -13  767.46  211.19
   1   6 -13  757.34  178.83
  -1  -6 -13  514.54  117.50
   1   6  13  728.89  160.12
  -1  -6  13  949.99  178.13
  -1  -6  13  692.00  192.82
  -1  -6  13  909.48  252.21
   1  -6 -13  606.40  139.51
  -1   6 -13  739.26  136.84
  -1   6 -13  757.34  149.11
   1  -6  14  403.38   77.98
   1  -6  14  239.96   84.15
   1  -6  14  169.98   48.73
  -1   6  14  224.43   63.94
   1   6 -14  273.66   91.33
   1   6 -14  146.05   52.92
   1   6 -14  219.99   50.13
  -1  -6 -14  171.67   49.67
   1   6  14  132.54   40.87
  -1  -6  14  232.75   49.40
  -1  -6  14  155.80   64.98
  -1  -6  14  300.91  108.29
   1  -6 -14  216.84   61.68
  -1   6 -14  160.65   47.96
  -1   6 -14  300.43   93.29
   1  -6  15  285.96   92.59
   1  -6  15  354.92   68.65
   1  -6  15  391.81   80.10
  -1   6  15  336.12   80.22
   1   6 -15  308.14   58.76
   1   6 -15  390.60  110.38
   1   6 -15  319.72   79.33
  -1  -6 -15  385.78   89.65
   1   6  15  433.77   95.82
  -1  -6  15  240.49   76.41
  -1  -6  15  348.41   66.11
  -1  -6  15  359.74  113.78
   1  -6 -15  319.00   75.49
  -1   6 -15  311.28   66.72
  -1   6 -15  243.29   75.37
  -1   6 -15  259.92   52.59
   1  -6  16   25.70   34.55
   1  -6  16   24.40   19.61
   1  -6  16   26.33   24.26
  -1   6  16   13.99   26.67
   1   6 -16   64.69   19.88
   1   6 -16   46.78   23.51
   1   6 -16   58.52   31.08
  -1  -6 -16   13.20   23.57
   1   6  16   16.69   18.05
  -1  -6  16   35.90   32.36
  -1  -6  16   33.92   16.02
  -1  -6  16   16.73   38.19
   1  -6 -16   23.90   27.46
  -1   6 -16   87.19   30.60
  -1   6 -16  135.34   45.14
  -1   6 -16   42.75   15.74
   1  -6  17  168.97   57.46
   1  -6  17  149.09   31.92
   1  -6  17  127.02   34.77
  -1   6  17  293.68   68.16
   1   6 -17  192.60   37.08
   1   6 -17  169.74   49.79
   1   6 -17   92.56   27.10
  -1  -6 -17  111.49   34.14
   1   6  17  191.42   46.08
  -1  -6  17  128.54   36.65
  -1  -6  17  157.64   57.19
   1  -6 -17  139.49   43.69
  -1   6 -17  194.24   44.61
  -1   6 -17  118.10   39.21
  -1   6 -17  201.11   39.88
   1  -6  18  124.61   44.61
   1  -6  18   42.07   22.31
  -1   6  18   43.42   25.41
   1   6 -18   60.50   22.88
   1   6 -18   37.40   13.97
   1   6 -18   49.86   20.67
  -1  -6 -18   54.11   24.30
   1   6  18   21.66   19.43
  -1  -6  18   24.88   28.48
  -1  -6  18   88.13   20.22
  -1  -6  18   41.11   20.61
   1  -6 -18   73.56   28.33
  -1   6 -18   61.29   23.12
  -1   6 -18   49.19   15.32
  -1   6 -18   12.71   18.50
   1  -6  19   90.15   22.76
   1  -6  19   67.49   27.85
   1  -6  19   69.61   23.60
  -1   6  19  106.33   35.81
   1   6 -19   73.56   16.60
   1   6 -19   77.45   26.16
   1   6 -19  125.29   30.93
  -1  -6 -19   76.34   27.75
   1   6  19   84.15   27.70
  -1  -6  19   80.29   32.36
  -1  -6  19   85.69   19.74
  -1  -6  19   79.25   27.34
   1  -6 -19  102.55   38.80
  -1   6 -19   42.77   18.11
  -1   6 -19   70.60   18.05
  -1   6 -19   74.43   25.05
   1  -6  20  133.63   29.25
   1  -6  20  114.17   39.76
   1  -6  20   79.28   23.06
  -1   6  20  149.28   41.35
   1   6 -20  124.73   25.12
   1   6 -20   91.55   28.52
   1   6 -20  113.18   26.40
  -1  -6 -20  172.49   45.02
   1   6  20  116.99   32.53
  -1  -6  20  189.49   57.77
  -1  -6  20  104.14   22.07
  -1  -6  20   92.15   25.22
   1  -6 -20  130.93   43.96
  -1   6 -20   46.82   16.68
  -1   6 -20  120.25   26.52
  -1   6 -20  122.97   36.02
   1  -6  21   37.85   16.94
   1  -6  21   78.22   31.80
   1  -6  21   44.70   20.14
  -1   6  21   29.78   22.77
   1   6 -21   28.14    9.33
   1   6 -21   82.36   26.23
   1   6 -21   38.53   16.19
  -1  -6 -21   41.04   20.89
   1   6  21   59.63   21.13
  -1  -6  21   70.21   19.28
  -1  -6  21   55.38   14.57
   1  -6 -21   62.91   37.59
  -1   6 -21   36.75   14.66
  -1   6 -21  140.40   40.58
  -1   6 -21   59.60   18.87
   1  -6  22   30.86   24.47
   1  -6  22   28.84   14.68
   1  -6  22   39.95   17.52
  -1   6  22   35.56   24.52
  -1  -6 -22   76.43   30.84
   1   6  22   98.86   29.03
  -1  -6  22   32.24   15.60
  -1  -6  22   49.24   14.28
   1  -6 -22   71.35   32.07
  -1   6 -22   51.77   16.15
  -1   6 -22   20.13   16.05
   1   7  -3  104.57   72.33
  -1  -7   3  115.16  101.65
   1   7  -4  225.03  111.64
  -1  -7   4  164.22   95.51
   1  -7   5  664.02  217.44
   1   7  -5  281.14  134.16
  -1  -7   5  232.80  116.31
  -1   7  -5  465.35  151.75
  -1   7  -5  381.68  225.69
   1  -7   6  488.50  179.05
   1  -7   6  356.36  108.62
   1  -7   6  224.82  258.71
  -1   7   6  255.82   85.35
   1   7  -6  152.91   82.77
  -1  -7   6  142.07   86.20
   1  -7  -6  176.20   74.29
  -1   7  -6  253.41   91.36
  -1   7  -6   81.38  218.86
  -1   7  -6  178.18  125.00
   1  -7   7  280.17  153.85
   1  -7   7  304.53  109.20
   1  -7   7  264.26  324.06
  -1   7   7  601.10  142.19
   1   7  -7  295.85  123.40
  -1  -7   7  243.05  107.68
   1  -7  -7  468.24  124.71
  -1   7  -7  223.78   87.48
  -1   7  -7  206.03  239.07
  -1   7  -7  355.40  153.73
   1  -7   8  141.85   99.34
   1  -7   8  210.73   95.05
   1  -7   8  193.49  221.92
  -1   7   8  143.59   63.41
   1   7  -8  403.87  152.28
  -1  -7   8  261.85  145.08
   1  -7  -8  152.31   65.51
  -1   7  -8  222.89   76.58
  -1   7  -8  248.11  190.96
  -1   7  -8  195.40   97.87
   1  -7   9  198.94  117.69
   1  -7   9  183.46   70.14
   1  -7   9  125.33  118.20
  -1   7   9  169.81   58.78
   1   7  -9  127.70   83.43
  -1  -7  -9  133.85   63.99
   1   7   9  213.85   68.55
  -1  -7   9  207.19  100.59
   1  -7  -9  151.35   63.36
  -1   7  -9  224.65  141.03
  -1   7  -9  286.44   76.00
  -1   7  -9  238.37  133.41
   1  -7  10  241.84  137.17
   1  -7  10  245.94   68.04
   1  -7  10  207.55  114.17
  -1   7  10  190.45   65.49
   1   7 -10  533.83  153.66
  -1  -7 -10  258.47   72.53
   1   7  10  243.29   72.04
  -1  -7  10  490.67  150.97
   1  -7 -10  309.83   85.93
  -1   7 -10  298.98  145.78
  -1   7 -10  543.23  178.83
  -1   7 -10  247.87   67.42
   1  -7  11  565.89  186.33
   1  -7  11  472.10   97.00
   1  -7  11  468.24  134.64
  -1   7  11  509.72  123.24
   1   7 -11  549.74  157.01
  -1  -7 -11  518.40  123.21
   1   7  11  427.02   99.80
  -1  -7  11  349.86  116.24
   1  -7 -11  596.03  141.32
  -1   7 -11  494.52  140.24
  -1   7 -11  248.83   89.28
  -1   7 -11  534.07  108.91
   1  -7  12  267.63   60.71
   1  -7  12  139.90   81.71
   1  -7  12  132.78   82.85
  -1   7  12  365.53   91.86
   1   7 -12  168.44   69.06
   1   7 -12  197.52  205.98
  -1  -7 -12  260.16   71.85
   1   7  12  122.10   43.91
  -1  -7  12  269.08   99.03
   1  -7 -12  217.92   64.64
  -1   7 -12  119.74   58.57
  -1   7 -12  208.85   49.74
  -1   7 -12  142.16   65.80
   1  -7  13  269.32  106.69
   1  -7  13  256.54   54.56
   1  -7  13  186.21   67.63
  -1   7  13  254.85   67.20
   1   7 -13  213.05   80.82
   1   7 -13  283.07   88.46
   1   7 -13  393.98  249.08
  -1  -7 -13  254.85   69.83
   1   7  13  210.83   57.24
  -1  -7  13  154.53  214.18
  -1  -7  13  329.85  111.30
   1  -7 -13  214.83   65.34
  -1   7 -13  170.71   59.00
  -1   7 -13  322.13  107.95
  -1   7 -13  309.35   62.67
   1  -7  14  210.35   89.43
   1  -7  14  152.28   39.16
   1  -7  14   96.37   40.82
  -1   7  14  264.50   69.30
   1   7 -14  144.67   49.67
   1   7 -14  225.30   69.97
   1   7 -14   87.93   88.13
  -1  -7 -14  180.23   53.91
   1   7  14  166.78   45.69
  -1  -7  14  194.65  201.57
  -1  -7  14  158.05   63.65
  -1  -7  14  229.88   83.81
   1  -7 -14  215.00   61.46
  -1   7 -14  163.95   52.39
  -1   7 -14  311.52   95.84
  -1   7 -14  124.90   31.78
   1  -7  15  119.59   30.96
   1  -7  15  104.33   60.09
   1  -7  15   69.97   31.63
  -1   7  15  109.85   43.55
   1   7 -15   85.47   35.71
   1   7 -15   54.11   27.58
   1   7 -15  104.48   78.07
  -1  -7 -15   89.45   37.04
   1   7  15   70.04   29.66
  -1  -7  15  102.30   93.48
  -1  -7  15  108.38   54.61
  -1  -7  15  118.20   36.60
   1  -7 -15  120.00   45.79
  -1   7 -15  133.48   33.01
  -1   7 -15   66.28   31.47
   1  -7  16   31.03   40.12
   1  -7  16  203.65   49.36
  -1   7  16   97.87   39.57
   1   7 -16   99.17   34.48
   1   7 -16  106.31   31.20
   1   7 -16  136.59   56.20
  -1  -7 -16   76.26   33.15
   1   7  16  113.01   35.06
  -1  -7  16   76.82   27.54
  -1  -7  16   55.79   43.09
  -1  -7  16  113.88   70.79
   1  -7 -16   47.16   35.49
  -1   7 -16   92.76   33.61
  -1   7 -16   70.55   28.62
  -1   7 -16   66.16   17.87
   1  -7  17  121.14   45.02
   1  -7  17   94.95   22.41
   1  -7  17  136.35   39.69
  -1   7  17  182.33   50.06
   1   7 -17  143.15   30.43
   1   7 -17  191.78   55.14
   1   7 -17   82.77   49.48
  -1  -7 -17  106.07   34.50
   1   7  17   93.87   28.60
  -1  -7  17   77.74   55.12
  -1  -7  17   97.12   26.50
  -1  -7  17  290.78   88.01
   1  -7 -17  241.12   63.90
  -1   7 -17   89.74   27.25
  -1   7 -17  109.97   34.94
  -1   7 -17  171.91   36.36
   1  -7  18   57.14   30.16
   1  -7  18   22.87   18.45
   1  -7  18   70.57   26.11
  -1   7  18   23.42   26.14
   1   7 -18   22.04    9.88
   1   7 -18   37.16   17.17
   1   7 -18   28.33   33.42
  -1  -7 -18   23.18   20.11
   1   7  18   26.02   17.20
  -1  -7  18   39.04   39.33
  -1  -7  18   49.36   18.54
  -1  -7  18   29.46   30.40
   1  -7 -18   57.46   33.13
  -1   7 -18   35.66   24.71
  -1   7 -18  111.35   33.71
  -1   7 -18   48.75   18.44
   1  -7  19  162.48   37.37
   1  -7  19   98.95   39.90
   1  -7  19   53.09   26.35
  -1   7  19   51.41   27.17
   1   7 -19  101.17   23.84
   1   7 -19   80.73   26.84
   1   7 -19   61.65   25.99
  -1  -7 -19   75.03   28.72
   1   7  19   63.08   22.39
  -1  -7  19   68.21   27.05
  -1  -7  19   71.47   16.71
  -1  -7  19  139.90   48.25
   1  -7 -19  105.78   38.07
  -1   7 -19   69.15   24.52
  -1   7 -19   97.10   24.26
  -1   7 -19  100.01   28.81
   1  -7  20   82.65   36.79
   1  -7  20   67.97   20.54
   1  -7  20   49.86   25.82
  -1   7  20   37.04   26.09
   1   7 -20   56.54   15.02
   1   7 -20   68.65   23.42
   1   7 -20  113.32   29.61
  -1  -7 -20   40.46   23.44
   1   7  20   52.76   19.44
  -1  -7  20   99.70   30.62
   1  -7 -20   86.75   36.43
  -1   7 -20   79.35   23.81
  -1   7 -20   59.29   18.25
  -1   7 -20   53.14   19.13
   1   8  -3  253.41  106.48
   1   8  -4  235.93  102.81
  -1  -8   4  266.43  131.39
   1  -8   5  281.14  127.24
   1   8  -5  200.12  112.91
  -1  -8   5  289.82  135.85
  -1   8  -5  263.53  117.62
   1  -8   6  162.89  116.65
   1   8  -6  122.30  104.23
  -1  -8   6  169.91  116.89
  -1   8  -6  111.03  109.80
  -1   8  -6  137.58  200.65
   1  -8   7  256.30  135.41
   1  -8   7   76.29   88.87
   1  -8   7  201.72  236.73
  -1   8   7  114.68   59.89
   1   8  -7  159.13   82.20
  -1  -8   7  158.99   91.94
   1  -8  -7  226.29   77.06
  -1   8  -7  133.68  227.57
  -1   8  -7  227.98  128.23
  -1   8  -7  122.85   87.74
   1  -8   8  612.91  208.27
   1  -8   8  405.31  119.50
   1  -8   8  265.46  258.23
  -1   8   8  504.89  125.72
   1   8  -8  316.58  110.26
  -1  -8   8  408.69  142.70
   1  -8  -8  436.66  114.53
  -1   8  -8  526.35  307.66
  -1   8  -8  236.05  109.59
  -1   8  -8  672.95  168.08
   1  -8   9   40.60   69.63
   1  -8   9  372.04  119.57
   1  -8   9  275.59  277.28
  -1   8   9   87.96   48.85
   1   8  -9   58.49   79.50
   1   8   9   81.33   45.47
  -1  -8   9  127.96  111.47
   1  -8  -9   61.73   54.23
  -1   8  -9   59.70  181.46
  -1   8  -9   60.09   63.82
  -1   8  -9   43.11   77.23
   1  -8  10  184.93  109.10
   1  -8  10  164.41   81.16
   1  -8  10  227.59  199.45
  -1   8  10  114.63   50.61
   1   8 -10  142.79   79.21
  -1  -8 -10  119.09   52.10
   1   8  10   73.13   40.46
  -1  -8  10  136.35  100.64
   1  -8 -10  109.88   53.94
  -1   8 -10  133.39  112.96
  -1   8 -10  176.52   61.17
  -1   8 -10  277.04  117.33
   1  -8  11  170.90  112.24
   1  -8  11  364.08   86.22
   1  -8  11  222.09  111.64
  -1   8  11  330.09   83.23
   1   8 -11  112.96   47.62
  -1  -8 -11  199.06   62.95
   1   8  11  292.95   76.07
  -1  -8  11  230.85  106.14
   1  -8 -11  326.71   84.25
  -1   8 -11  307.42   72.17
  -1   8 -11  336.36  130.57
  -1   8 -11  448.24  143.56
   1  -8  12  134.04   93.75
   1  -8  12  127.87   45.88
   1  -8  12  117.74   84.70
  -1   8  12  142.60   48.83
   1   8 -12  154.69   52.30
  -1  -8 -12   77.64   40.75
   1   8  12   97.75   38.58
  -1  -8  12  162.34   79.54
   1  -8 -12   76.19   39.64
  -1   8 -12  179.77   63.70
  -1   8 -12  107.10   38.60
  -1   8 -12  168.75   96.61
   1  -8  13  433.04  136.69
   1  -8  13  582.53  112.29
   1  -8  13  558.42  134.06
  -1   8  13  505.13  112.70
   1   8 -13  654.39  178.81
   1   8 -13  252.68  172.56
  -1  -8 -13  665.23  146.34
   1   8  13  575.78  126.90
  -1  -8  13  480.54  148.27
   1  -8 -13  351.55   88.71
  -1   8 -13  509.96  122.34
  -1   8 -13  314.65   92.78
  -1   8 -13  705.98  133.75
   1  -8  14   89.55   31.49
   1  -8  14   89.84   55.29
   1  -8  14   77.95   61.15
  -1   8  14   41.30   34.91
   1   8 -14   20.30   45.06
   1   8 -14  209.02   64.43
   1   8 -14   16.75  124.97
  -1  -8 -14   29.15   29.99
   1   8  14  186.38   49.14
  -1  -8  14  120.17   60.30
  -1  -8  14   42.05  133.99
   1  -8 -14   44.73   41.81
  -1   8 -14  114.55   40.70
  -1   8 -14   94.44   30.96
  -1   8 -14   38.99   39.16
   1  -8  15   51.21   22.33
   1  -8  15  121.04   55.09
   1  -8  15   47.76   48.63
  -1   8  15   53.99   31.88
   1   8 -15  115.78   46.51
   1   8 -15  115.40   39.59
   1   8 -15   61.15   73.37
  -1  -8 -15   71.78   34.19
   1   8  15   91.21   32.53
  -1  -8  15   51.67   35.61
  -1  -8  15  137.87   89.60
  -1  -8  15   95.48   46.66
   1  -8 -15   63.58   41.21
  -1   8 -15   44.17   36.70
  -1   8 -15   99.15   37.04
  -1   8 -15  120.70   30.93
   1  -8  16  206.80   45.11
   1  -8  16  115.33   49.16
   1  -8  16   81.79   39.86
  -1   8  16   87.21   34.31
   1   8 -16  136.50   42.12
   1   8 -16  181.99   54.61
   1   8 -16  109.30   58.61
  -1  -8 -16  270.04   66.28
   1   8  16  126.30   34.96
  -1  -8  16  151.78   57.34
  -1  -8  16  224.79   57.87
  -1  -8  16   81.23   71.92
   1  -8 -16  161.28   51.84
  -1   8 -16  121.72   47.60
  -1   8 -16  190.77   40.15
  -1   8 -16  149.37   45.64
   1  -8  17  143.18   34.41
   1  -8  17  160.63   55.22
   1  -8  17   78.07   33.61
  -1   8  17  170.22   48.22
   1   8 -17  112.75   39.04
   1   8 -17   99.82   32.14
   1   8 -17   63.24   41.47
  -1  -8 -17  197.69   50.73
   1   8  17   78.92   28.52
  -1  -8  17  127.87   35.40
  -1  -8  17  120.32   48.97
  -1  -8  17   32.02   42.63
   1  -8 -17   94.78   40.12
  -1   8 -17   98.25   35.06
  -1   8 -17  109.68   28.62
   1  -8  18   30.57   35.28
   1  -8  18   17.56   20.25
   1  -8  18   37.71   26.04
  -1   8  18   -3.85   26.72
   1   8 -18   33.01   23.85
   1   8 -18   42.53   20.95
   1   8 -18   33.13   28.50
  -1  -8 -18   50.20   28.35
   1   8  18   50.90   23.82
  -1  -8  18   30.72   32.09
  -1  -8  18   45.02   20.50
   1  -8 -18   -1.99   28.04
  -1   8 -18   39.83   26.67
  -1   8 -18   35.20   18.37
  -1   8 -18   52.44   21.78
   1  -8  19   44.49   30.45
   1  -8  19   50.92   22.44
   1  -8  19   87.79   29.39
  -1   8  19   35.18   19.06
   1   8 -19   42.73   34.26
  -1  -8 -19   46.90   28.89
   1   8  19  130.25   35.54
  -1  -8  19   28.40   15.98
  -1  -8  19   95.70   38.34
   1  -8 -19   31.66   30.84
  -1   8 -19   91.82   32.65
  -1   8 -19   72.04   21.27
  -1   8 -19   53.24   21.68
   1   9  -4  299.95  104.86
  -1  -9   4  169.09  120.03
   1   9  -5  131.87   82.82
  -1  -9   5  161.08  114.87
  -1   9  -5   88.61   64.84
   1  -9   6   42.48   94.03
   1   9  -6   55.31   73.32
  -1  -9   6   75.20  101.08
  -1   9  -6  132.78   77.40
   1  -9   7  154.89  108.38
   1   9  -7  193.06   85.98
  -1  -9   7  212.35  122.87
  -1   9  -7  331.78  118.49
   1  -9   8  121.28   91.33
   1  -9   8   31.68  179.36
  -1   9   8  100.74   53.74
   1   9  -8  194.10   69.92
  -1  -9   8   51.28   71.73
   1  -9  -8  124.39   62.04
  -1   9  -8  280.17  230.22
  -1   9  -8  186.91   85.43
  -1   9  -8  218.76   81.62
   1  -9   9   76.02   87.48
   1  -9   9   82.44   65.63
   1  -9   9   39.40  200.75
  -1   9   9   46.05   47.07
   1   9  -9  126.95   54.93
  -1  -9   9   72.91   77.18
   1  -9  -9   73.40   57.65
  -1   9  -9   91.17   62.74
  -1   9  -9   34.72  157.18
  -1   9  -9  184.33   73.56
   1  -9  10  301.87  112.10
   1  -9  10  270.77   87.77
   1  -9  10  191.01  253.41
  -1   9  10  292.47   81.45
   1   9 -10  169.26   78.05
   1   9  10  160.63   55.99
  -1  -9  10  186.38  105.73
   1  -9 -10  192.26   61.94
  -1   9 -10  394.46  185.90
  -1   9 -10  120.15   56.30
  -1   9 -10  272.21   83.21
   1  -9  11  360.46  123.14
   1  -9  11  428.22  103.58
   1  -9  11  370.11  199.28
  -1   9  11  425.09  103.03
   1   9 -11  289.82   91.94
  -1  -9 -11  475.47  119.52
   1   9  11  543.23  128.61
  -1  -9  11  300.67  131.92
   1  -9 -11  667.16  157.30
  -1   9 -11  231.83  141.08
  -1   9 -11  536.96  155.47
  -1   9 -11  444.14   97.92
   1  -9  12  191.52  100.88
   1  -9  12  136.16   52.90
   1  -9  12  132.83  102.50
  -1   9  12  114.87   44.37
   1   9 -12  121.09   40.97
  -1  -9 -12   41.54   45.55
   1   9  12  266.43   68.89
  -1  -9  12  124.25   75.69
   1  -9 -12  164.70   59.29
  -1   9 -12   91.38   82.27
  -1   9 -12  147.81   56.88
  -1   9 -12  124.39   47.33
   1  -9  13  120.68   70.19
   1  -9  13   94.95   43.09
   1  -9  13   19.59   60.62
  -1   9  13   86.97   37.40
   1   9 -13   96.57   32.38
  -1  -9 -13   99.92   41.06
   1   9  13  113.52   36.99
  -1  -9  13   96.30   50.08
   1  -9 -13   78.94   40.94
  -1   9 -13  134.62   76.14
  -1   9 -13  114.96   45.23
  -1   9 -13  129.12   42.41
   1  -9  14   35.78   50.20
   1  -9  14   23.03   33.54
   1  -9  14   32.07   67.03
  -1   9  14   43.55   31.34
   1   9 -14   44.99   21.38
   1   9 -14   15.47   60.01
  -1  -9 -14   28.79   30.16
   1   9  14   28.11   23.47
  -1  -9  14   31.83   35.40
   1  -9 -14   30.84   33.59
  -1   9 -14  114.77   69.85
  -1   9 -14   39.23   20.14
  -1   9 -14   99.63   38.26
   1  -9  15   47.07   37.35
   1  -9  15  102.35   35.54
   1  -9  15   68.43   43.42
  -1   9  15   59.19   33.78
   1   9 -15   49.96   34.26
   1   9 -15   80.00   29.99
   1   9 -15   23.48   53.86
  -1  -9 -15   64.38   29.32
   1   9  15   78.87   28.93
  -1  -9  15   -4.84   45.18
  -1  -9  15   28.93   35.06
   1  -9 -15   84.49   41.13
  -1   9 -15   70.74   38.14
  -1   9 -15   38.94   20.17
  -1   9 -15   58.61   29.20
   1  -9  16   19.95   30.65
   1  -9  16   25.15   25.39
   1  -9  16   13.91   35.78
  -1   9  16   28.86   30.55
   1   9 -16   12.84   31.25
   1   9 -16   77.28   30.53
   1   9 -16   27.73   42.75
  -1  -9 -16  154.98   45.04
   1   9  16   33.42   18.50
  -1  -9  16   -6.63   43.98
  -1  -9  16   35.95   24.28
   1  -9 -16   21.53   36.72
  -1   9 -16   16.35   26.21
  -1   9 -16   59.70   26.16
  -1   9 -16   23.67   22.77
   1  -9  17   31.75   30.28
   1  -9  17   10.34   22.22
   1  -9  17  108.16   40.39
  -1   9  17   57.29   31.32
   1   9 -17   -4.97   31.61
   1   9 -17   17.80   27.97
  -1  -9 -17   -6.05   24.14
   1   9  17   23.90   19.94
  -1  -9  17   48.68   28.45
  -1  -9  17   21.36   45.64
   1  -9 -17   61.85   38.67
  -1   9 -17   61.68   28.60
  -1   9 -17   73.18   28.60
  -1   9 -17   23.05   18.78
   1  10  -4  112.67   48.99
   1  10  -5  142.24   52.61
  -1 -10   5  155.32   97.36
   1  10  -6  117.64   53.65
  -1 -10   6   15.91   79.18
  -1  10  -6  188.53   63.73
   1 -10   7  113.52   76.55
   1  10  -7  326.71  101.05
  -1 -10   7  289.09  112.29
  -1  10  -7  192.91   65.32
   1 -10   8   44.51   61.87
  -1  10   8   78.48   43.76
   1  10  -8  112.34   50.06
  -1 -10   8  210.47   86.85
  -1  10  -8  159.76   58.11
   1 -10   9   68.69   58.13
  -1  10   9  113.25   48.13
   1  10  -9   94.56   36.96
  -1 -10   9   67.46   48.32
   1 -10  -9   96.33   52.06
  -1  10  -9    4.33   78.05
  -1  10  -9  161.23   59.80
  -1  10  -9   54.83   39.49
   1 -10  10   55.12   56.83
   1 -10  10   60.74   41.54
   1 -10  10  -12.35   72.21
  -1  10  10   80.07   41.54
   1  10 -10   85.69   34.43
  -1 -10  10   74.46   46.66
   1 -10 -10   52.37   42.92
  -1  10 -10   47.93   25.97
  -1  10 -10   26.09   71.35
  -1  10 -10   52.49   40.70
   1 -10  11   60.69   42.51
   1 -10  11   59.65   42.07
   1 -10  11   40.31   72.91
  -1  10  11   -1.35   31.34
   1  10 -11  121.79   47.19
   1  10  11   52.97   30.43
  -1 -10  11   60.04   47.50
   1 -10 -11   63.80   44.94
  -1  10 -11   15.23   70.38
  -1  10 -11   63.24   28.07
  -1  10 -11   15.26   40.17
   1 -10  12   19.94   38.26
   1 -10  12   11.89   35.35
   1 -10  12  -16.80   67.80
  -1  10  12   30.36   30.67
   1  10 -12   84.73   37.23
  -1 -10 -12   20.85   37.32
   1  10  12   26.35   31.03
  -1 -10  12   49.81   63.32
   1 -10 -12   34.24   45.35
  -1  10 -12   23.48   53.65
  -1  10 -12   39.01   35.54
  -1  10 -12   89.57   40.31
   1 -10  13   53.24   56.59
   1 -10  13   41.69   34.89
   1 -10  13    8.58   53.33
  -1  10  13   66.91   33.08
   1  10 -13   76.84   32.74
  -1 -10 -13   79.35   40.10
   1  10  13   31.59   24.81
   1 -10 -13   31.68   42.68
  -1  10 -13    0.20   30.65
  -1  10 -13   48.51   27.46
  -1  10 -13  121.93   45.43
   1 -10  14   77.04   57.72
   1 -10  14   15.52   31.18
   1 -10  14    8.41   40.41
  -1  10  14  181.41   50.61
  -1 -10 -14    2.73   34.26
   1  10  14   50.88   26.79
   1 -10 -14   71.88   41.30
  -1  10 -14   18.89   28.48
  -1  10 -14   71.64   32.62
  -1  10 -14   18.69   35.49
   1  11  -5   66.43   28.40
  -1 -11   5  100.91   55.79
   1  11  -6   91.26   35.81
  -1 -11   6   81.28   54.56
  -1  11  -6   60.69   27.20
   1 -11   7   41.86   47.33
   1  11  -7   64.04   32.45
  -1 -11   7   83.74   46.78
  -1  11  -7   84.49   32.43
   1 -11   8  102.67   56.25
   1  11  -8   82.46   36.05
  -1 -11   8  113.61   54.13
  -1  11  -8   86.87   42.92
   1 -11   9   70.36   45.84
  -1  11   9   49.48   36.70
   1  11  -9   59.82   30.24
  -1  11  -9   92.15   39.86
   1 -11  10   81.74   48.39
  -1  11  10   54.93   39.33
   1  11 -10   34.43   22.06
   1 -11 -10   -9.29   41.91
  -1  11 -10   13.73   26.76
  -1  11 -10   31.49   43.30
  -1  11 -10   66.28   33.01
   1 -11  11   82.15   51.09
   1 -11  11   45.59   46.03
  -1  11  11   46.34   38.46
   1 -11 -11   59.02   44.63
  -1  11 -11   48.51   35.32
  -1  11 -11  116.00   47.76
  -1  11 -11   46.03   23.95
   2   0   0 1980.75  525.15
   2   0   0 4537.77  945.65
   2   0   0 4323.17  779.76
   2   0   0 4547.41  808.46
  -2   0   0 4489.55  936.25
  -2   0   0 4000.08  712.01
  -2   0   0 4884.97  880.79
  -2   0   0 1627.04  430.15
   2   0   1   50.92   26.55
   2   0   1  279.93   68.07
  -2   0   1   33.30   21.95
  -2   0   1   97.60   35.25
   2   0  -1  297.29   68.16
   2   0  -1  267.15   75.71
   2   0  -1   33.80   25.39
  -2   0  -1   68.21   27.34
   2   0   2  191.93   44.82
   2   0   2  143.37   32.94
  -2   0   2  180.95   37.95
   2   0  -2   95.19   36.82
   2   0  -2  185.05   40.07
  -2   0  -2  251.00   54.81
   2   0   3 1188.69  216.91
   2   0   3  876.21  161.74
  -2   0   3 1141.92  308.87
  -2   0   3  751.07  141.97
  -2   0   3  824.61  179.77
  -2   0   3  688.38  128.03
   2   0  -3  775.42  150.39
   2   0  -3  846.80  156.53
   2   0  -3  763.84  168.63
   2   0  -3 1131.55  305.25
  -2   0  -3  915.75  168.37
  -2   0  -3 1137.82  210.20
   2   0   4 4026.60  716.11
   2   0   4 3513.03  634.86
  -2   0   4 5439.53 1441.14
  -2   0   4 3100.72  551.19
  -2   0   4 4725.83  852.34
   2   0  -4 4667.97  831.36
   2   0  -4 3819.24  689.83
   2   0  -4 5781.92 1530.35
  -2   0  -4 3901.22  694.17
  -2   0  -4 3648.06  658.48
   2   0   5  877.17  162.39
   2   0   5  840.77  155.25
  -2   0   5  923.47  173.91
  -2   0   5  897.43  196.24
  -2   0   5 1185.31  326.95
  -2   0   5  856.92  166.46
   2   0  -5  721.41  141.37
   2   0  -5  570.47  134.64
   2   0  -5  817.86  161.74
  -2   0  -5  917.92  168.78
  -2   0  -5  988.81  182.45
   2   0   6  266.91   58.37
   2   0   6  430.15   82.15
  -2   0   6  298.26  106.45
  -2   0   6  286.20   77.76
  -2   0   6  324.78  134.35
  -2   0   6  287.89   74.05
   2   0  -6  261.85   78.41
   2   0  -6  396.63  116.97
   2   0  -6  617.49  232.34
   2   0  -6  235.48  116.10
  -2   0  -6  418.58   79.95
  -2   0  -6  217.85   49.74
   2   0   7  557.45  172.51
   2   0   7  659.68  124.20
   2   0   7  682.59  127.09
  -2   0   7  414.23  102.35
  -2   0   7  693.44  140.69
  -2   0   7  362.39  182.18
   2   0  -7  785.07  235.67
   2   0  -7  421.47  106.40
  -2   0  -7  722.62  134.04
  -2   0  -7  619.42  115.81
   2   0   8 2161.35  589.76
   2   0   8 1649.22  297.53
   2   0   8 1429.57  260.40
  -2   0   8 1850.31  395.43
  -2   0   8 1729.51  470.89
   2   0  -8 1476.10  321.17
   2   0  -8 1633.79  448.96
  -2   0  -8 1541.20  278.73
  -2   0  -8 1456.33  265.46
  -2   0  -8 1111.54  322.61
   2   0   9  780.48  228.87
   2   0   9  219.95   50.66
   2   0   9  111.20   32.60
  -2   0   9  195.59   63.73
  -2   0   9  344.56  117.64
   2   0  -9   81.59   50.32
   2   0  -9  381.44  138.50
  -2   0  -9  312.48   65.68
  -2   0  -9   75.66   25.61
  -2   0  -9  456.18  155.37
   2   0  10  889.71  247.39
   2   0  10 1000.14  183.24
   2   0  10 1057.29  194.92
  -2   0  10 1110.09  244.25
  -2   0  10  933.60  263.29
   2   0 -10  918.89  208.64
   2   0 -10 1171.81  326.95
  -2   0 -10  993.87  183.37
  -2   0 -10  799.53  236.17
  -2   0 -10 1126.97  205.33
   2   0  11  222.67   74.43
   2   0  11  233.62   51.36
   2   0  11   90.59   31.10
  -2   0  11  102.69   53.91
   2   0 -11   -1.83   48.73
  -2   0 -11  240.18   53.26
  -2   0 -11  122.85   35.13
  -2   0 -11  167.19   80.89
   2   0  12 3431.05  913.34
   2   0  12 2823.44  503.20
   2   0  12 4229.14  764.09
  -2   0  12 5142.96 1077.54
  -2   0  12 3390.06  903.69
   2   0 -12 4294.24  905.14
   2   0 -12 2808.98  750.59
  -2   0 -12 4875.33  880.55
  -2   0 -12 3551.61  946.62
  -2   0 -12 3356.31  596.76
   2   0  13 1217.87  332.50
   2   0  13  202.66   46.92
   2   0  13  117.30   37.52
  -2   0  13  138.55   56.76
  -2   0  13  518.88  158.58
   2   0 -13  101.87   81.26
   2   0 -13  465.59  143.18
  -2   0 -13  204.51   47.31
  -2   0 -13  581.08  169.28
  -2   0 -13  137.32   37.81
   2   0  14 1676.94  452.09
   2   0  14 1095.62  199.59
   2   0  14 1495.39  275.35
  -2   0  14 1005.69  221.49
  -2   0  14  913.58  256.54
   2   0 -14 1379.65  311.52
   2   0 -14  949.75  261.85
  -2   0 -14 1655.25  302.12
  -2   0 -14 1802.81  489.22
  -2   0 -14 1023.05  186.14
   2   0  15  382.40  116.97
   2   0  15  187.08   44.92
   2   0  15  238.01   54.13
  -2   0  15  113.45   52.35
  -2   0  15  319.00  110.36
   2   0 -15  224.31  109.95
   2   0 -15  367.94  117.47
  -2   0 -15  340.94   68.33
  -2   0 -15  203.07   45.88
  -2   0 -15  461.73  149.66
   2   0  16  302.84   98.95
   2   0  16   35.28   24.00
   2   0  16   18.16   28.02
  -2   0  16   13.28   42.07
  -2   0  16  698.02  202.27
   2   0 -16   11.26   77.64
   2   0 -16  597.48  175.00
  -2   0 -16   27.10   25.78
  -2   0 -16  220.55  104.38
  -2   0 -16   45.57   25.70
   2   0  17   51.67   20.95
   2   0  17   -5.86   30.31
   2   0  17   65.80   54.08
   2   0  17  100.91   35.01
  -2   0  17   40.68   41.28
  -2   0  17   96.20   69.87
   2   0 -17   75.85   63.90
   2   0 -17   69.51   86.87
  -2   0 -17   89.09   49.45
  -2   0 -17   83.79   28.57
  -2   0 -17  134.01  101.22
  -2   0 -17   67.66   28.67
   2   0  18  161.20   69.01
   2   0  18  126.20   37.42
   2   0  18  122.58   38.29
  -2   0  18  128.44   71.61
  -2   0  18   87.48   48.27
   2   0 -18   84.15   84.78
   2   0 -18  108.77   56.44
  -2   0 -18  134.67   54.68
  -2   0 -18  144.21   37.18
  -2   0 -18  213.82  110.55
  -2   0 -18  193.25   45.16
   2   0  19  730.34  135.68
   2   0  19  565.17  124.06
   2   0  19  651.49  181.17
   2   0  19  966.14  179.24
  -2   0  19  660.89  154.28
  -2   0  19  997.73  275.83
   2   0 -19  777.11  210.59
   2   0 -19 1315.76  298.98
  -2   0 -19 1169.64  320.92
  -2   0 -19  850.65  157.52
  -2   0 -19  785.79  144.65
   2   0  20  305.01   71.56
   2   0  20  476.20   91.62
   2   0  20  694.89  190.91
   2   0  20  442.45   87.16
  -2   0  20  418.33  102.43
  -2   0  20  593.14  171.60
   2   0 -20  707.67  187.51
   2   0 -20  463.18  128.40
  -2   0 -20  413.03   96.52
  -2   0 -20  319.00   64.02
  -2   0 -20  758.30  212.62
  -2   0 -20  401.94   78.24
   2   0  21   69.44   29.99
   2   0  21  119.21   38.02
   2   0  21   98.62   39.06
   2   0  21  132.37   37.18
  -2   0  21   77.98   40.46
  -2   0  21   93.55   53.07
   2   0 -21  128.25   42.44
   2   0 -21  232.44   95.46
  -2   0 -21  137.75   44.15
  -2   0 -21   84.15   26.72
  -2   0 -21  163.04   60.95
  -2   0 -21  114.27   33.78
   2   0  22   32.57   26.57
   2   0  22   30.57   27.92
   2   0  22   45.45   26.11
   2   0  22   51.04   27.22
  -2   0  22   39.71   50.85
  -2   0  22   77.74   44.46
   2   0 -22   93.55   34.38
   2   0 -22   21.14   68.62
  -2   0 -22   25.15   26.69
  -2   0 -22   46.66   26.19
  -2   0 -22   86.87   41.40
  -2   0 -22   55.38   27.90
   2   0  23   96.90   34.09
   2   0  23   61.97   28.50
   2   0  23  164.56   51.41
   2   0  23  106.74   29.66
  -2   0  23  179.82   69.51
  -2   0  23  143.64   53.17
   2   0 -23   82.10   31.51
   2   0 -23  102.23   83.04
  -2   0 -23  131.55   42.41
  -2   0 -23  169.04   38.39
  -2   0 -23  150.65   54.06
  -2   0 -23   84.78   26.06
   2   0  24   50.18   30.91
   2   0  24  140.26   38.05
   2   0  24   48.01   23.37
   2   0  24  107.18   30.43
   2   0 -24   69.63   88.15
   2   0 -24   41.04   22.00
  -2   0 -24   41.04   27.58
  -2   0 -24   75.76   36.79
  -2   0 -24  214.52   46.46
  -2   0 -24   42.34   26.31
   2   1   0 3621.53  755.17
   2   1   0 2939.18  779.52
   2   1   0 3633.59  655.11
   2   1   0 3621.53  643.78
  -2  -1   0 3850.59  802.19
  -2  -1   0 3985.62  707.67
  -2  -1   0 3768.62  679.22
  -2  -1   0 3327.37  884.65
   2  -1   0 3500.97  633.89
   2  -1   0 3744.50  788.68
   2  -1   0 4807.81  858.12
  -2   1   0 4894.62 1029.08
  -2   1   0 3563.67  644.50
  -2   1   0 4103.76  732.02
   2  -1   1  776.63  150.44
   2  -1   1  602.30  141.56
   2  -1   1  836.19  156.04
  -2   1   1 1225.58  226.22
  -2   1   1  588.32  134.76
  -2   1   1  714.42  133.82
   2   1  -1  787.72  213.80
   2   1  -1  946.14  172.32
   2   1  -1  808.21  174.76
   2   1  -1  698.99  129.24
  -2  -1  -1  811.35  150.94
  -2  -1  -1  732.02  155.27
  -2  -1  -1  749.39  137.20
  -2  -1  -1  873.55  241.05
   2   1   1  762.16  142.09
   2   1   1  928.05  197.04
   2   1   1  813.04  226.75
   2   1   1  725.76  133.07
  -2  -1   1  704.54  153.27
  -2  -1   1 1067.65  194.17
  -2  -1   1  836.91  153.32
  -2  -1   1  819.07  222.33
   2  -1  -1  629.31  145.52
   2  -1  -1 1032.93  197.69
   2  -1  -1  771.32  144.77
  -2   1  -1  668.36  157.32
  -2   1  -1  673.43  125.62
  -2   1  -1  804.60  152.21
   2  -1   2   64.09   33.80
   2  -1   2  133.73   32.14
  -2   1   2   39.21   27.58
  -2   1   2   86.17   28.84
   2   1  -2  137.41   27.68
   2   1  -2   79.52   26.47
   2   1  -2   31.37   26.69
   2   1  -2  203.40   57.58
  -2  -1  -2  105.08   33.18
  -2  -1  -2  117.45   27.80
   2   1   2  120.58   35.49
  -2  -1   2  140.38   33.15
  -2  -1   2  134.86   28.31
  -2  -1   2   35.28   25.85
   2  -1  -2   63.53   37.44
   2  -1  -2  156.19   41.30
  -2   1  -2   75.66   31.44
  -2   1  -2  117.09   29.30
   2  -1   3 1141.20  210.69
   2  -1   3 1588.22  422.43
  -2   1   3 1259.10  270.04
  -2   1   3 1821.62  333.46
  -2   1   3 1689.48  313.21
   2   1  -3 1964.12  524.43
   2   1  -3 1208.95  218.81
   2   1  -3 1282.24  231.95
   2   1  -3 1538.79  328.88
  -2  -1  -3 2042.96  367.21
  -2  -1  -3 1828.37  331.53
   2   1   3 1178.08  246.18
   2   1   3 1404.01  253.89
   2   1   3 1553.74  282.34
  -2  -1   3 1257.90  227.61
  -2  -1   3 1471.27  314.17
  -2  -1   3 1363.26  366.01
  -2  -1   3 1371.69  248.59
   2  -1  -3 1971.83  364.56
   2  -1  -3 1425.95  306.46
   2  -1  -3 1402.56  260.40
  -2   1  -3 1003.27  186.23
  -2   1  -3 1619.32  429.67
  -2   1  -3 1606.78  293.19
   2  -1   4 3334.61  596.03
   2  -1   4 3047.68  551.67
  -2   1   4 3872.30  810.87
  -2   1   4 3201.99  586.87
   2   1  -4 4397.92  783.14
   2   1  -4 3751.74  787.96
  -2  -1  -4 3616.71  643.78
  -2  -1  -4 3459.99  624.97
   2   1   4 3204.40  579.15
   2   1   4 3853.00  685.73
  -2  -1   4 3947.04  827.75
  -2  -1   4 4108.58  729.37
   2  -1  -4 4161.63  871.62
   2  -1  -4 3129.66  577.71
   2  -1  -4 4740.30  852.58
  -2   1  -4 3250.22  580.60
  -2   1  -4 3204.40  579.64
   2  -1   5  587.59  160.89
   2  -1   5  838.84  157.32
   2  -1   5  956.02  176.44
  -2   1   5  795.68  310.80
  -2   1   5 1182.66  230.39
  -2   1   5  961.56  210.08
  -2   1   5 1153.01  310.07
   2   1  -5  744.32  137.80
   2   1  -5  892.36  244.98
   2   1  -5  861.74  194.75
   2   1  -5 1040.17  192.96
  -2  -1  -5  844.87  157.80
  -2  -1  -5  953.37  175.38
   2   1   5  863.67  160.41
   2   1   5  984.95  182.16
  -2  -1   5  741.19  136.16
  -2  -1   5 1022.81  186.81
  -2  -1   5  615.32  139.03
  -2  -1   5  749.39  208.47
   2  -1  -5  923.95  204.20
   2  -1  -5  152.43  249.80
   2  -1  -5 1241.74  329.12
   2  -1  -5 1168.19  238.83
  -2   1  -5  930.70  172.49
  -2   1  -5  861.74  159.61
   2  -1   6  605.92  166.05
   2  -1   6  527.08  100.18
  -2   1   6 1083.32  211.10
  -2   1   6 1282.96  431.36
   2   1  -6  461.97  108.19
   2   1  -6  505.86   99.70
   2   1  -6  528.28  150.36
   2   1  -6  887.54  163.54
  -2  -1  -6  545.89  103.34
  -2  -1  -6 1128.66  206.42
   2   1   6  874.52  162.17
   2   1   6  475.72   91.82
  -2  -1   6  855.24  198.61
  -2  -1   6  608.81  113.23
  -2  -1   6  583.73  167.43
  -2  -1   6  564.44  107.08
   2  -1  -6  348.17   89.67
   2  -1  -6  329.85  314.90
  -2   1  -6  439.07  119.45
  -2   1  -6  596.03  111.93
   2  -1   7 1706.12  308.87
   2  -1   7 1970.86  525.39
   2  -1   7 1817.28  331.05
  -2   1   7 1750.49  541.55
  -2   1   7 1958.33  415.92
   2   1  -7 1857.06  499.35
   2   1  -7 1724.45  319.48
   2   1  -7 1930.84  414.23
   2   1  -7 1404.97  257.51
  -2  -1  -7 1628.00  296.57
  -2  -1  -7 1751.21  315.62
   2   1   7 1720.59  313.21
   2   1   7 1404.25  254.85
  -2  -1   7 1476.34  267.15
  -2  -1   7 2072.61  381.92
  -2  -1   7 1852.48  398.32
   2  -1  -7 2133.38  455.22
   2  -1  -7 2285.03  759.75
  -2   1  -7 1595.93  290.78
  -2   1  -7 1780.38  474.75
  -2   1  -7 1478.75  268.12
   2  -1   8 1731.92  462.45
   2  -1   8 1534.93  277.76
   2  -1   8 1823.30  331.53
  -2   1   8 1917.34  407.24
   2   1  -8 1607.27  432.80
   2   1  -8 1214.25  291.02
   2   1  -8 2012.82  430.39
   2   1  -8 1293.09  250.28
  -2  -1  -8 1411.48  255.82
  -2  -1  -8 1611.36  293.68
  -2  -1  -8 1296.95  274.38
   2   1   8 1777.01  323.58
   2   1   8 1668.26  301.15
  -2  -1   8 1864.30  339.25
  -2  -1   8 2273.46  486.81
  -2  -1   8 1918.30  514.30
  -2  -1   8 1787.86  386.02
   2  -1  -8 2171.23  463.66
   2  -1  -8 1963.40  667.88
  -2   1  -8 1292.13  234.87
  -2   1  -8 1852.72  494.52
  -2   1  -8 1643.44  299.70
   2  -1   9  802.19  218.31
   2  -1   9  480.54   90.22
   2  -1   9 1336.26  244.49
   2   1  -9  755.17  209.84
  -2  -1  -9  804.84  150.10
  -2  -1  -9  628.83  117.30
  -2  -1  -9  812.31  175.48
   2   1   9  759.26  142.45
   2   1   9 1181.46  249.32
  -2  -1   9  991.70  223.97
  -2  -1   9 1155.42  313.21
   2  -1  -9 1758.45  378.31
  -2   1  -9 1030.76  189.97
  -2   1  -9  940.83  255.58
  -2   1  -9  746.25  139.10
   2  -1  10 2230.55  593.14
   2  -1  10 1874.42  336.36
   2  -1  10 1663.45  302.84
  -2   1  10 1930.60  557.21
  -2   1  10 1641.99  350.10
   2   1 -10 2001.00  428.22
   2   1 -10 1992.80  532.62
  -2  -1 -10 2028.73  364.80
  -2  -1 -10 2690.83  563.24
  -2  -1 -10 1793.40  325.99
   2   1  10 1810.52  380.23
   2   1  10 1480.44  266.43
   2   1  10 2058.64  374.21
  -2  -1  10 2432.84  517.91
  -2  -1  10 2300.71  613.88
  -2   1 -10 2080.09  372.52
  -2   1 -10 1260.07  339.73
  -2   1 -10 2108.54  382.89
   2  -1  11 2466.60  440.28
   2  -1  11 2519.64  669.09
   2  -1  11 2917.48  527.80
  -2   1  11 3484.09  949.03
  -2   1  11 3505.80  735.88
   2   1 -11 2859.62  604.71
  -2  -1 -11 2406.56  431.36
  -2  -1 -11 2823.44  590.73
  -2  -1 -11 2890.95  524.18
   2   1  11 2478.65  443.89
   2   1  11 2155.56  391.57
  -2  -1  11 2125.66  568.30
  -2  -1  11 3035.63  642.81
   2  -1 -11 3623.94  764.81
  -2   1 -11 2835.50  513.09
  -2   1 -11 3402.12  901.52
  -2   1 -11 2428.02  433.53
   2  -1  12 2071.16  370.35
   2  -1  12 2236.09  595.31
   2  -1  12 2337.84  423.88
  -2   1  12 4236.37 1139.27
  -2   1  12 3088.67  648.84
   2   1 -12 3132.07  660.65
   2   1 -12 2813.80  747.94
  -2  -1 -12 2444.90  438.35
  -2  -1 -12 2048.03  373.48
  -2  -1 -12 2337.36  490.18
   2   1  12 2052.12  373.00
   2   1  12 2833.09  592.66
   2   1  12 2640.20  472.58
  -2  -1  12 3216.46  678.49
   2  -1 -12 3616.71  764.57
   2  -1 -12 2587.15  780.00
  -2   1 -12 2187.14  580.60
  -2   1 -12 2196.55  392.53
  -2   1 -12 2058.15  373.24
   2  -1  13  227.30   49.43
   2  -1  13  114.89   45.23
   2  -1  13  222.57   47.31
  -2   1  13  121.55  104.21
  -2   1  13   21.13   29.30
   2   1 -13   99.89   56.03
   2   1 -13   89.14   45.81
  -2  -1 -13  113.52   39.76
  -2  -1 -13   91.29   37.06
  -2  -1 -13  199.16   52.49
   2   1  13  116.41   41.21
   2   1  13  103.15   37.61
   2   1  13   74.05   33.01
  -2  -1  13   45.40   33.88
  -2  -1  13   95.07   63.87
   2  -1 -13   23.14   53.65
   2  -1 -13  119.69  192.53
  -2   1 -13  149.76   34.46
  -2   1 -13   99.99   47.79
  -2   1 -13  145.11   35.88
   2  -1  14 1394.36  373.24
   2  -1  14  996.52  181.58
   2  -1  14  859.08  158.31
  -2   1  14 2071.65  567.58
  -2   1  14 1043.54  227.32
   2   1 -14 1370.01  299.70
   2   1 -14 1194.96  322.85
  -2  -1 -14 1073.19  198.07
  -2  -1 -14 1123.11  239.04
  -2  -1 -14  922.02  173.65
   2   1  14 1397.50  255.09
   2   1  14 1411.48  298.50
   2   1  14  700.68  133.63
  -2  -1  14 1488.88  401.45
  -2  -1  14 1753.87  379.51
   2  -1 -14 1055.12  234.39
   2  -1 -14 2353.76  671.50
  -2   1 -14 1400.87  255.34
  -2   1 -14 1574.95  420.75
  -2   1 -14 1108.88  200.70
   2  -1  15  971.93  263.77
   2  -1  15  650.53  121.31
   2  -1  15  513.81   97.41
  -2   1  15  964.69  283.79
  -2   1  15  732.99  166.34
   2   1 -15  810.38  223.10
   2   1 -15  929.98  212.62
  -2  -1 -15  665.95  145.71
  -2  -1 -15  562.27  108.09
  -2  -1 -15  746.49  143.73
   2   1  15  799.05  173.19
   2   1  15  549.74  108.45
   2   1  15  958.19  178.74
  -2  -1  15  944.69  260.64
  -2  -1  15 1042.82  238.01
   2  -1 -15  517.67  139.17
   2  -1 -15 1692.62  501.52
  -2   1 -15  719.24  197.76
  -2   1 -15  966.62  175.55
  -2   1 -15  875.96  161.81
   2  -1  16  640.88  178.59
   2  -1  16  505.62   96.37
   2  -1  16  493.56   93.91
  -2   1  16  678.49  216.11
  -2   1  16  562.27  132.91
   2   1 -16  576.50  141.83
   2   1 -16  469.93  135.17
  -2  -1 -16  557.69  108.84
  -2  -1 -16  490.67  110.94
  -2  -1 -16  372.28   79.76
   2   1  16  546.61  122.37
   2   1  16  599.89  117.57
   2   1  16  429.19   88.18
  -2  -1  16  305.49   96.23
  -2  -1  16  508.75  130.81
   2  -1 -16  372.76  110.50
   2  -1 -16 1354.34  427.98
  -2   1 -16  456.42  129.58
  -2   1 -16  489.70   92.30
  -2   1 -16  637.51  119.35
   2  -1  17  484.15  140.02
   2  -1  17  289.82   59.39
   2  -1  17  494.52   94.18
  -2   1  17  621.35  212.88
  -2   1  17  448.48  110.55
   2   1 -17  389.16  103.63
   2   1 -17  229.62   75.23
  -2  -1 -17  380.72   89.04
  -2  -1 -17  398.80   81.64
  -2  -1 -17  455.70   94.52
   2   1  17  353.24   73.49
   2   1  17  477.64  108.53
   2   1  17  354.43   76.05
   2   1  17  458.11  145.01
  -2  -1  17  622.32  150.19
  -2  -1  17  316.34   97.53
   2  -1 -17  314.90   95.55
   2  -1 -17 1104.06  380.96
  -2   1 -17  593.62  163.04
  -2   1 -17  583.98  109.97
  -2   1 -17  308.63   62.01
   2  -1  18  386.50  113.78
   2  -1  18  385.06   74.91
   2  -1  18  325.99   64.18
  -2   1  18  767.46  240.52
  -2   1  18  367.94   93.07
   2   1 -18  510.92  124.73
   2   1 -18  268.12   79.52
  -2  -1 -18  296.57   66.16
  -2  -1 -18  364.08   78.84
  -2  -1 -18  419.54   95.31
   2   1  18  461.49  104.64
   2   1  18  266.67   59.10
   2   1  18  479.33  150.24
   2   1  18  543.47  106.65
  -2  -1  18  311.04   95.31
  -2  -1  18  651.98  156.07
   2  -1 -18  719.00  271.25
  -2   1 -18  254.13   75.71
  -2   1 -18  467.28   88.13
  -2   1 -18  447.27   85.88
   2  -1  19  142.36   52.06
   2  -1  19   40.12   20.71
   2  -1  19   50.42   23.00
  -2   1  19   64.23   74.41
  -2   1  19   55.34   46.34
   2   1 -19   68.38   56.64
   2   1 -19  129.14   43.52
  -2  -1 -19  105.05   35.03
  -2  -1 -19   28.09   27.17
  -2  -1 -19   33.51   33.25
  -2  -1 -19  152.89   45.86
   2   1  19   32.00   30.48
   2   1  19  115.86   37.32
   2   1  19   97.77   33.23
   2   1  19   49.77   42.19
  -2  -1  19   76.00   38.41
  -2  -1  19   60.04   67.32
   2  -1 -19   -0.82   57.92
   2  -1 -19  236.37  121.43
  -2   1 -19  131.94   42.51
  -2   1 -19   61.48   22.42
  -2   1 -19   69.27   24.18
   2  -1  20  224.58   69.54
   2  -1  20  272.94   54.73
   2  -1  20  276.80   56.95
  -2   1  20  441.24  140.28
  -2   1  20  157.68   63.05
   2   1 -20  210.23   73.37
   2   1 -20  244.98   69.51
  -2  -1 -20  193.64   47.45
  -2  -1 -20  279.21   62.50
  -2  -1 -20  152.26   43.26
  -2  -1 -20  151.99   53.58
   2   1  20  214.09   52.76
   2   1  20  189.90   46.05
   2   1  20  164.94   61.51
   2   1  20  249.08   59.70
  -2  -1  20  352.03  106.21
  -2  -1  20  134.28   49.19
   2  -1 -20  215.99  103.99
   2  -1 -20  135.97   66.31
  -2   1 -20  174.90   51.89
  -2   1 -20  196.03   40.72
  -2   1 -20  157.88   38.22
   2  -1  21  138.84   46.22
   2  -1  21  157.35   35.54
   2  -1  21   75.73   24.62
  -2   1  21   94.81   60.71
  -2   1  21   59.97   49.04
   2   1 -21   95.38   31.01
   2   1 -21   85.62   58.13
  -2  -1 -21  113.11   35.81
  -2  -1 -21  120.22   39.13
  -2  -1 -21   78.36   35.47
  -2  -1 -21   45.06   31.68
   2   1  21   79.76   36.70
   2   1  21   47.23   28.57
   2   1  21   55.84   29.95
   2   1  21   89.86   43.59
  -2  -1  21   43.38   26.98
  -2  -1  21   74.48   64.21
   2  -1 -21   18.32   54.93
   2  -1 -21  603.27  180.66
  -2   1 -21   74.50   25.63
  -2   1 -21   67.42   22.01
  -2   1 -21   38.17   22.09
   2  -1  22   53.99   20.47
   2  -1  22   80.22   32.21
   2  -1  22   51.86   24.33
  -2   1  22  200.10   76.17
  -2   1  22   56.30   37.57
   2   1 -22   63.12   54.03
   2   1 -22   88.83   31.88
  -2  -1 -22   31.68   24.05
  -2  -1 -22   14.67   27.92
  -2  -1 -22   19.83   24.33
  -2  -1 -22   92.42   34.46
   2   1  22   46.13   27.03
   2   1  22  217.58   53.96
   2   1  22   74.72   36.72
   2   1  22   41.28   29.71
  -2  -1  22   50.61   25.70
  -2  -1  22   30.40   52.97
   2  -1 -22   49.04   50.68
   2  -1 -22  163.45   79.54
  -2   1 -22   53.58   21.41
  -2   1 -22   42.73   18.81
  -2   1 -22   81.76   26.43
   2  -1  23   34.55   22.35
   2  -1  23   43.50   22.41
   2  -1  23   26.69   18.58
  -2   1  23  151.70   62.62
  -2   1  23   44.44   35.61
   2   1 -23   51.53   24.81
   2   1 -23   48.97   47.98
  -2  -1 -23   52.73   28.43
  -2  -1 -23   33.32   24.69
  -2  -1 -23   71.35   29.83
  -2  -1 -23   29.61   27.03
   2   1  23   29.51   22.52
   2   1  23   26.04   32.67
   2   1  23   33.10   25.92
   2   1  23   55.34   36.34
  -2  -1  23   23.43   46.05
  -2  -1  23   43.01   22.94
   2  -1 -23   94.42   65.56
   2  -1 -23   13.17   44.61
  -2   1 -23   44.32   35.54
  -2   1 -23   52.25   19.68
  -2   1 -23   54.78   21.29
  -2   1 -23   35.52   18.94
   2  -1  24   56.95   24.55
   2  -1  24   30.33   21.50
   2  -1  24  202.83   47.19
  -2  -1 -24   15.38   25.34
  -2  -1 -24  103.68   33.56
  -2  -1 -24   39.01   25.44
  -2  -1 -24   55.67   30.16
   2   1  24   38.89   33.37
   2   1  24   28.64   26.91
   2   1  24   58.57   35.78
   2   1  24   56.66   24.33
   2  -1 -24   32.96   53.19
  -2   1 -24  111.64   48.87
  -2   1 -24   65.29   22.46
  -2   1 -24   60.50   21.07
  -2   1 -24   56.83   23.68
   2   2   0 5087.51 1061.14
   2   2   0 3669.76  980.61
   2   2   0 5215.29  939.14
   2   2   0 4957.31  879.58
  -2  -2   0 5745.75 1528.18
  -2  -2   0 5384.08  969.76
  -2  -2   0 5463.65  968.07
   2  -2   0 4624.57  975.54
   2  -2   0 4359.34  779.76
   2  -2   0 4243.61  768.91
  -2   2   0 3098.31  556.25
  -2   2   0 5738.51 1038.24
   2  -2   1 1965.57  359.98
   2  -2   1 1821.13  333.22
  -2   2   1 2011.85  367.21
  -2   2   1 2147.61  468.48
  -2   2   1 2055.98  380.48
   2   2  -1 2033.56  551.67
   2   2  -1 1349.52  285.00
   2   2  -1 1973.51  352.75
   2   2  -1 1797.99  325.27
  -2  -2  -1 1755.80  315.62
  -2  -2  -1 1603.17  291.51
   2   2   1 1591.11  286.68
   2   2   1 1916.62  347.69
  -2  -2   1 2452.13  667.64
  -2  -2   1 1608.95  341.66
  -2  -2   1 1894.91  339.25
  -2  -2   1 1687.07  305.49
   2  -2  -1 1941.21  420.26
   2  -2  -1 1812.94  331.53
   2  -2  -1 1864.78  346.97
  -2   2  -1 1864.54  341.66
  -2   2  -1 2021.50  366.97
   2  -2   2  960.83  183.82
   2  -2   2 1040.89  194.05
  -2   2   2  904.66  176.44
  -2   2   2  853.79  191.78
  -2   2   2  956.50  192.87
   2   2  -2  936.01  259.92
   2   2  -2 1033.66  225.49
   2   2  -2  873.07  158.21
   2   2  -2 1201.23  218.33
  -2  -2  -2  926.84  170.80
  -2  -2  -2  876.69  161.57
   2   2   2  821.72  152.52
   2   2   2 1120.70  205.48
  -2  -2   2  849.93  182.81
  -2  -2   2 1062.58  296.09
  -2  -2   2  698.99  126.64
  -2  -2   2  916.23  167.47
   2  -2  -2  834.74  176.25
   2  -2  -2 1054.88  203.98
   2  -2  -2 1088.63  245.94
  -2   2  -2 1058.01  197.93
  -2   2  -2 1177.60  218.16
   2  -2   3  117.40   73.97
   2  -2   3   99.12   32.24
  -2   2   3  121.14   64.28
  -2   2   3  205.19   71.78
  -2   2   3  226.46  168.44
   2   2  -3  134.76   66.67
   2   2  -3  193.47   61.15
   2   2  -3  153.78   35.78
   2   2  -3  141.73   31.20
  -2  -2  -3  141.22   40.05
  -2  -2  -3  206.30   44.87
   2   2   3  175.75   40.58
   2   2   3  145.73   35.25
  -2  -2   3  216.81   45.47
  -2  -2   3  178.33   86.29
  -2  -2   3  188.86   38.36
  -2  -2   3  245.22   85.40
   2  -2  -3  344.31  215.46
   2  -2  -3  314.41   89.41
   2  -2  -3  247.87  121.89
  -2   2  -3  150.87   39.40
  -2   2  -3  173.17   75.85
  -2   2  -3  400.49   85.45
   2  -2   4  490.67  160.96
   2  -2   4  528.04  109.25
   2  -2   4  865.84  162.99
  -2   2   4  509.23  123.96
  -2   2   4  539.13  236.83
  -2   2   4  562.27  137.00
   2   2  -4  552.40  130.78
   2   2  -4  617.25  113.49
   2   2  -4  679.94  192.26
  -2  -2  -4  400.49   78.19
  -2  -2  -4  499.11   97.80
   2   2   4  638.96  122.54
   2   2   4  643.78  121.23
  -2  -2   4  612.91  158.05
  -2  -2   4  755.17  137.29
  -2  -2   4  533.35  154.26
  -2  -2   4  447.99   83.23
   2  -2  -4  542.51  133.80
   2  -2  -4  344.80  230.46
  -2   2  -4  933.35  175.31
  -2   2  -4  511.40   97.99
  -2   2  -4  912.62  252.45
   2  -2   5 3669.76  977.23
   2  -2   5 2505.17  451.37
   2  -2   5 3148.95  570.95
  -2   2   5 2442.49  516.23
   2   2  -5 2931.95  520.08
   2   2  -5 3141.72  836.19
   2   2  -5 2337.84  421.95
   2   2  -5 1934.46  413.99
  -2  -2  -5 3086.26  551.43
  -2  -2  -5 2118.67  441.97
  -2  -2  -5 2264.07  411.82
   2   2   5 2637.79  472.58
   2   2   5 1841.15  335.39
   2   2   5 2278.76  474.99
  -2  -2   5 2154.60  388.67
  -2  -2   5 2322.17  500.07
  -2  -2   5 2857.20  761.19
  -2  -2   5 2325.06  412.55
   2  -2  -5 2999.46  632.93
  -2   2  -5 2148.09  386.99
  -2   2  -5 2666.73  708.63
  -2   2  -5 2560.63  465.11
   2  -2   6 2710.12  721.90
   2  -2   6 2659.49  478.13
   2  -2   6 2927.12  530.45
  -2   2   6 2330.13  492.11
   2   2  -6 3578.14  634.37
   2   2  -6 3259.86  867.77
   2   2  -6 2313.25  416.89
   2   2  -6 3322.55  700.19
  -2  -2  -6 3819.24  794.23
  -2  -2  -6 4045.89  720.69
  -2  -2  -6 3240.57  586.63
   2   2   6 3459.99  626.66
   2   2   6 3390.06  604.96
   2   2   6 2558.22  531.90
  -2  -2   6 2828.27  509.47
  -2  -2   6 2512.41  670.53
  -2  -2   6 4786.12 1007.62
   2  -2  -6 2939.18  619.91
  -2   2  -6 3906.04 1035.11
  -2   2  -6 2157.01  387.47
   2  -2   7 4166.45 1104.30
   2  -2   7 3496.15  624.25
   2  -2   7 3474.46  628.59
  -2   2   7 3855.42  807.49
   2   2  -7 4899.43 1300.09
   2   2  -7 3406.94  613.15
   2   2  -7 4622.15  969.27
  -2  -2  -7 3599.83  641.37
  -2  -2  -7 3667.35  762.16
  -2  -2  -7 3103.13  562.03
   2   2   7 4708.95  851.38
   2   2   7 3734.86  776.14
   2   2   7 4277.37  761.67
  -2  -2   7 4137.52  873.79
  -2  -2   7 4024.19 1067.89
  -2  -2   7 3491.33  627.86
   2  -2  -7 3932.57  825.58
  -2   2  -7 3226.11  856.44
  -2   2  -7 3539.55  632.20
  -2   2  -7 4441.32  802.43
   2  -2   8  177.05   60.16
   2  -2   8  250.52   56.52
   2  -2   8  353.48   70.43
  -2   2   8  250.04   66.26
   2   2  -8  205.00   68.74
   2   2  -8  237.02   47.52
   2   2  -8  232.41   46.51
  -2  -2  -8  166.39   44.63
  -2  -2  -8  283.07   70.02
  -2  -2  -8  261.12   57.89
   2   2   8  234.99   56.01
   2   2   8  405.31   87.89
   2   2   8  292.95   62.28
  -2  -2   8  221.30   74.65
  -2  -2   8  190.82   36.84
  -2  -2   8  272.94   53.48
  -2  -2   8  301.39  100.79
   2  -2  -8  316.58   80.53
  -2   2  -8  361.91  108.57
  -2   2  -8  286.92   61.60
   2  -2   9  382.65  110.00
   2  -2   9  331.29   67.66
   2  -2   9  450.89   87.02
  -2   2   9  267.39   70.53
   2   2  -9  559.14  144.55
   2   2  -9  221.51   58.90
   2   2  -9  446.07  128.66
  -2  -2  -9  500.07  103.00
  -2  -2  -9  427.74   93.17
  -2  -2  -9  467.28   91.38
   2   2   9  346.73   77.54
   2   2   9  273.42   65.17
  -2  -2   9  394.70   79.76
  -2  -2   9  373.96  111.90
  -2  -2   9  388.43   75.90
  -2  -2   9  981.81  222.94
   2  -2  -9  335.39   86.99
  -2   2  -9  363.11  107.18
  -2   2  -9  495.49   96.13
  -2   2  -9  392.05   77.54
   2  -2  10  142.14   35.68
   2  -2  10  278.24   84.05
   2  -2  10  180.04   40.70
   2   2 -10  579.39  161.16
   2   2 -10  112.50   56.71
  -2  -2 -10  103.46   39.95
  -2  -2 -10   81.01   35.06
  -2  -2 -10  166.37   43.38
   2   2  10  176.28   50.27
   2   2  10  147.45   38.43
   2   2  10  141.75   41.57
  -2  -2  10  261.60   79.23
  -2  -2  10  161.08   78.46
   2  -2 -10  317.07   83.59
  -2   2 -10  164.60   40.65
  -2   2 -10  228.12   70.62
   2  -2  11 1029.80  188.28
   2  -2  11 1196.65  324.06
   2  -2  11 1301.77  238.61
  -2   2  11 1192.31  257.26
   2   2 -11 2186.90  465.11
   2   2 -11  881.51  239.24
  -2  -2 -11  988.32  185.87
  -2  -2 -11 1176.63  249.08
  -2  -2 -11 1488.88  274.63
   2   2  11 1109.37  234.08
   2   2  11 1438.73  264.98
   2   2  11  932.39  175.96
  -2  -2  11 1079.22  293.68
   2  -2 -11  967.10  214.18
  -2   2 -11 1543.61  283.07
  -2   2 -11 1051.98  282.34
  -2   2 -11  988.08  180.28
   2  -2  12  410.38   80.48
   2  -2  12  320.92   99.97
  -2   2  12  256.54   68.67
   2   2 -12  573.37  139.37
   2   2 -12  229.57   72.79
  -2  -2 -12  215.77   57.17
  -2  -2 -12  409.89   86.87
  -2  -2 -12  305.25   73.88
   2   2  12  203.09   49.19
   2   2  12  671.74  129.12
   2   2  12  242.81   60.88
  -2  -2  12  250.52   79.11
   2  -2 -12  190.60   67.49
  -2   2 -12  234.25   67.73
  -2   2 -12  342.14   68.07
   2  -2  13   31.90   26.93
   2  -2  13   40.92   20.68
   2  -2  13  129.92   32.36
  -2   2  13   -0.02   52.47
  -2   2  13  148.60   49.98
   2   2 -13  161.95   61.41
  -2  -2 -13   80.39   38.72
   2   2  13  108.00   41.33
   2   2  13  312.97   71.23
  -2  -2  13  509.72  138.74
  -2  -2  13  153.39   60.21
   2  -2 -13  214.76   77.25
  -2   2 -13   71.20   38.60
  -2   2 -13  103.34   28.62
  -2   2 -13  112.19   31.10
   2  -2  14  214.95   46.90
   2  -2  14  269.08   81.30
   2  -2  14  365.28   70.77
  -2   2  14  156.82   81.45
   2   2 -14  225.49   77.83
   2   2 -14  442.45  115.81
  -2  -2 -14  172.56   50.06
  -2  -2 -14  264.26   67.68
  -2  -2 -14  166.17   42.60
   2   2  14  189.78   52.25
   2   2  14  185.51   47.33
  -2  -2  14  327.68  103.87
   2  -2 -14  391.33  109.08
  -2   2 -14  248.83   51.50
  -2   2 -14  423.88   81.21
  -2   2 -14  220.19   69.71
   2  -2  15  433.28   82.75
   2  -2  15  509.47  142.91
   2  -2  15  279.93   55.84
  -2   2  15  220.60   95.38
  -2   2  15  348.17   85.72
   2   2 -15  462.45  134.67
   2   2 -15  552.88  140.14
  -2  -2 -15  483.19   98.25
  -2  -2 -15  283.55   71.06
   2   2  15  654.63  127.96
   2   2  15  283.07   67.58
   2   2  15  396.15   86.83
  -2  -2  15  464.14  137.20
  -2  -2  15  269.56   84.80
   2  -2 -15   61.07   91.48
  -2   2 -15  453.54  127.89
  -2   2 -15  416.89   79.91
  -2   2 -15  427.74   81.93
   2  -2  16  872.83  159.83
   2  -2  16  905.87  245.46
   2  -2  16  877.17  161.81
  -2   2  16 1015.33  304.04
  -2   2  16 1025.22  222.50
   2   2 -16  885.61  202.44
   2   2 -16  743.84  204.01
  -2  -2 -16 1195.20  226.24
  -2  -2 -16  916.48  196.80
   2   2  16 1015.57  195.13
   2   2  16  964.45  205.65
   2   2  16  791.82  153.51
  -2  -2  16 1037.52  283.55
  -2  -2  16  609.78  147.18
   2  -2 -16  673.43  161.69
   2  -2 -16  610.02  219.03
  -2   2 -16  907.55  166.49
  -2   2 -16  691.27  128.32
  -2   2 -16  969.03  260.64
   2  -2  17  429.43   83.04
   2  -2  17  503.69  139.99
   2  -2  17  412.31   79.23
  -2   2  17  620.15  212.49
  -2   2  17  402.90   97.48
   2   2 -17  848.48  194.63
   2   2 -17  474.75  132.35
  -2  -2 -17  495.73  105.97
  -2  -2 -17  520.81  115.18
   2   2  17  593.86  118.61
   2   2  17  517.43  113.52
   2   2  17  694.41  139.92
  -2  -2  17  675.12  188.77
  -2  -2  17  716.35  167.52
   2  -2 -17  141.39  134.64
  -2   2 -17  405.07   77.35
  -2   2 -17  441.24  120.46
  -2   2 -17  400.25   76.07
   2  -2  18  187.01   40.75
   2  -2  18  275.83   82.58
   2  -2  18  284.27   56.16
  -2   2  18  319.48  136.31
  -2   2  18  262.09   69.46
   2   2 -18  274.63   87.04
   2   2 -18  276.56   79.54
  -2  -2 -18  301.63   71.37
  -2  -2 -18  338.53   75.13
   2   2  18  155.10   46.99
   2   2  18  312.73   73.80
   2   2  18  207.89   50.59
  -2  -2  18  283.79   90.54
  -2  -2  18  287.89   86.37
   2  -2 -18  263.29   85.84
   2  -2 -18  117.71  103.10
  -2   2 -18  217.82   44.97
  -2   2 -18  276.31   77.40
  -2   2 -18  300.67   58.16
   2  -2  19   18.19   23.41
   2  -2  19  117.42   28.89
   2  -2  19   91.38   24.59
  -2   2  19   63.75   63.49
  -2   2  19   61.99   36.89
   2   2 -19  184.16   71.71
  -2  -2 -19   47.33   31.15
  -2  -2 -19   58.71   27.22
   2   2  19   65.12   33.44
   2   2  19  166.39   49.77
   2   2  19   47.14   25.24
  -2  -2  19  109.83   59.80
  -2  -2  19   54.37   37.54
   2  -2 -19   43.45   56.61
   2  -2 -19   92.01   71.30
  -2   2 -19  136.57   30.86
  -2   2 -19   64.52   20.33
  -2   2 -19   68.60   24.71
   2  -2  20   64.47   27.00
   2  -2  20  101.65   25.75
   2  -2  20   90.51   24.62
  -2   2  20  128.08   74.67
  -2   2  20   94.69   42.34
   2   2 -20  113.23   57.10
  -2  -2 -20   78.82   35.52
  -2  -2 -20  126.85   39.52
   2   2  20   31.97   28.98
   2   2  20   63.15   25.92
   2   2  20  104.79   37.54
  -2  -2  20  186.04   61.24
  -2  -2  20   65.41   52.01
   2  -2 -20   32.77   53.96
   2  -2 -20   23.50   53.00
  -2   2 -20   91.67   28.79
  -2   2 -20   95.51   23.35
  -2   2 -20   89.91   25.29
   2  -2  21  178.78   52.68
   2  -2  21   59.56   20.34
  -2   2  21   79.06   60.30
  -2   2  21   37.66   30.62
   2   2 -21   73.59   23.65
   2   2 -21   42.24   57.07
  -2  -2 -21   69.37   34.31
  -2  -2 -21   77.25   32.98
   2   2  21   30.26   21.09
   2   2  21   56.81   35.06
  -2  -2  21   73.56   51.98
  -2  -2  21   76.24   33.08
   2  -2 -21   69.01   52.78
   2  -2 -21   65.32   52.80
  -2   2 -21  133.36   38.24
  -2   2 -21   92.01   27.03
   2  -2  22   21.44   16.92
   2  -2  22   65.85   24.47
   2  -2  22   14.17   16.99
  -2   2  22   39.13   50.18
  -2   2  22    7.55   28.62
   2   2 -22   -4.94   54.90
   2   2 -22   35.13   16.59
  -2  -2 -22    7.70   28.35
  -2  -2 -22   33.64   27.34
   2   2  22   22.75   19.60
   2   2  22   51.28   33.47
  -2  -2  22    8.34   46.37
   2  -2 -22   12.62   32.86
   2  -2 -22   47.67   50.97
  -2   2 -22   40.60   17.43
  -2   2 -22   43.45   15.73
  -2   2 -22   44.56   19.33
   2  -2  23   28.60   17.04
   2  -2  23   23.63   16.94
   2  -2  23   30.62   18.07
  -2   2  23   35.03   34.19
   2   2 -23   93.79   53.72
   2   2 -23   31.71   14.89
  -2  -2 -23   20.60   28.79
  -2  -2 -23   52.73   29.08
   2   2  23   55.55   31.37
   2   2  23    9.10   20.16
   2  -2 -23   34.72   47.16
   2  -2 -23   14.30   50.80
  -2   2 -23   29.46   18.34
  -2   2 -23   26.62   16.89
  -2   2 -23   48.08   17.01
   2   3   0  940.35  278.24
   2   3   0  243.29   55.96
  -2  -3   0  467.52  166.17
  -2  -3   0  187.92   54.88
   2  -3   0  170.18   64.16
   2  -3   0   70.57   76.82
  -2   3   0  150.05   55.24
  -2   3   0  116.15   77.81
   2  -3   1  984.22  189.39
   2  -3   1  999.18  205.02
  -2   3   1 1122.63  218.76
  -2   3   1 1231.61  284.27
  -2   3   1 1183.38  260.40
   2   3  -1 1016.54  185.03
   2   3  -1 1110.57  328.40
  -2  -3  -1 1118.53  209.26
   2   3   1  970.96  180.18
  -2  -3   1 1044.99  193.95
  -2  -3   1 1109.61  321.17
   2  -3  -1 1177.36  281.62
   2  -3  -1 1265.12  287.65
   2  -3  -1 1392.67  277.76
  -2   3  -1 1050.06  208.90
  -2   3  -1  947.10  182.14
   2  -3   2  913.82  177.43
  -2   3   2  983.26  202.25
  -2   3   2  647.64  167.06
  -2   3   2 1517.57  388.43
   2   3  -2  671.74  124.80
   2   3  -2  797.60  243.77
   2   3   2  685.97  132.23
  -2  -3   2  546.37  172.18
  -2  -3   2  543.96  103.29
   2  -3  -2  624.73  162.24
   2  -3  -2 1562.66  504.17
   2  -3  -2 1031.01  227.13
   2  -3   3 1458.02  268.84
   2  -3   3 1186.04  222.72
  -2   3   3 1409.79  373.96
  -2   3   3 1459.95  282.10
  -2   3   3 1871.76  411.10
   2   3  -3 1814.87  324.30
   2   3  -3 1681.04  461.25
  -2  -3  -3 1261.51  232.68
   2   3   3 1724.93  314.17
  -2  -3   3 1804.26  322.85
  -2  -3   3 1608.47  440.52
   2  -3  -3 1874.42  410.86
   2  -3  -3 1389.54  283.79
  -2   3  -3 1622.70  295.85
  -2   3  -3 1869.11  344.31
   2  -3   4 3756.56 1013.40
   2  -3   4 3440.70  616.05
   2  -3   4 4470.26  810.38
  -2   3   4 3445.52  731.78
   2   3  -4 3361.13  595.31
   2   3  -4 4318.35 1151.56
   2   3   4 2924.71  524.67
  -2  -3   4 3650.47  646.43
  -2  -3   4 3836.12 1024.25
   2  -3  -4 3286.38  697.78
  -2   3  -4 4670.38  846.07
  -2   3  -4 2637.79  718.04
  -2   3  -4 3259.86  583.73
   2  -3   5  535.28  176.93
   2  -3   5  591.69  117.47
   2  -3   5  669.57  129.75
  -2   3   5 1015.81  227.81
   2   3  -5  667.64  121.31
   2   3  -5  600.13  177.02
  -2  -3   5  417.13  126.06
  -2  -3   5  601.82  109.44
   2  -3  -5  665.95  159.66
  -2   3  -5  709.36  136.45
  -2   3  -5  659.44  128.52
  -2   3  -5  760.47  234.58
   2  -3   6  112.89   66.81
   2  -3   6  129.41   42.92
   2  -3   6  204.32   49.48
  -2   3   6  196.77   68.77
   2   3  -6  271.73   51.74
   2   3  -6  122.49   56.35
  -2  -3  -6  234.70   67.13
   2   3   6  143.95   40.02
  -2  -3   6  117.50   50.18
   2  -3  -6  118.22   56.49
  -2   3  -6  168.85   46.66
  -2   3  -6  358.29  132.45
  -2   3  -6  182.28   46.53
   2  -3   7 1038.96  287.65
   2  -3   7  766.50  146.26
   2  -3   7  806.77  153.25
  -2   3   7  662.34  147.47
   2   3  -7  740.46  205.50
  -2  -3  -7  736.12  158.62
   2   3   7  887.54  187.87
  -2  -3   7  606.88  108.45
  -2  -3   7  785.31  217.97
   2  -3  -7  873.79  194.67
  -2   3  -7  709.12  133.24
  -2   3  -7  620.39  117.52
  -2   3  -7  807.25  223.25
   2  -3   8  135.08   51.98
   2  -3   8  219.37   52.06
   2  -3   8  161.74   40.07
  -2   3   8  104.60   42.65
   2   3  -8  166.10   32.36
   2   3  -8  122.58   48.83
  -2  -3  -8  237.43   56.73
   2   3   8  122.61   31.08
  -2  -3   8  111.61   47.48
  -2  -3   8  219.66   41.28
   2  -3  -8   94.44   44.75
  -2   3  -8  140.67   38.58
  -2   3  -8  313.45   65.53
  -2   3  -8  134.06   51.89
   2  -3   9  420.02  120.05
   2  -3   9  567.10  108.69
   2  -3   9  391.33   77.57
  -2   3   9  434.25  102.35
   2   3  -9  486.57  139.44
   2   3  -9  467.52  133.34
   2   3  -9  396.15   72.99
  -2  -3  -9  475.23  102.55
   2   3   9  358.77   78.12
  -2  -3   9  319.24   93.62
  -2  -3   9  259.19   91.09
   2  -3  -9  335.88   82.15
  -2   3  -9  356.36   69.75
  -2   3  -9  389.64  111.01
  -2   3  -9  355.88   72.38
   2  -3  10  587.11  162.65
   2  -3  10  733.95  136.81
  -2   3  10  842.46  185.13
   2   3 -10  463.90   84.56
   2   3 -10  732.02  182.16
   2   3 -10  809.90  221.51
  -2  -3 -10  741.67  157.42
   2   3  10  835.70  175.84
  -2  -3  10 1178.32  317.79
  -2  -3  10  722.62  129.65
   2  -3 -10  715.87  160.14
  -2   3 -10  771.56  144.87
  -2   3 -10  746.01  202.27
  -2   3 -10  735.40  136.98
   2  -3  11  365.53  105.29
   2  -3  11  116.31   32.02
   2  -3  11  130.40   32.96
  -2   3  11   87.11   36.99
   2   3 -11   72.33   79.21
   2   3 -11  133.92   55.00
  -2  -3 -11   69.27   24.05
  -2  -3  11  171.21   41.76
  -2  -3  11   54.40   75.78
  -2  -3  11  229.21   73.23
   2  -3 -11  119.02   52.92
  -2   3 -11   99.70   30.48
  -2   3 -11  132.98   35.25
   2  -3  12  314.41   93.12
   2  -3  12  212.01   46.87
   2  -3  12  253.41   52.44
  -2   3  12  129.41   44.73
   2   3 -12  159.08   64.84
   2   3 -12  217.80   40.31
   2   3 -12  460.28  133.03
  -2  -3 -12  324.30   72.96
   2   3  12  195.45   45.96
  -2  -3  12   79.83   73.44
  -2  -3  12  286.92   87.86
   2  -3 -12  141.39   57.19
  -2   3 -12  121.19   31.49
  -2   3 -12  340.94   98.76
   2  -3  13  421.47  120.41
   2  -3  13  411.10   79.42
   2  -3  13  390.12   76.19
  -2   3  13  305.97   77.52
   2   3 -13  392.05   72.17
   2   3 -13  488.98  125.45
   2   3 -13  550.47  156.77
  -2  -3 -13  481.74  105.17
   2   3  13  457.63   98.71
  -2  -3  13  218.67  104.55
  -2  -3  13  419.54  122.75
   2  -3 -13  384.82   98.86
  -2   3 -13  313.93   62.47
  -2   3 -13  360.94   71.47
  -2   3 -13  412.55  118.22
   2  -3  14 1316.00  354.19
   2  -3  14 1013.16  184.04
   2  -3  14  992.42  182.59
   2   3 -14 1361.58  365.77
   2   3 -14 1056.81  192.24
   2   3 -14 1408.83  315.62
  -2  -3 -14 1193.03  252.21
   2   3  14 1000.62  211.63
  -2  -3  14 1076.81  293.92
   2  -3 -14  928.29  207.50
  -2   3 -14 1290.92  236.10
  -2   3 -14 1495.87  400.49
  -2   3 -14  873.55  159.64
   2  -3  15  346.49   68.86
   2  -3  15  457.15  130.49
   2  -3  15  394.70   76.58
  -2   3  15  442.45  104.40
   2   3 -15  279.21   99.87
   2   3 -15  720.45  198.92
   2   3 -15  405.80   76.87
  -2  -3 -15  427.02   93.89
   2   3  15  391.57   87.11
  -2  -3  15  259.43   80.22
  -2  -3  15  320.20   59.65
  -2  -3  15  284.03   90.01
  -2   3 -15  329.85   65.05
  -2   3 -15  323.58   64.35
  -2   3 -15  381.44  107.97
   2  -3  16  400.97  117.62
   2  -3  16  187.85   42.41
   2  -3  16  133.73   31.63
  -2   3  16  168.97   55.05
   2   3 -16  130.23   47.74
   2   3 -16  118.49   75.32
   2   3 -16  130.57   31.22
  -2  -3 -16  273.42   63.39
  -2  -3  16  141.54   55.99
  -2  -3  16  191.32   38.51
  -2  -3  16  180.04  108.07
   2  -3 -16   98.35   54.90
  -2   3 -16  150.80   49.04
  -2   3 -16  170.56   38.19
  -2   3 -16  160.31   39.47
   2  -3  17   36.58   20.47
   2  -3  17   50.01   39.42
  -2   3  17   52.88   35.03
   2   3 -17   73.52   29.85
   2   3 -17  116.34   73.27
  -2  -3 -17   28.21   18.90
   2   3  17   36.43   22.05
  -2  -3  17  151.18  114.99
  -2  -3  17   83.88   22.32
  -2  -3  17   16.86   32.41
   2  -3 -17    8.44   47.72
  -2   3 -17   54.95   22.37
  -2   3 -17   39.59   17.09
   2  -3  18   41.52   37.93
   2  -3  18   46.46   20.91
   2  -3  18   65.17   20.75
  -2   3  18  109.80   42.58
   2   3 -18   16.11   58.23
   2   3 -18   72.00   29.17
  -2  -3 -18   32.04   20.31
   2   3  18   23.03   21.48
  -2  -3  18   32.82   90.95
  -2  -3  18   89.04   42.41
  -2  -3  18   70.50   19.35
   2  -3 -18  110.17   60.30
  -2   3 -18   64.67   20.70
  -2   3 -18   33.66   16.94
  -2   3 -18  113.52   34.31
   2  -3  19  173.19   57.55
   2  -3  19  234.22   47.57
   2  -3  19  194.22   40.07
   2   3 -19   50.95   54.23
   2   3 -19   86.51   32.04
  -2  -3 -19  232.44   55.79
   2   3  19  258.95   60.33
  -2  -3  19  321.65  114.92
  -2  -3  19  155.95   32.84
  -2  -3  19  188.69   62.76
   2  -3 -19  149.98   69.56
  -2   3 -19  227.18   45.93
  -2   3 -19  149.50   31.85
   2  -3  20  124.71   39.74
   2  -3  20  225.13   45.47
   2  -3  20  194.80   41.18
  -2   3  20  154.19   44.99
   2   3 -20  131.55   65.29
   2   3 -20  198.87   56.37
  -2  -3 -20  140.16   37.40
   2   3  20  205.60   48.97
  -2  -3  20  347.45  116.70
  -2  -3  20  186.07   59.17
  -2  -3  20  165.26   35.68
   2  -3 -20  162.56   65.73
  -2   3 -20  141.73   32.26
  -2   3 -20  241.60   47.57
  -2   3 -20  144.36   41.91
   2  -3  21   40.70   20.67
   2  -3  21   44.77   18.39
   2  -3  21   65.82   22.20
  -2   3  21   26.59   24.74
   2   3 -21   74.60   25.12
   2   3 -21    7.87   52.10
  -2  -3 -21   51.65   26.74
   2   3  21  139.54   35.44
  -2  -3  21   55.22   21.28
  -2  -3  21   71.30   82.73
  -2  -3  21   58.01   29.25
  -2   3 -21   61.17   20.43
  -2   3 -21   73.59   23.65
  -2   3 -21   40.43   15.66
   2  -3  22   67.49   24.57
   2  -3  22   94.69   25.68
  -2   3  22   34.21   47.07
  -2   3  22   56.06   28.50
   2   3 -22   88.66   28.38
   2   3 -22   36.29   45.06
  -2  -3 -22  101.48   32.26
   2   3  22   94.76   27.90
  -2  -3  22  201.91   85.93
  -2  -3  22   97.72   35.90
  -2  -3  22   98.50   28.38
   2  -3 -22   93.62   47.48
  -2   3 -22  115.54   26.38
  -2   3 -22   69.87   20.08
  -2   3 -22  114.48   33.78
   2  -3  23   45.93   20.11
   2  -3  23   29.68   17.00
   2  -3  23   21.20   17.47
   2   3 -23   -7.20   45.02
   2   3 -23   53.21   19.94
  -2  -3 -23   12.73   23.12
   2   3  23   28.19   19.55
  -2  -3  23   49.26   24.14
   2  -3 -23   -8.38   46.32
  -2   3 -23   30.38   15.60
  -2   3 -23   97.17   28.98
  -2   3 -23   43.67   16.39
   2  -4   0  883.20  206.47
   2  -4   0  972.41  345.04
  -2   4   0  688.38  152.91
  -2   4   0  767.70  273.18
   2  -4   1  199.93   79.76
   2  -4   1  211.92  112.82
  -2   4   1  316.83   94.88
  -2   4   1  325.02  249.32
   2   4  -1  267.87  158.48
  -2  -4   1  167.16   97.46
   2  -4  -1  357.09  121.26
   2  -4  -1  153.99  289.09
  -2   4  -1  255.34  113.71
   2  -4   2  767.70  155.68
   2  -4   2  941.79  209.77
  -2   4   2  875.24  185.39
  -2   4   2  755.42  191.23
  -2   4   2  786.51  288.37
   2   4  -2  785.31  252.92
  -2  -4   2  601.82  192.26
   2  -4  -2  494.52  135.15
   2  -4  -2    9.42  188.67
  -2   4  -2  714.42  174.03
  -2   4  -2  761.43  150.92
   2  -4   3  148.60   52.85
   2  -4   3  178.71   86.99
  -2   4   3   72.65   69.59
   2   4  -3  741.67  231.26
  -2  -4   3  185.61   86.34
   2  -4  -3  273.66   95.79
  -2   4  -3  336.84  100.74
  -2   4  -3  105.56   46.03
   2  -4   4  870.90  260.88
   2  -4   4  683.07  134.54
   2  -4   4  609.05  130.73
  -2   4   4 1147.95  259.92
   2   4  -4  806.29  236.75
  -2  -4   4 1285.14  357.81
   2  -4  -4  685.73  166.85
  -2   4  -4  508.27  112.26
  -2   4  -4  985.67  285.00
  -2   4  -4  665.23  130.35
   2  -4   5 1671.16  467.76
   2  -4   5 2698.06  484.88
   2  -4   5 1937.35  358.29
  -2   4   5 2298.30  494.28
   2   4  -5 3004.28  804.84
  -2  -4   5 2056.95  553.84
   2  -4  -5 2423.20  518.88
  -2   4  -5 2686.01  481.74
  -2   4  -5 3390.06  618.94
  -2   4  -5 2724.59  736.12
   2  -4   6  736.12  219.83
   2  -4   6  874.76  164.53
   2  -4   6 1164.58  221.15
  -2   4   6  802.91  185.82
   2   4  -6  991.70  277.76
  -2  -4   6  816.41  229.21
   2  -4  -6 1083.81  244.01
  -2   4  -6  932.87  173.99
  -2   4  -6 1077.54  313.93
  -2   4  -6 1050.54  201.21
   2  -4   7  909.24  266.43
   2  -4   7 1001.35  186.26
   2  -4   7 1082.60  203.86
  -2   4   7  712.25  165.55
   2   4  -7 1065.96  292.71
  -2  -4  -7 1051.50  232.92
   2   4   7  679.70  147.81
  -2  -4   7 1048.13  287.17
   2  -4  -7  799.53  181.94
  -2   4  -7 1278.38  239.74
  -2   4  -7 1223.66  338.53
  -2   4  -7  963.49  178.47
   2  -4   8 1141.20  211.10
   2  -4   8  668.61  198.00
  -2   4   8 1000.86  222.98
   2   4  -8 1046.20  285.96
  -2  -4  -8  678.73  148.02
   2   4   8  996.52  212.71
  -2  -4   8  900.08  247.87
   2  -4  -8 1180.01  258.71
  -2   4  -8 1024.01  187.75
  -2   4  -8 1094.41  301.63
   2  -4   9 1106.23  306.94
   2  -4   9  804.84  150.63
   2  -4   9  738.05  140.02
  -2   4   9 1092.00  240.39
   2   4  -9  726.96  130.86
   2   4  -9  535.28  152.02
  -2  -4  -9 1003.76  214.83
   2   4   9  809.90  173.04
  -2  -4   9  839.32  231.91
   2  -4  -9  943.00  209.99
  -2   4  -9 1301.77  241.60
  -2   4  -9  782.89  145.52
  -2   4  -9 1010.99  275.59
   2  -4  10  446.31  128.90
   2  -4  10  442.21   85.47
   2  -4  10  423.16   85.72
  -2   4  10  502.72  117.21
   2   4 -10  371.07   66.74
   2   4 -10  461.49  131.17
  -2  -4 -10  437.38   98.66
   2   4  10  522.01  113.73
  -2  -4  10  439.55  126.59
   2  -4 -10  462.69  111.06
  -2   4 -10  314.41   65.49
  -2   4 -10  403.62  114.55
  -2   4 -10  420.50   82.32
   2  -4  11  117.52   49.19
   2  -4  11  111.66   33.03
   2  -4  11   73.42   28.64
  -2   4  11   63.94   38.46
   2   4 -11   52.30   33.30
  -2  -4 -11   90.39   29.58
   2   4  11   86.54   26.69
  -2  -4  11   81.98   16.33
  -2  -4  11   32.57   33.15
   2  -4 -11   64.26   40.72
  -2   4 -11   89.07   31.32
  -2   4 -11  226.53   71.03
  -2   4 -11   90.56   27.22
   2  -4  12  329.12   98.35
   2  -4  12  333.70   67.58
   2  -4  12  327.92   66.72
  -2   4  12  397.84   95.60
   2   4 -12  341.90  106.52
   2   4 -12  379.75  111.73
  -2  -4 -12  297.78   68.11
   2   4  12  323.58   72.55
  -2  -4  12  168.66   55.09
   2  -4 -12  396.87   95.99
  -2   4 -12  443.65   84.94
  -2   4 -12  264.98   79.18
  -2   4 -12  152.04   37.16
   2  -4  13  447.99   87.16
   2  -4  13  673.19  186.74
   2  -4  13  651.25  122.85
  -2   4  13  491.39  114.75
   2   4 -13  605.68  169.28
   2   4 -13  457.87   87.07
  -2  -4 -13  595.31  128.95
   2   4  13  681.39  146.10
  -2  -4  13  436.18  125.77
   2  -4 -13  576.50  134.42
  -2   4 -13  642.09  175.89
  -2   4 -13  466.07   91.14
  -2   4 -13  561.07  105.92
   2  -4  14  690.79  191.47
   2  -4  14  620.63  117.18
   2  -4  14  583.01  109.80
  -2   4  14  629.31  141.85
   2   4 -14  647.40  182.83
   2   4 -14  496.94   91.65
  -2  -4 -14  529.97  114.92
   2   4  14  763.12  161.52
  -2  -4  14  586.39  106.69
  -2  -4  14  510.68  145.90
   2  -4 -14  639.68  147.25
  -2   4 -14  869.21  161.71
  -2   4 -14  533.11  147.16
  -2   4 -14  720.45  134.01
   2  -4  15  233.18   50.10
   2  -4  15  552.40  155.56
   2  -4  15  236.66   49.04
  -2   4  15  279.21   71.92
   2   4 -15  187.56   37.76
   2   4 -15  418.09  130.86
   2   4 -15  223.20   73.80
  -2  -4 -15  184.88   45.50
   2   4  15  256.54   59.31
  -2  -4  15  268.84   87.52
   2  -4 -15  262.33   77.47
  -2   4 -15  192.09   42.22
  -2   4 -15  202.68   43.35
  -2   4 -15  282.58   83.76
   2  -4  16  164.39   59.99
   2  -4  16  176.35   39.62
   2  -4  16  107.49   26.93
  -2   4  16  148.84   47.81
   2   4 -16  147.25   52.10
   2   4 -16  333.46  122.39
   2   4 -16  188.55   37.06
  -2  -4 -16  149.95   38.14
   2   4  16  336.84   74.79
  -2  -4  16   83.35   19.11
  -2  -4  16  126.47   49.43
   2  -4 -16  155.32   55.19
  -2   4 -16  158.29   38.63
  -2   4 -16  159.37   50.78
  -2   4 -16  163.16   35.76
   2  -4  17  188.09   59.53
   2  -4  17  171.07   37.30
   2  -4  17  192.79   41.98
  -2   4  17  157.66   46.61
   2   4 -17  363.35  118.44
   2   4 -17  246.42   72.62
   2   4 -17  141.73   28.19
  -2  -4 -17  203.50   48.78
   2   4  17  194.19   46.51
  -2  -4  17  194.58   64.71
  -2  -4  17  466.07  128.69
   2  -4 -17  277.76   74.46
  -2   4 -17  177.12   37.83
  -2   4 -17  213.60   61.85
  -2   4 -17  185.68   39.06
   2  -4  18   81.57   24.67
   2  -4  18  135.77   44.85
   2  -4  18  140.55   31.47
   2   4 -18  216.93   95.46
   2   4 -18   77.18   30.96
   2   4 -18  134.98   30.16
  -2  -4 -18  166.37   46.03
   2   4  18  106.48   29.85
  -2  -4  18   80.05   38.70
  -2  -4  18  136.74   70.16
   2  -4 -18  108.00   47.45
  -2   4 -18   85.88   23.03
  -2   4 -18   99.97   33.64
  -2   4 -18  225.85   45.76
   2  -4  19  144.91   44.75
   2  -4  19  140.65   31.56
   2  -4  19  135.68   30.21
  -2   4  19   82.08   33.90
   2   4 -19   94.16   29.58
   2   4 -19  177.96   37.23
   2   4 -19  170.42   88.42
  -2  -4 -19  212.64   50.71
   2   4  19  122.66   31.20
  -2  -4  19  103.78   22.05
  -2  -4  19   87.04   37.78
  -2  -4  19   38.72   63.36
   2  -4 -19  112.12   56.18
  -2   4 -19   79.37   21.57
  -2   4 -19  105.73   34.31
  -2   4 -19  118.27   26.11
   2  -4  20   47.93   21.05
   2  -4  20   28.74   17.38
   2  -4  20   58.35   21.30
  -2   4  20   52.51   31.54
   2   4 -20   33.37   86.08
   2   4 -20   82.53   26.31
   2   4 -20   77.81   21.05
  -2  -4 -20   97.96   29.34
   2   4  20  111.23   28.21
  -2  -4  20   90.95   21.05
  -2  -4  20   79.52   31.39
  -2  -4  20   27.56   59.48
   2  -4 -20   51.00   45.26
  -2   4 -20   87.43   26.96
  -2   4 -20   47.48   13.69
   2  -4  21  114.27   42.75
   2  -4  21   65.29   20.41
   2  -4  21   73.90   21.67
  -2   4  21   65.78   31.03
   2   4 -21   95.94   29.61
   2   4 -21  110.43   83.91
   2   4 -21   63.44   18.02
  -2  -4 -21  166.00   42.36
   2   4  21  144.94   35.54
  -2  -4  21  107.13   22.84
  -2  -4  21  124.27   41.57
  -2  -4  21   29.61   55.50
   2  -4 -21   71.23   52.97
  -2   4 -21   95.99   29.32
  -2   4 -21   72.77   20.17
  -2   4 -21   75.59   22.75
   2  -4  22   40.82   15.00
   2  -4  22  100.79   39.76
  -2   4  22   68.26   29.85
   2   4 -22   23.75   47.02
   2   4 -22   41.88   18.05
   2   4 -22   39.69   15.60
  -2  -4 -22   50.39   23.86
   2   4  22   51.04   19.41
  -2  -4  22   85.28   19.43
   2  -4 -22   28.21   48.13
  -2   4 -22   40.31   16.33
  -2   4 -22   50.47   18.57
  -2   4 -22   55.34   20.84
   2  -5   0  604.71  148.27
   2  -5   0  835.46  301.87
  -2   5   0  589.52  142.72
  -2   5   0 1014.37  327.19
   2  -5   1 1625.11  320.68
   2  -5   1 1781.59  457.15
   2   5  -1 1433.18  397.60
  -2  -5   1 2442.49  661.13
  -2   5  -1 1465.00  286.44
  -2   5  -1 2119.63  481.50
   2  -5   2 1363.02  273.18
   2  -5   2 1420.64  341.18
  -2   5   2 1020.64  240.03
   2   5  -2 1229.92  355.64
  -2  -5   2  581.08  181.36
  -2   5  -2  904.66  238.34
  -2   5  -2  877.89  180.50
   2  -5   3 1201.95  237.91
   2  -5   3  946.38  216.33
  -2   5   3 1426.19  325.27
   2   5  -3  899.35  262.57
  -2  -5   3  939.62  275.11
   2  -5  -3 1341.56  302.12
  -2   5  -3  935.53  183.73
  -2   5  -3  775.66  187.92
   2  -5   4   92.06   48.49
   2  -5   4  115.88  103.03
  -2   5   4   81.95   69.68
   2   5  -4  310.07  118.99
  -2  -5   4   78.07   65.78
   2  -5  -4   24.02   57.89
  -2   5  -4  109.23   50.13
  -2   5  -4  111.90   92.88
   2  -5   5   89.96   93.75
   2  -5   5  118.32   47.62
   2  -5   5  146.02   90.01
  -2   5   5   33.30   53.24
   2   5  -5  237.72  110.05
  -2  -5   5  232.10  103.82
   2  -5  -5  164.12   68.28
  -2   5  -5  117.16   74.82
  -2   5  -5   74.67   85.52
  -2   5  -5   89.04   43.69
   2  -5   6  264.50  127.09
   2  -5   6  349.86   78.53
   2  -5   6  180.95   71.66
  -2   5   6  527.56  133.22
   2   5  -6  191.88   84.25
  -2  -5   6  204.42   79.71
   2  -5  -6  681.63  160.53
  -2   5  -6  293.19   82.39
  -2   5  -6  304.53  117.88
  -2   5  -6  461.49   95.53
   2  -5   7  128.56   77.37
   2  -5   7  244.98   62.11
   2  -5   7  194.72   60.23
  -2   5   7  147.49   64.14
   2   5  -7  457.39  143.76
   2  -5  -7  201.23   71.37
  -2   5  -7  203.89   99.51
  -2   5  -7  248.35   66.86
  -2   5  -7  235.21   56.98
   2  -5   8 1788.10  496.45
   2  -5   8 1132.03  209.63
   2  -5   8 1172.77  222.12
  -2   5   8 1505.52  326.71
   2   5  -8 1487.91  404.35
  -2  -5  -8 1288.03  279.21
   2   5   8 1386.64  298.26
  -2  -5   8 1551.81  421.23
   2  -5  -8 1743.02  376.86
  -2   5  -8  946.14  270.04
  -2   5  -8 1211.12  221.15
  -2   5  -8 1158.80  220.86
   2  -5   9  290.78  105.20
   2  -5   9  383.61   79.83
   2  -5   9  417.13   88.34
  -2   5   9  224.05   71.23
   2   5  -9  342.63  106.72
  -2  -5  -9  497.66  116.07
   2   5   9  312.48   74.12
  -2  -5   9  346.97  108.53
   2  -5  -9  338.05   92.93
  -2   5  -9  287.65   68.19
  -2   5  -9  510.68  163.01
  -2   5  -9  478.61   94.16
   2  -5  10  210.83   90.30
   2  -5  10  142.38   41.54
  -2   5  10  258.47   79.37
   2   5 -10  184.28   65.97
  -2  -5 -10  158.34   47.76
   2   5  10  169.11   46.41
  -2  -5  10  178.18   65.39
   2  -5 -10  224.58   74.77
  -2   5 -10  208.97   54.95
  -2   5 -10  132.83   57.22
   2  -5  11  937.45  264.26
   2  -5  11 1170.85  214.93
   2  -5  11 1174.70  216.88
  -2   5  11 1308.04  284.51
   2   5 -11  913.82  250.04
  -2  -5 -11  949.75  204.95
   2   5  11  981.09  209.38
  -2  -5  11 1120.22  307.18
   2  -5 -11 1406.42  305.97
  -2   5 -11 1240.29  230.19
  -2   5 -11 1266.09  341.18
  -2   5 -11 1288.75  234.87
   2  -5  12  617.49  119.86
   2  -5  12  237.84   53.50
  -2   5  12  418.58  104.98
   2   5 -12  298.02   92.49
  -2  -5 -12  403.38   92.93
   2   5  12  345.04   79.69
  -2  -5  12  200.34   74.94
   2  -5 -12  277.52   81.91
  -2   5 -12  389.16   78.46
  -2   5 -12  262.09   80.77
  -2   5 -12  285.96   64.50
   2  -5  13  147.04   39.83
   2  -5  13  178.47   68.65
   2  -5  13  195.16   46.58
  -2   5  13  116.51   45.33
   2   5 -13  186.45   65.97
   2   5 -13   81.09  132.33
  -2  -5 -13  227.93   55.94
   2   5  13  137.51   36.46
  -2  -5  13  161.11   65.25
   2  -5 -13  173.89   58.42
  -2   5 -13  135.90   38.14
  -2   5 -13  165.47   57.75
  -2   5 -13  164.10   38.94
   2  -5  14  589.52  111.66
   2  -5  14  532.62  154.21
   2  -5  14  641.13  121.35
  -2   5  14  604.71  135.53
   2   5 -14  667.40  119.26
   2   5 -14  662.58  182.98
   2   5 -14  661.13  144.60
  -2  -5 -14  601.82  128.97
   2   5  14  477.64  102.79
  -2  -5  14  750.83  209.05
  -2  -5  14 1090.80  250.52
   2  -5 -14  541.30  123.31
  -2   5 -14  678.25  128.03
  -2   5 -14  794.23  215.20
  -2   5 -14  434.01   82.87
   2  -5  15  127.14   50.61
   2  -5  15  283.55   58.52
   2  -5  15   76.94   23.96
  -2   5  15  142.00   46.80
   2   5 -15  124.13   39.16
   2   5 -15  119.50   42.65
  -2  -5 -15  124.06   32.79
   2   5  15   92.85   27.03
  -2  -5  15  167.38   60.11
  -2  -5  15  110.33   48.87
   2  -5 -15  153.46   45.98
  -2   5 -15  131.65   33.25
  -2   5 -15  185.01   56.83
  -2   5 -15  202.27   42.68
   2  -5  16   57.31   31.78
   2  -5  16  105.32   29.10
   2  -5  16   88.25   26.11
  -2   5  16   80.07   34.00
   2   5 -16   81.13   15.61
   2   5 -16   93.19   34.74
   2   5 -16   77.93   21.15
  -2  -5 -16   51.84   20.93
   2   5  16   95.05   27.68
  -2  -5  16   30.04   30.28
  -2  -5  16   58.37   22.48
   2  -5 -16  116.34   42.80
  -2   5 -16  146.60   44.77
  -2   5 -16   73.61   20.56
   2  -5  17  189.97   40.48
   2  -5  17   87.11   36.09
  -2   5  17  219.80   57.58
   2   5 -17  200.15   36.75
   2   5 -17  108.24   35.78
   2   5 -17  182.11   35.88
  -2  -5 -17  174.71   41.79
   2   5  17  213.05   49.11
  -2  -5  17  164.94   33.78
  -2  -5  17  140.81   50.63
   2  -5 -17  329.61   81.21
  -2   5 -17  164.80   37.49
  -2   5 -17  199.26   57.46
  -2   5 -17  174.06   35.83
   2  -5  18   43.93   25.08
   2  -5  18   16.59   14.37
   2  -5  18   46.51   18.91
  -2   5  18   22.62   19.53
   2   5 -18   48.51   12.36
   2   5 -18   95.19   33.71
  -2  -5 -18   49.91   20.75
   2   5  18   76.99   22.25
  -2  -5  18   30.38   13.31
  -2  -5  18   34.24    8.74
  -2  -5  18   43.09   28.35
   2  -5 -18   43.30   41.06
  -2   5 -18   26.72   18.94
  -2   5 -18   47.35   18.67
  -2   5 -18   56.01   17.17
   2  -5  19   52.59   25.17
   2  -5  19   33.68   15.64
   2  -5  19   40.00   18.55
  -2   5  19   24.23   27.85
   2   5 -19   50.92   13.95
   2   5 -19   68.86   25.85
   2   5 -19   30.57   14.58
  -2  -5 -19   43.91   22.21
   2   5  19   81.79   26.64
  -2  -5  19   41.01   27.41
  -2  -5  19   64.57   15.35
   2  -5 -19   71.85   33.49
  -2   5 -19  101.36   31.54
  -2   5 -19   57.19   16.46
  -2   5 -19  102.30   30.40
   2  -5  20   27.25   21.47
   2  -5  20   42.65   15.88
   2  -5  20    6.78   13.56
  -2   5  20   23.83   26.31
   2   5 -20   55.00   22.31
  -2  -5 -20    8.16   17.08
   2   5  20   24.57   16.85
  -2  -5  20   11.09   12.21
  -2  -5  20   28.52   21.42
  -2  -5  20   29.87   13.82
   2  -5 -20   40.34   37.61
  -2   5 -20   49.50   14.45
  -2   5 -20   27.82   15.00
  -2   5 -20   23.36   16.17
   2  -5  21   94.35   22.92
   2  -5  21  108.77   35.01
  -2   5  21  115.47   35.44
   2   5 -21  158.12   32.38
   2   5 -21   89.48   29.22
  -2  -5 -21  104.89   31.51
   2   5  21  159.37   37.30
  -2  -5  21  101.77   23.43
   2  -5 -21   62.14   40.05
  -2   5 -21   72.41   24.04
  -2   5 -21  102.86   26.06
  -2   5 -21  132.35   28.38
   2  -6   1  556.49  143.47
   2  -6   1  288.13  176.69
  -2   6  -1  413.51  116.15
  -2   6  -1  308.87  190.99
   2  -6   2  541.06  140.07
   2  -6   2  602.54  253.16
   2   6  -2  777.59  225.52
  -2  -6   2  780.97  232.03
  -2   6  -2 1011.47  213.12
  -2   6  -2  807.73  318.51
   2  -6   3  254.61  105.25
   2  -6   3  356.60  229.45
  -2   6   3  115.37   68.86
   2   6  -3  128.59   96.13
  -2  -6   3  631.24  194.29
  -2   6  -3  256.30  206.23
  -2   6  -3  380.72  103.37
   2  -6   4   23.56   71.95
   2  -6   4  -33.25  143.73
  -2   6   4   14.31   62.14
   2   6  -4    5.00   78.27
  -2  -6   4   19.04   76.72
   2  -6  -4   14.19   53.17
  -2   6  -4   49.81   93.87
  -2   6  -4   13.84   41.81
   2  -6   5  736.12  229.81
   2  -6   5 1161.92  221.22
   2  -6   5  822.44  199.93
  -2   6   5  828.23  198.27
   2   6  -5  725.03  216.71
  -2  -6   5  972.89  284.03
   2  -6  -5 1017.98  230.77
  -2   6  -5  857.89  167.02
  -2   6  -5  675.36  180.98
  -2   6  -5  841.97  244.74
   2  -6   6  347.93  149.76
   2  -6   6  419.30   97.58
   2  -6   6  532.14  158.82
  -2   6   6  605.20  150.73
   2   6  -6  416.65  143.83
  -2  -6   6  599.89  203.38
   2  -6  -6  660.89  162.72
  -2   6  -6  396.15  151.73
  -2   6  -6  281.62  117.74
  -2   6  -6  449.68   96.81
   2  -6   7  706.22  230.77
   2  -6   7  629.07  127.74
   2  -6   7  457.15  135.51
  -2   6   7  442.69  114.51
   2   6  -7  484.64  152.36
  -2  -6   7  656.32  204.59
   2  -6  -7  644.74  153.92
  -2   6  -7  775.42  150.68
  -2   6  -7  523.46  130.83
  -2   6  -7  447.99  150.94
   2  -6   8  293.43  120.58
   2  -6   8  336.60   76.72
   2  -6   8  308.39   90.56
  -2   6   8  188.89   67.39
   2   6  -8  197.95   74.00
  -2  -6   8  253.89   91.02
   2  -6  -8  291.02   88.22
  -2   6  -8  319.00   84.94
  -2   6  -8  197.69   87.86
  -2   6  -8  435.46   90.80
   2  -6   9  271.73  158.77
   2  -6   9  174.30   50.73
   2  -6   9  164.46   63.34
  -2   6   9  257.02   79.30
   2   6  -9  281.14   97.94
  -2  -6  -9  177.29   59.77
   2   6   9  163.52   55.72
  -2  -6   9  239.84   89.62
   2  -6  -9  173.91   73.54
  -2   6  -9  162.89   58.35
  -2   6  -9  426.53  148.00
  -2   6  -9  297.78   65.10
   2  -6  10  212.25  111.59
   2  -6  10  353.24   76.77
   2  -6  10  260.88   67.25
  -2   6  10  373.00   98.21
   2   6 -10  372.52  117.86
  -2  -6 -10  253.41   67.99
   2   6  10  405.80   96.06
  -2  -6  10  230.75   90.08
   2  -6 -10  246.18   82.65
  -2   6 -10  287.89   62.81
  -2   6 -10  285.24  111.47
  -2   6 -10  193.78   58.71
   2  -6  11  510.92  162.87
   2  -6  11  763.84  144.77
   2  -6  11  631.00  127.65
  -2   6  11  784.10  177.12
   2   6 -11  814.48  227.83
  -2  -6 -11  387.23   89.55
   2   6  11  359.50   84.94
  -2  -6  11  888.26  250.52
  -2   6 -11  592.90  177.75
  -2   6 -11  768.67  143.90
  -2   6 -11  767.94  150.46
   2  -6  12  366.01  131.24
   2  -6  12  330.81   70.14
   2  -6  12  353.48   79.21
  -2   6  12  447.27  110.24
   2   6 -12  311.76   96.66
  -2  -6 -12  294.40   72.65
   2   6  12  235.50   59.92
  -2  -6  12  338.77  113.45
   2  -6 -12  216.59   65.00
  -2   6 -12  292.47   62.11
  -2   6 -12  229.28   74.99
  -2   6 -12  278.97   65.56
   2  -6  13  490.91  154.55
   2  -6  13   93.07   34.09
   2  -6  13   87.86   36.50
  -2   6  13   54.15   43.81
   2   6 -13  100.28   45.55
  -2  -6 -13   86.83   33.13
   2   6  13   56.93   23.94
  -2  -6  13   44.10   45.31
   2  -6 -13   29.87   42.24
  -2   6 -13   25.51   32.94
  -2   6 -13   87.72   27.56
  -2   6 -13  139.54   40.84
   2  -6  14  673.91  192.38
   2  -6  14  619.66  117.59
   2  -6  14  444.14   84.63
  -2   6  14  409.65   93.48
   2   6 -14  348.17  100.35
   2   6 -14  236.92  155.44
  -2  -6 -14  496.45  109.49
   2   6  14  517.67  112.41
  -2  -6  14  491.39  144.31
   2  -6 -14  587.35  134.11
  -2   6 -14  737.33  139.95
  -2   6 -14  530.21  146.38
  -2   6 -14  664.27  123.28
   2  -6  15   61.15   40.27
   2  -6  15  173.50   42.17
   2  -6  15  149.66   38.05
  -2   6  15  141.66   44.87
   2   6 -15  112.70   40.02
   2   6 -15  163.18   49.67
   2   6 -15  183.10  111.95
  -2  -6 -15  218.48   54.47
   2   6  15  176.90   42.80
  -2  -6  15  212.01  129.36
  -2  -6  15  124.08   54.59
   2  -6 -15  131.36   40.36
  -2   6 -15  160.12   42.68
  -2   6 -15  204.01   60.71
  -2   6 -15  179.92   39.13
   2  -6  16   85.23   26.69
   2  -6  16   89.57   43.16
   2  -6  16   77.95   28.31
  -2   6  16   80.70   34.58
   2   6 -16  101.39   24.35
   2   6 -16   97.99   32.31
   2   6 -16  213.99   80.27
  -2  -6 -16   75.81   26.28
   2   6  16   84.73   23.92
  -2  -6  16   12.57   18.80
  -2  -6  16   92.80   45.62
  -2  -6  16   48.08   70.84
   2  -6 -16   98.81   40.27
  -2   6 -16   93.24   28.38
  -2   6 -16  162.51   49.67
  -2   6 -16  103.27   25.08
   2  -6  17   35.88   25.32
   2  -6  17   88.54   24.69
   2  -6  17  107.15   31.47
  -2   6  17   59.15   28.60
   2   6 -17   62.30   13.81
   2   6 -17   78.84   26.57
   2   6 -17   81.13   43.45
  -2  -6 -17   54.37   20.72
   2   6  17   76.14   23.03
  -2  -6  17  105.49   48.85
  -2  -6  17   56.73   31.61
   2  -6 -17   97.60   40.17
  -2   6 -17   78.31   26.35
  -2   6 -17  120.15   36.22
  -2   6 -17   88.22   20.98
   2  -6  18   37.69   22.85
   2  -6  18   56.03   19.42
   2  -6  18   49.67   22.83
  -2   6  18   48.73   30.24
   2   6 -18   44.63    9.83
   2   6 -18   45.74   18.57
   2   6 -18   46.41   25.75
  -2  -6 -18   45.14   19.65
   2   6  18   33.18   17.42
  -2  -6  18   23.35   30.98
  -2  -6  18   37.49   28.07
   2  -6 -18   39.64   30.62
  -2   6 -18   25.46   19.04
  -2   6 -18   51.96   19.31
  -2   6 -18   57.63   17.56
   2  -6  19   30.14   21.17
   2  -6  19   53.50   18.15
   2  -6  19   52.03   21.17
  -2   6  19   26.96   26.02
   2   6 -19   39.66    9.21
   2   6 -19   68.43   21.17
   2   6 -19   66.02   23.33
  -2  -6 -19  103.46   30.72
   2   6  19   62.95   21.75
  -2  -6  19   59.72   13.91
  -2  -6  19   63.44   29.58
  -2  -6  19   78.92   25.03
   2  -6 -19   21.51   35.88
  -2   6 -19   51.04   18.62
  -2   6 -19   57.26   16.96
   2  -6  20   46.56   17.95
   2  -6  20   15.42   16.74
   2  -6  20   62.52   20.03
  -2   6  20   66.11   30.14
   2   6 -20   92.64   29.46
   2   6 -20   65.46   18.33
  -2  -6 -20   65.10   25.63
   2   6  20   80.63   23.74
  -2  -6  20   32.33    8.36
  -2  -6  20   36.05   18.86
   2  -6 -20   55.91   36.34
  -2   6 -20   34.38   15.52
  -2   6 -20   34.62   14.52
  -2   6 -20   18.67   13.13
   2  -7   2  106.52   82.44
   2  -7   2   17.44  194.10
   2   7  -2  376.38  132.52
  -2  -7   2  409.17  159.71
  -2   7  -2  315.38  113.04
  -2   7  -2  129.17  209.65
   2  -7   3  174.40  100.54
   2  -7   3  214.18  225.08
   2   7  -3  163.33  131.12
  -2  -7   3  136.45  118.77
  -2   7  -3  220.09   97.41
  -2   7  -3   18.53  223.30
   2  -7   4  536.72  145.08
   2  -7   4  148.72  259.43
  -2   7   4  128.76   72.14
   2   7  -4  432.32  167.16
  -2  -7   4  381.20  158.48
  -2   7  -4  514.54  133.05
  -2   7  -4  459.08  256.06
   2  -7   5 1252.35  259.19
   2  -7   5 1223.66  339.01
  -2   7   5 1051.74  245.70
   2   7  -5 1067.41  305.49
  -2  -7   5 1070.30  329.36
   2  -7  -5  987.84  230.39
  -2   7  -5  730.10  244.74
  -2   7  -5 1055.36  213.24
   2  -7   6  150.77  116.19
   2  -7   6  233.50   82.65
   2  -7   6  169.86  157.56
  -2   7   6  347.93  104.40
   2   7  -6  206.76  101.05
  -2  -7   6  270.29  115.93
   2  -7  -6  553.36  143.27
  -2   7  -6  296.09   84.29
  -2   7  -6  157.15  155.47
  -2   7  -6  115.45   95.05
   2  -7   7  766.98  250.04
   2  -7   7   33.78   48.22
   2  -7   7   28.35  128.85
  -2   7   7  109.20   64.04
   2   7  -7  167.67  112.02
  -2  -7   7   84.73  132.33
   2  -7  -7   74.89   63.94
  -2   7  -7   41.66   43.88
  -2   7  -7  132.50  135.08
  -2   7  -7   92.71   91.50
   2  -7   8   78.46  114.65
   2  -7   8  250.04   70.65
   2  -7   8  387.23  163.71
  -2   7   8  150.05   60.23
   2   7  -8  228.96  108.31
  -2  -7   8  220.91  124.22
   2  -7  -8   97.46   58.59
  -2   7  -8  148.89   53.09
  -2   7  -8  184.62  118.87
  -2   7  -8   50.80   70.07
   2  -7   9  117.28   89.00
   2  -7   9  139.92   51.21
   2  -7   9  230.60  116.97
  -2   7   9  177.82   62.88
   2   7  -9   78.96   51.19
  -2  -7   9  167.02   82.77
   2  -7  -9  187.66   69.63
  -2   7  -9  162.58   49.48
  -2   7  -9  220.93   92.15
  -2   7  -9   42.58   50.08
   2  -7  10  321.89  160.65
   2  -7  10  205.19   55.50
   2  -7  10  246.66   89.55
  -2   7  10  330.81   90.49
   2   7 -10  219.25   77.59
  -2  -7 -10  207.26   60.16
   2   7  10  277.28   72.94
  -2  -7  10  257.02   98.66
   2  -7 -10  228.75   73.42
  -2   7 -10  161.54   67.29
  -2   7 -10  144.48   89.14
  -2   7 -10  205.79   51.60
   2  -7  11  226.79   52.30
   2  -7  11  289.34  137.37
  -2   7  11  286.92   79.86
   2   7 -11  324.30  102.23
  -2  -7 -11  191.56   54.78
   2   7  11  450.41  103.61
  -2  -7  11  504.65  152.60
   2  -7 -11  312.73   87.36
  -2   7 -11  347.45   70.00
  -2   7 -11  199.26   64.02
  -2   7 -11  238.54   97.46
   2  -7  12   13.70   56.25
   2  -7  12  148.34   44.08
   2  -7  12  117.21   45.55
  -2   7  12   84.87   44.97
   2   7 -12   74.77   44.08
  -2  -7 -12  106.98   42.15
   2   7  12  110.46   34.65
  -2  -7  12   26.74   49.40
   2  -7 -12   59.10   48.58
  -2   7 -12  147.20   38.17
  -2   7 -12  305.49  100.50
  -2   7 -12   78.94   43.83
   2  -7  13  110.91   63.65
   2  -7  13  291.02   62.83
   2  -7  13  199.79   51.77
  -2   7  13  193.08   60.01
   2   7 -13  322.61   92.66
  -2  -7 -13  189.20   51.45
   2   7  13  209.09   51.79
  -2  -7  13  139.99   62.76
   2  -7 -13  184.52   61.73
  -2   7 -13  169.19   60.40
  -2   7 -13  190.74   44.05
  -2   7 -13  190.41   49.55
   2  -7  14  178.47   77.88
   2  -7  14   84.15   31.25
   2  -7  14  189.06   48.56
  -2   7  14   76.02   40.22
   2   7 -14   63.80   27.87
  -2  -7 -14   98.25   34.26
   2   7  14   99.12   30.26
  -2  -7  14   52.49   45.55
   2  -7 -14   47.81   34.55
  -2   7 -14  149.69   44.08
  -2   7 -14   61.48   32.74
  -2   7 -14  114.63   30.43
   2  -7  15  136.18   34.55
   2  -7  15  117.86   38.72
  -2   7  15  100.40   42.17
   2   7 -15  109.66   34.94
  -2  -7 -15  115.42   35.47
   2   7  15  126.35   33.90
  -2  -7  15  104.67   46.92
   2  -7 -15  181.58   59.34
  -2   7 -15  101.00   36.77
  -2   7 -15  140.24   43.23
  -2   7 -15   62.76   18.13
   2  -7  16  103.53   44.99
   2  -7  16   68.81   21.51
   2  -7  16   76.17   31.66
  -2   7  16   57.17   35.90
   2   7 -16   18.60   24.96
   2   7 -16   68.60   23.72
   2   7 -16   20.12   72.19
  -2  -7 -16   41.83   22.95
   2   7  16   40.41   20.20
  -2  -7  16   35.64   54.66
  -2  -7  16   66.23   35.49
   2  -7 -16  101.27   44.20
  -2   7 -16   22.41   22.80
  -2   7 -16   49.62   19.59
  -2   7 -16   43.23   18.47
   2  -7  17   60.42   22.81
   2  -7  17   77.40   32.45
   2  -7  17   26.35   17.99
  -2   7  17   83.62   36.75
   2   7 -17   39.66   19.99
   2   7 -17   65.92   23.70
   2   7 -17   47.62   41.33
  -2  -7 -17   45.28   24.74
   2   7  17   78.87   24.06
  -2  -7  17   75.37   33.30
  -2  -7  17   35.59   25.10
  -2  -7  17  125.33   59.84
   2  -7 -17   75.25   40.24
  -2   7 -17   59.31   28.67
  -2   7 -17  126.30   29.39
  -2   7 -17   58.23   20.81
   2  -7  18  126.76   31.90
   2  -7  18  107.75   40.89
   2  -7  18  104.52   31.73
  -2   7  18  114.17   39.18
   2   7 -18   93.19   29.25
   2   7 -18   73.25   33.20
  -2  -7 -18  193.64   48.78
   2   7  18  146.29   36.12
  -2  -7  18  151.99   51.72
  -2  -7  18  120.99   28.60
  -2  -7  18  105.39   36.36
   2  -7 -18  144.21   49.86
  -2   7 -18  126.42   29.39
  -2   7 -18  145.37   37.57
  -2   7 -18   64.35   21.78
   2  -7  19   73.68   30.48
   2  -7  19  142.00   32.00
   2  -7  19  122.61   35.83
   2   7 -19  105.05   32.12
   2   7 -19  105.10   35.97
  -2  -7 -19  117.13   34.05
   2   7  19  160.36   37.54
  -2  -7  19  212.66   48.03
   2  -7 -19  181.39   53.70
  -2   7 -19  113.93   31.10
  -2   7 -19  107.37   32.38
  -2   7 -19  164.85   34.67
   2   8  -2   18.95   58.13
   2  -8   3  114.89  206.76
   2   8  -3   91.17   72.00
  -2  -8   3  186.91  126.39
  -2   8  -3  107.66   89.79
  -2   8  -3   22.07  232.68
   2  -8   4  104.86  100.81
   2  -8   4   84.80  240.01
   2   8  -4   88.54  105.34
  -2  -8   4   57.17   96.33
  -2   8  -4   43.79   87.24
  -2   8  -4  331.53  251.97
   2  -8   5  233.45  106.14
   2  -8   5  254.61  282.10
  -2   8   5  148.80   70.07
   2   8  -5  161.71  111.88
  -2  -8   5  295.36  141.54
  -2   8  -5  231.79  105.51
  -2   8  -5  217.85  251.00
   2  -8   6   83.14  102.64
   2  -8   6   93.50   96.71
   2  -8   6  109.25  290.78
  -2   8   6  166.75   73.56
   2   8  -6   76.92   64.33
   2  -8  -6  118.85   62.30
  -2   8  -6  273.42   97.75
  -2   8  -6  166.22  230.10
  -2   8  -6   88.73   76.34
   2  -8   7  335.88  146.75
   2  -8   7  433.77  122.71
   2  -8   7  419.30  231.42
  -2   8   7  323.34   89.26
   2   8  -7  376.14  122.17
  -2  -8   7  321.89  126.18
   2  -8  -7  385.54  108.82
  -2   8  -7  385.06   96.83
  -2   8  -7  195.54  149.13
  -2   8  -7  217.05   95.34
   2  -8   8  460.04  167.81
   2  -8   8  835.95  172.20
   2  -8   8  645.23  169.98
  -2   8   8  892.12  202.15
   2   8  -8  831.36  242.81
  -2  -8   8  745.77  227.40
   2  -8  -8 1105.99  249.56
  -2   8  -8  871.86  168.46
  -2   8  -8  818.82  208.73
  -2   8  -8  368.18  125.07
   2  -8   9   17.94   81.28
   2  -8   9   29.03   43.52
   2  -8   9   87.33  113.45
  -2   8   9   38.67   45.81
   2   8  -9   99.39   65.85
  -2  -8   9  203.26  130.78
   2  -8  -9    9.96   47.64
  -2   8  -9   68.21   43.35
  -2   8  -9    1.13  101.44
  -2   8  -9   22.35   36.29
   2  -8  10   49.55   61.68
   2  -8  10  123.16   46.13
   2  -8  10   69.73   97.58
  -2   8  10  153.25   53.65
   2   8 -10  116.03   45.64
  -2  -8  10  119.67   86.54
   2  -8 -10  182.11   63.70
  -2   8 -10   25.29  101.56
  -2   8 -10   43.11   38.29
  -2   8 -10  114.77   41.38
   2  -8  11  228.19  103.61
   2  -8  11  290.54   66.84
   2  -8  11  279.69  105.32
  -2   8  11  259.92   68.55
   2   8 -11  277.52   80.41
  -2  -8 -11  233.14   67.80
   2   8  11  461.97  110.05
  -2  -8  11  385.30  122.97
   2  -8 -11  421.47  104.96
  -2   8 -11  209.58   81.67
  -2   8 -11  290.78  101.48
  -2   8 -11  362.39   76.29
   2  -8  12  131.02   99.48
   2  -8  12  109.83   39.54
   2  -8  12   40.63   64.26
  -2   8  12    3.42   34.96
   2   8 -12   55.38   27.17
  -2  -8 -12   18.89   37.23
   2   8  12   80.34   36.82
  -2  -8  12  148.17   65.25
   2  -8 -12   58.83   42.39
  -2   8 -12   57.70   45.33
  -2   8 -12  208.13   74.36
  -2   8 -12   84.44   30.31
   2  -8  13  100.30   62.71
   2  -8  13   51.07   26.45
   2  -8  13   35.37   50.30
  -2   8  13  108.45   45.40
   2   8 -13  152.74   48.15
  -2  -8 -13  104.86   39.18
   2   8  13  125.98   37.18
  -2  -8  13  137.99   56.30
   2  -8 -13  105.85   41.11
  -2   8 -13   29.61   37.71
  -2   8 -13  154.60   56.30
  -2   8 -13   59.80   24.86
   2  -8  14   30.57   34.43
   2  -8  14   18.99   25.10
   2  -8  14   52.71   35.44
  -2   8  14   41.91   34.41
   2   8 -14   74.99   29.42
  -2  -8 -14   34.19   22.49
   2   8  14  116.10   33.54
  -2  -8  14   12.68   32.36
   2  -8 -14   35.20   40.31
  -2   8 -14   69.63   40.17
  -2   8 -14   20.21   19.17
  -2   8 -14  130.06   48.20
   2  -8  15   21.28   32.19
   2  -8  15  120.53   35.68
   2  -8  15   46.03   34.48
  -2   8  15   57.12   34.60
   2   8 -15   71.27   26.76
  -2  -8 -15  111.01   36.63
   2   8  15   28.14   18.75
  -2  -8  15   68.65   34.99
   2  -8 -15   63.15   40.60
  -2   8 -15   74.31   40.43
  -2   8 -15   42.07   19.26
  -2   8 -15   78.72   24.69
   2  -8  16   65.39   39.01
   2  -8  16   38.53   22.58
   2  -8  16   73.80   32.24
  -2   8  16   31.18   31.56
   2   8 -16   36.07   17.83
  -2  -8 -16   17.56   23.68
   2   8  16   26.72   19.28
  -2  -8  16   45.04   31.83
   2  -8 -16   15.16   34.21
  -2   8 -16   55.17   29.51
  -2   8 -16   34.41   16.77
  -2   8 -16   32.14   18.63
   2  -8  17   58.78   36.67
   2  -8  17   59.36   24.40
   2  -8  17   51.86   28.60
  -2   8  17   47.79   30.91
   2   8 -17   88.90   33.71
   2   8 -17   45.91   20.41
  -2  -8 -17  201.55   52.18
   2   8  17   32.31   18.09
   2  -8 -17   12.16   32.86
  -2   8 -17   51.94   28.98
  -2   8 -17   20.75   14.51
  -2   8 -17   24.59   17.64
   2   8 -18   76.46   36.50
  -2  -8 -18   74.89   30.86
   2  -8 -18  102.35   45.43
  -2   8 -18   53.19   20.17
   2   9  -3  203.45   73.20
  -2  -9   3  332.50  128.20
   2   9  -4  111.73   53.48
  -2  -9   4  266.43  123.81
  -2   9  -4   74.17   60.62
  -2   9  -4   88.75  200.00
   2  -9   5  306.94   96.95
   2  -9   5  260.40  199.50
   2   9  -5  493.32  145.16
  -2  -9   5  440.52  154.04
  -2   9  -5  359.50  105.66
  -2   9  -5  226.41  214.21
   2  -9   6  140.62   77.88
   2  -9   6  293.92  243.29
  -2   9   6  134.14   67.29
   2   9  -6  202.63   76.02
  -2  -9   6   92.23   87.19
  -2   9  -6  147.28   79.78
  -2   9  -6  293.68  252.92
  -2   9  -6  342.63  102.64
   2  -9   7   41.83   71.90
   2  -9   7   81.40   71.32
   2  -9   7   83.06  278.00
  -2   9   7   41.21   52.30
   2   9  -7   30.36   36.46
   2  -9  -7   33.23   57.39
  -2   9  -7   28.96   57.70
  -2   9  -7  127.53  179.17
  -2   9  -7  106.57   48.75
   2  -9   8   36.96   58.33
   2  -9   8   12.79   65.03
   2  -9   8   -6.79  226.34
  -2   9   8  164.34   69.63
   2   9  -8   30.33   38.96
  -2  -9   8   46.90   64.79
   2  -9  -8  116.99   63.39
  -2   9  -8   41.57   47.72
  -2   9  -8  133.27   58.76
  -2   9  -8   72.99  146.26
   2  -9   9  122.63   71.73
   2  -9   9  198.77   72.12
   2  -9   9  145.08  140.79
  -2   9   9  174.44   65.51
   2   9  -9  285.24   91.58
  -2  -9   9  142.53   88.37
   2  -9  -9  156.31   63.80
  -2   9  -9  203.67   98.57
  -2   9  -9  200.27   71.51
  -2   9  -9  170.46   62.50
   2  -9  10   63.68   55.19
   2  -9  10   83.81   55.05
   2  -9  10   82.65   76.63
  -2   9  10   -9.78   35.93
   2   9 -10  127.17   49.24
  -2  -9  10   26.84   75.69
   2  -9 -10   13.74   47.35
  -2   9 -10  106.74   43.23
  -2   9 -10   58.16   87.28
  -2   9 -10   47.89   25.58
   2  -9  11    7.71   34.43
   2  -9  11   21.42   37.78
   2  -9  11   60.04   68.62
  -2   9  11   16.65   31.25
   2   9 -11   90.78   36.36
  -2  -9  11   64.21   57.51
   2  -9 -11   66.23   49.02
  -2   9 -11   84.87   38.89
  -2   9 -11   27.34   76.41
  -2   9 -11   38.65   22.24
   2  -9  12   85.69   50.18
   2  -9  12   82.94   42.80
   2  -9  12  103.00   68.52
  -2   9  12  197.88   56.08
   2   9 -12   51.09   21.07
  -2  -9 -12  117.16   44.73
   2   9  12   44.99   27.44
  -2  -9  12   72.17   43.40
   2  -9 -12   95.31   49.60
  -2   9 -12  143.68   51.04
  -2   9 -12   77.35   36.79
  -2   9 -12  132.95   75.52
   2  -9  13  167.23   75.76
   2  -9  13  195.33   51.41
   2  -9  13  117.45   58.45
  -2   9  13  154.89   47.64
   2   9 -13   99.44   30.91
  -2  -9 -13  185.39   55.67
   2   9  13  267.87   61.34
  -2  -9  13   86.37   41.62
   2  -9 -13  129.72   51.43
  -2   9 -13  159.85   59.10
  -2   9 -13  153.87   49.86
  -2   9 -13  128.47   38.41
   2  -9  14   61.63   44.73
   2  -9  14   74.31   30.86
   2  -9  14   48.03   39.25
  -2   9  14    5.38   24.81
   2   9 -14   89.28   30.24
  -2  -9 -14   89.41   39.74
   2   9  14   45.50   22.45
  -2  -9  14   70.48   32.94
   2  -9 -14  167.59   53.26
  -2   9 -14   50.51   32.14
  -2   9 -14   73.88   30.36
  -2   9 -14   33.08   22.87
   2  -9  15   43.69   30.19
   2  -9  15   26.14   26.76
   2  -9  15   52.10   34.84
   2   9 -15   50.90   22.07
  -2  -9 -15   35.73   28.26
   2   9  15   85.43   26.93
   2  -9 -15   40.15   34.00
  -2   9 -15   33.92   26.21
  -2   9 -15   90.47   34.99
  -2   9 -15   40.15   21.36
   2  10  -3   63.05   30.53
   2  10  -4  108.89   38.48
  -2 -10   4  137.46   82.10
   2  10  -5  144.89   49.21
  -2 -10   5  144.50   74.79
  -2  10  -5   29.34   85.23
   2 -10   6   24.16   85.40
   2  10  -6   86.63   37.08
  -2 -10   6   71.71   56.66
  -2  10  -6   48.68   49.24
  -2  10  -6   39.11   76.00
   2 -10   7   90.66   49.04
   2 -10   7   57.87   52.78
   2 -10   7   29.90   81.23
  -2  10   7   29.99   41.06
   2  10  -7  127.46   44.92
  -2 -10   7   78.39   56.61
  -2  10  -7   32.45   72.19
  -2  10  -7   58.61   46.78
  -2  10  -7   77.81   32.29
   2 -10   8   61.97   47.55
   2 -10   8   81.50   51.50
   2 -10   8   28.21   75.95
  -2  10   8   74.72   41.59
   2  10  -8   52.27   24.33
   2 -10  -8   28.07   46.73
  -2  10  -8  102.38   46.94
  -2  10  -8  -10.05   74.24
  -2  10  -8   64.57   30.43
   2 -10   9   39.18   40.51
   2 -10   9   27.22   53.31
   2 -10   9   60.64   86.66
  -2  10   9   34.89   37.95
   2  10  -9   79.23   30.77
  -2 -10   9   82.68   45.50
   2 -10  -9   32.98   41.18
  -2  10  -9  -11.00   67.97
  -2  10  -9   83.57   36.53
  -2  10  -9   57.72   39.30
   2 -10  10   73.93   45.57
   2 -10  10   20.73   43.09
   2 -10  10   64.40   65.73
  -2  10  10   36.53   38.36
   2  10 -10   91.62   38.02
  -2 -10  10   40.00   38.12
   2 -10 -10   28.33   40.82
  -2  10 -10   38.29   44.85
  -2  10 -10  100.67   37.16
  -2  10 -10   36.38   31.90
   2 -10  11   28.67   44.94
   2 -10  11   51.77   38.99
   2 -10  11   47.69   51.50
  -2  10  11   47.60   38.24
   2  10 -11   73.27   32.74
  -2 -10  11  159.30   69.18
   2 -10 -11   98.71   54.61
  -2  10 -11   54.61   30.93
  -2  10 -11   32.00   19.19
  -2  10 -11   46.68   44.10
   2 -10  12   38.19   31.06
   2 -10  12   22.93   37.93
   2 -10  12   56.35   38.41
   2  10 -12   52.64   26.38
   2 -10 -12   13.43   41.21
  -2  10 -12   37.64   31.95
  -2  10 -12   24.30   17.05
  -2  10 -12  106.48   44.87
   2 -10  13   18.98   30.91
   2 -10  13   44.65   41.13
   2 -10  13   84.12   40.22
   2 -10 -13  155.25   57.60
  -2  10 -13   88.87   35.61
  -2  10 -13  132.59   47.93
  -2  10 -13   92.54   36.17
   2  11  -4   83.76   29.83
  -2 -11   4   74.58   49.31
   2  11  -5   65.87   26.19
  -2 -11   5   62.67   48.75
   2  11  -6   76.99   33.83
  -2 -11   6   75.93   44.51
  -2  11  -6   44.51   42.19
   2 -11   7   16.24   33.56
   2  11  -7  119.45   42.53
  -2 -11   7  114.53   51.96
  -2  11  -7    0.15   34.70
  -2  11  -7   52.49   24.57
  -2  11  -7  140.40   49.65
   2 -11   8  120.78   53.14
   2 -11   8   65.20   46.68
   2 -11   8   24.93   48.08
   2  11  -8   93.53   40.87
  -2  11  -8   27.51   37.85
  -2  11  -8    4.56   45.88
  -2  11  -8   50.18   24.55
   2 -11   9   79.04   43.67
   2 -11   9   -0.26   39.33
   2 -11   9  -17.38   50.39
   2 -11  -9    8.62   47.19
  -2  11  -9   60.50   38.89
  -2  11  -9   15.58   42.82
  -2  11  -9   37.81   24.40
   3   0   1  589.52  157.37
   3   0   1  670.29  149.71
   3   0   1  513.09  102.86
   3   0   1  643.54  119.09
  -3   0   1  735.40  139.42
  -3   0   1  845.59  184.21
   3   0  -1  748.66  164.85
   3   0  -1  560.83  114.87
   3   0  -1  855.96  157.71
   3   0  -1  583.01  157.35
  -3   0  -1  841.49  185.17
  -3   0  -1  599.65  114.70
  -3   0  -1  619.18  115.11
   3   0   2 2840.32  751.56
   3   0   2 2442.49  439.07
   3   0   2 2313.73  487.05
   3   0   2 2464.19  445.82
  -3   0   2 2801.74  588.32
  -3   0   2 2512.41  451.85
  -3   0   2 3399.70  614.12
  -3   0   2 3013.92  800.26
   3   0  -2 3035.63  548.78
   3   0  -2 2849.97  597.24
   3   0  -2 3696.27  665.23
  -3   0  -2 2984.99  627.86
  -3   0  -2 2664.31  481.50
  -3   0  -2 2915.07  520.57
   3   0   3  471.13  111.03
   3   0   3  448.96   89.26
   3   0   3  489.94   91.86
  -3   0   3  654.87  122.05
   3   0  -3  388.43   93.41
   3   0  -3  695.85  129.72
   3   0  -3  654.39  181.53
  -3   0  -3  421.95  108.91
  -3   0  -3  602.78  114.87
  -3   0  -3  483.19   91.07
   3   0   4 1075.85  196.75
   3   0   4 1043.79  190.50
  -3   0   4 1569.17  419.78
  -3   0   4 1246.56  229.01
  -3   0   4 1530.83  279.93
  -3   0   4 1798.95  381.68
   3   0  -4 2001.00  424.12
   3   0  -4 1553.98  288.61
   3   0  -4 1448.86  264.98
   3   0  -4 1629.69  436.66
  -3   0  -4 1911.79  416.41
  -3   0  -4 1183.63  215.34
  -3   0  -4 1340.11  244.25
   3   0   5 2003.17  359.50
   3   0   5 2244.53  406.52
  -3   0   5 2015.71  537.21
  -3   0   5 2485.88  445.10
  -3   0   5 2922.30  529.73
  -3   0   5 2591.97  545.65
   3   0  -5 3033.22  638.47
   3   0  -5 2456.96  445.34
   3   0  -5 1891.78  345.04
   3   0  -5 1892.50  506.58
  -3   0  -5 2254.90  408.21
  -3   0  -5 2223.55  397.84
   3   0   6  507.06   97.65
   3   0   6  535.28   99.82
  -3   0   6  435.70   85.47
  -3   0   6  277.28   71.92
  -3   0   6  576.98  160.02
  -3   0   6  318.27   68.21
   3   0  -6  535.04  153.17
   3   0  -6  597.72  143.03
   3   0  -6  464.38  106.45
   3   0  -6  424.36   86.70
  -3   0  -6  347.93   66.50
  -3   0  -6  688.86  128.28
   3   0   7  195.25   44.51
   3   0   7  271.97   53.00
  -3   0   7  228.27   60.57
  -3   0   7  145.40   47.40
  -3   0   7  190.82   62.06
  -3   0   7  304.29   72.45
   3   0  -7  175.34   62.45
   3   0  -7  284.03   78.10
   3   0  -7  201.19   72.48
   3   0  -7   81.06   43.16
  -3   0  -7  271.49   53.21
  -3   0  -7  158.12   37.13
   3   0   8  431.84   84.15
   3   0   8  504.17   93.79
  -3   0   8  381.68   85.52
  -3   0   8  367.70   90.32
  -3   0   8  434.01  122.75
  -3   0   8  399.04  112.75
   3   0  -8  338.29   90.32
   3   0  -8  299.22   80.58
   3   0  -8  458.35  120.99
  -3   0  -8  501.28   93.34
  -3   0  -8  342.14   68.36
   3   0   9   27.56   22.10
   3   0   9  213.46   42.39
  -3   0   9    9.73   55.96
  -3   0   9   59.05   36.02
  -3   0   9   11.03   26.09
  -3   0   9   45.26  121.74
   3   0  -9   24.42   41.40
   3   0  -9    8.86   48.20
   3   0  -9  133.29  115.16
   3   0  -9   12.28  200.61
  -3   0  -9  152.89   32.65
  -3   0  -9   12.32   17.89
   3   0  10  693.44  129.10
   3   0  10  584.94  167.69
   3   0  10  707.43  130.33
  -3   0  10  891.88  197.57
  -3   0  10  683.80  151.87
  -3   0  10  846.80  251.00
   3   0 -10  291.26  131.55
   3   0 -10  829.68  195.74
   3   0 -10  692.72  193.52
   3   0 -10  744.08  250.28
  -3   0 -10  534.31   99.44
  -3   0 -10  837.15  153.51
   3   0  11   36.94   34.53
   3   0  11  228.00   50.25
   3   0  11   89.43   23.72
  -3   0  11   81.71   70.26
  -3   0  11   66.19   43.86
   3   0 -11   92.76   74.65
   3   0 -11  121.09   58.86
  -3   0 -11   68.98   20.57
  -3   0 -11  214.91   48.66
   3   0  12  291.75   92.95
   3   0  12  326.23   66.93
   3   0  12  303.08   58.93
  -3   0  12  556.25  132.21
  -3   0  12  439.31  138.79
   3   0 -12  241.12   93.82
   3   0 -12  335.88  105.44
  -3   0 -12  359.50   70.02
  -3   0 -12  350.10  107.97
  -3   0 -12  408.21   79.66
   3   0  13 1279.11  350.10
   3   0  13 1112.02  202.87
   3   0  13 1213.53  222.31
  -3   0  13 1554.47  420.75
   3   0 -13 1251.87  339.01
  -3   0 -13 1125.76  204.06
  -3   0 -13 1162.16  212.83
  -3   0 -13  842.21  240.06
   3   0  14 3161.01  845.59
   3   0  14 1982.44  355.64
   3   0  14 2258.04  409.65
  -3   0  14 2390.40  640.88
  -3   0  14 2792.10  590.97
   3   0 -14 2034.52  445.10
   3   0 -14 2397.88  638.47
  -3   0 -14 2348.69  425.81
  -3   0 -14 1979.30  354.19
   3   0  15  216.84   78.68
   3   0  15  149.66   40.27
   3   0  15  198.68   46.97
  -3   0  15   98.95   57.82
  -3   0  15  204.71   84.46
   3   0 -15   64.14   73.03
   3   0 -15  274.87   91.21
  -3   0 -15  139.44   36.63
  -3   0 -15  212.86   98.59
  -3   0 -15  162.10   38.80
   3   0  16  734.19  204.49
   3   0  16  377.10   74.53
   3   0  16  474.75   92.32
  -3   0  16  419.30  106.33
  -3   0  16  270.77   95.31
   3   0 -16  197.21   84.90
   3   0 -16  358.77  108.31
  -3   0 -16  353.71   68.62
  -3   0 -16  393.26   76.34
  -3   0 -16  361.91  120.92
   3   0  17   81.59   27.92
   3   0  17   98.88   32.79
  -3   0  17   45.38   51.45
  -3   0  17  541.06  155.92
   3   0 -17   10.98   69.20
   3   0 -17  429.19  120.20
  -3   0 -17   81.30   26.50
  -3   0 -17  639.68  181.94
  -3   0 -17   66.38   22.50
   3   0  18  499.83  141.18
   3   0  18  318.03   63.29
   3   0  18  326.23   67.58
  -3   0  18  244.25   71.68
  -3   0  18  427.50  125.96
   3   0 -18  148.65   77.88
   3   0 -18  222.55   65.70
  -3   0 -18  388.67   76.99
  -3   0 -18  454.49  132.95
  -3   0 -18  358.53   68.19
   3   0  19  240.47   73.18
   3   0  19   40.36   21.18
   3   0  19   40.48   27.08
  -3   0  19    3.98   40.15
  -3   0  19  177.14   64.28
   3   0 -19    8.82   68.81
   3   0 -19  302.84   84.41
  -3   0 -19   34.31   16.49
  -3   0 -19   19.76   21.64
  -3   0 -19  151.80   56.44
   3   0  20  147.98   50.34
   3   0  20   41.23   20.31
   3   0  20   48.13   29.97
  -3   0  20   31.97   42.03
  -3   0  20   74.48   44.34
   3   0 -20   39.16   74.55
   3   0 -20  100.71   34.60
  -3   0 -20   45.16   24.40
  -3   0 -20   93.43   40.36
  -3   0 -20   52.39   17.89
   3   0  21   98.18   38.36
   3   0  21   70.02   25.80
   3   0  21   59.65   32.24
  -3   0  21   35.40   39.90
  -3   0  21  115.95   47.28
   3   0 -21   57.58   76.55
   3   0 -21  160.02   47.96
  -3   0 -21   74.02   23.89
  -3   0 -21  133.39   51.67
  -3   0 -21   55.05   20.52
   3   0  22  127.41   44.22
   3   0  22   63.63   26.69
   3   0  22   90.76   34.05
  -3   0  22  154.31   54.90
   3   0 -22   63.75   86.90
   3   0 -22  116.99   37.83
  -3   0 -22   89.04   24.55
  -3   0 -22   57.10   21.91
  -3   0 -22   87.04   46.37
   3   1   0  349.86  104.04
   3   1   0  276.80   59.94
   3   1   0  415.44   95.43
   3   1   0  388.19   73.18
  -3  -1   0  324.54   65.25
  -3  -1   0  731.78  162.15
  -3  -1   0  398.56  117.81
   3  -1   0  285.96   59.22
   3  -1   0  355.40   92.23
   3  -1   0  241.84   71.64
  -3   1   0  366.01   96.25
  -3   1   0  243.29   50.92
  -3   1   0  291.51   68.98
   3  -1   1  608.33  130.59
   3  -1   1  600.13  141.30
   3  -1   1  555.76  104.89
  -3   1   1  586.15  116.53
  -3   1   1  488.25  120.68
  -3   1   1  563.72  108.72
   3   1  -1  527.80  148.24
   3   1  -1  694.65  131.22
   3   1  -1  451.13   84.15
  -3  -1  -1  461.73   89.45
  -3  -1  -1  660.89  121.72
  -3  -1  -1  329.61   79.01
  -3  -1  -1  481.98  140.04
   3   1   1  655.84  127.24
   3   1   1  666.44  185.44
   3   1   1  660.17  121.98
  -3  -1   1  661.37  145.35
  -3  -1   1  576.02  106.14
  -3  -1   1  461.49  132.45
  -3  -1   1  513.81   98.01
   3  -1  -1  542.51  129.79
   3  -1  -1  637.51  137.46
   3  -1  -1  493.80   94.56
  -3   1  -1  597.96  112.99
  -3   1  -1  355.88   70.82
   3  -1   2 2510.00  534.79
   3  -1   2 1989.91  363.11
   3  -1   2 1701.06  309.35
  -3   1   2 2048.03  370.35
  -3   1   2 2272.74  479.09
  -3   1   2 2377.14  432.08
   3   1  -2 3062.15  548.06
   3   1  -2 2166.41  457.39
   3   1  -2 1779.18  475.47
   3   1  -2 2505.17  452.82
  -3  -1  -2 1900.46  344.31
  -3  -1  -2 1674.05  301.39
  -3  -1  -2 1772.91  370.83
   3   1   2 2777.64  495.97
   3   1   2 2052.37  428.94
   3   1   2 1829.09  488.74
   3   1   2 1960.50  354.92
  -3  -1   2 2016.20  424.12
  -3  -1   2 2083.70  373.00
  -3  -1   2 2115.53  563.72
  -3  -1   2 2004.62  362.63
   3  -1  -2 1901.91  346.97
   3  -1  -2 1765.44  372.76
   3  -1  -2 2449.72  445.34
  -3   1  -2 2267.92  485.84
  -3   1  -2 2070.21  372.76
  -3   1  -2 1773.15  322.85
   3  -1   3 1597.38  291.02
   3  -1   3 1580.98  341.66
   3  -1   3 1304.91  238.97
  -3   1   3 1562.42  331.29
  -3   1   3 1305.39  238.88
  -3   1   3 1526.49  280.17
   3   1  -3 1564.35  419.30
   3   1  -3 1750.97  317.55
   3   1  -3 1883.82  400.97
   3   1  -3 1399.42  254.61
  -3  -1  -3 1363.51  247.87
  -3  -1  -3 1582.19  331.29
  -3  -1  -3 1780.38  320.92
   3   1   3 1183.63  248.11
   3   1   3 1276.45  231.95
   3   1   3 1249.70  227.32
  -3  -1   3 1312.38  352.75
  -3  -1   3 1207.26  219.08
  -3  -1   3 1722.04  365.04
  -3  -1   3 1971.34  354.43
   3  -1  -3 1625.83  299.22
   3  -1  -3 1230.65  231.71
   3  -1  -3 1455.61  310.56
  -3   1  -3 1641.75  361.18
  -3   1  -3 1539.27  278.97
  -3   1  -3 1319.38  241.36
   3  -1   4  574.81  153.63
   3  -1   4  542.27  105.42
   3  -1   4  561.07  105.32
  -3   1   4  822.44  180.09
  -3   1   4  299.22  179.80
  -3   1   4  626.90  120.37
  -3   1   4  631.00  117.93
   3   1  -4  567.58  157.78
   3   1  -4  360.94   73.73
   3   1  -4  881.27  195.23
  -3  -1  -4  508.03   97.02
  -3  -1  -4  590.25  109.54
  -3  -1  -4  494.77  109.03
   3   1   4  456.18   85.50
   3   1   4  761.67  163.52
   3   1   4  470.41   91.21
  -3  -1   4  668.61  149.25
  -3  -1   4  572.88  109.88
  -3  -1   4  588.32  164.87
  -3  -1   4  519.12   97.58
   3  -1  -4  587.59  114.43
   3  -1  -4  512.61  118.08
  -3   1  -4  540.82  104.04
  -3   1  -4  624.97  166.00
  -3   1  -4  716.59  133.41
   3  -1   5 1311.18  239.84
   3  -1   5 1246.56  330.33
   3  -1   5 1228.24  224.14
  -3   1   5 2686.01  741.43
  -3   1   5 1055.12  226.26
  -3   1   5 1299.36  241.00
  -3   1   5 1467.42  272.94
   3   1  -5 2187.38  581.32
   3   1  -5 1760.62  319.72
   3   1  -5 1520.22  326.71
   3   1  -5 1132.03  213.29
  -3  -1  -5 1362.30  247.87
  -3  -1  -5 1375.55  248.59
   3   1   5 1127.21  205.04
   3   1   5 1377.00  248.59
  -3  -1   5 1445.48  262.57
  -3  -1   5 1436.08  261.36
  -3  -1   5 1741.33  370.83
  -3  -1   5 1405.69  374.69
   3  -1  -5 1352.17  288.85
   3  -1  -5 1866.71  346.24
   3  -1  -5 1702.50  315.86
  -3   1  -5 1387.61  251.73
  -3   1  -5 1425.23  259.92
   3  -1   6  160.14   41.64
   3  -1   6  110.36   32.94
   3  -1   6  209.58   42.77
  -3   1   6  165.67   55.34
  -3   1   6  196.53   59.87
  -3   1   6  190.82   78.43
   3   1  -6  101.89   37.28
   3   1  -6  161.81   58.66
   3   1  -6  118.10   30.07
   3   1  -6  174.83   56.20
  -3  -1  -6  144.82   32.53
  -3  -1  -6  168.73   36.94
   3   1   6  162.29   39.52
   3   1   6  165.09   35.85
  -3  -1   6  287.65   63.68
  -3  -1   6  171.36   37.01
  -3  -1   6  191.35   61.00
  -3  -1   6  187.34   62.95
   3  -1  -6  105.37   44.92
   3  -1  -6  177.24   72.09
   3  -1  -6  138.57   60.62
  -3   1  -6  252.21   69.18
  -3   1  -6  138.89   32.82
  -3   1  -6  247.87   55.82
   3  -1   7  308.63   63.70
   3  -1   7  286.68   79.64
   3  -1   7  236.10   47.28
  -3   1   7  387.23  150.00
  -3   1   7  161.74   92.80
   3   1  -7  215.99   61.60
   3   1  -7  215.20   48.15
   3   1  -7  214.28   68.98
   3   1  -7  252.45   77.78
  -3  -1  -7  205.96   43.09
  -3  -1  -7  564.20  106.65
   3   1   7  305.97   62.71
   3   1   7  226.60   45.67
  -3  -1   7  225.73   50.66
  -3  -1   7  277.76   60.88
  -3  -1   7  196.15   67.95
  -3  -1   7  441.00  125.91
   3  -1  -7  378.55  129.72
   3  -1  -7 1859.48  571.68
   3  -1  -7  198.53   60.33
   3  -1  -7  169.26  112.72
  -3   1  -7  364.08   99.05
  -3   1  -7  190.26   40.15
  -3   1  -7  272.46   57.99
   3  -1   8  319.24   88.39
   3  -1   8  254.37   54.61
   3  -1   8  276.07   53.99
  -3   1   8  286.20   97.10
  -3   1   8  466.79  232.61
  -3   1   8  507.06  169.81
  -3   1   8  273.42   73.90
   3   1  -8  282.10   62.45
   3   1  -8  267.15   78.00
   3   1  -8  374.93  107.85
  -3  -1  -8  394.70   75.13
  -3  -1  -8  229.78   49.81
   3   1   8  375.65   73.83
   3   1   8  364.32   69.92
  -3  -1   8  250.28   56.11
  -3  -1   8  386.50   77.69
  -3  -1   8  173.99   65.39
  -3  -1   8  224.91   69.92
   3  -1  -8  375.17   94.30
   3  -1  -8  399.04  164.17
   3  -1  -8 1393.40  446.31
   3  -1  -8  278.97  243.53
  -3   1  -8  440.52  119.59
  -3   1  -8  425.33   85.07
  -3   1  -8  222.74   45.47
   3  -1   9  222.98   50.13
   3  -1   9  174.68   53.07
   3  -1   9  170.95   36.00
  -3   1   9  133.51   72.82
  -3   1   9  216.69   64.59
  -3   1   9  137.27  157.47
  -3   1   9  209.94  100.64
   3   1  -9  284.03   85.86
   3   1  -9  266.19   83.38
   3   1  -9  196.27   74.89
   3   1  -9  140.79   54.97
  -3  -1  -9  293.19   59.48
  -3  -1  -9  238.27   48.87
   3   1   9  138.84   32.41
   3   1   9  242.81   52.51
  -3  -1   9  145.13   45.40
  -3  -1   9  486.33  118.90
  -3  -1   9  112.96   47.11
  -3  -1   9  270.77   66.40
   3  -1  -9  259.68   79.37
   3  -1  -9   10.85  106.33
   3  -1  -9  488.74  244.01
   3  -1  -9   94.32  156.74
  -3   1  -9  181.58   42.07
  -3   1  -9  205.57   42.99
  -3   1  -9  155.42   47.74
   3  -1  10  110.60   26.52
  -3   1  10   96.64   73.37
  -3   1  10  270.53   72.94
   3   1 -10   47.74   82.61
   3   1 -10   29.87   34.12
   3   1 -10   68.89   98.42
   3   1 -10   89.77   62.18
  -3  -1 -10  174.18   40.51
   3   1  10  208.90   46.73
  -3  -1  10   53.72   51.77
  -3  -1  10   76.05   46.53
  -3  -1  10  114.77   50.15
  -3  -1  10  140.26   99.41
   3  -1 -10  182.26   68.81
   3  -1 -10  507.30  240.39
  -3   1 -10   70.12   37.30
  -3   1 -10  100.35   26.55
   3  -1  11  142.74   47.09
   3  -1  11  110.70   32.74
  -3   1  11  181.80   91.31
   3   1 -11  165.88   76.26
   3   1 -11  105.97  215.12
   3   1 -11  203.86  127.72
  -3  -1 -11  108.79   29.13
  -3  -1 -11  106.77   32.09
   3   1  11  132.50   36.29
   3   1  11   69.34   24.50
  -3  -1  11   38.92   41.76
  -3  -1  11  105.85   86.95
  -3  -1  11  104.26   51.67
  -3  -1  11  158.26  202.51
   3  -1 -11  320.44  201.50
  -3   1 -11  233.09   71.73
  -3   1 -11   85.76   25.56
   3  -1  12 1903.11  505.86
   3  -1  12 1762.07  317.07
   3  -1  12 1799.67  326.71
  -3   1  12 2801.74  754.21
  -3   1  12 1819.21  387.47
   3   1 -12 1650.43  363.35
  -3  -1 -12 1701.54  305.49
  -3  -1 -12 1644.64  298.98
   3   1  12 2348.94  426.29
   3   1  12 1866.71  335.39
  -3  -1  12 2490.70  528.04
  -3  -1  12 1603.41  313.21
  -3  -1  12 2261.65  605.44
   3  -1 -12 3643.23  994.84
  -3   1 -12 1885.99  502.48
  -3   1 -12 1760.86  315.86
  -3   1 -12 1829.09  332.02
   3  -1  13  201.04   68.31
   3  -1  13  153.49   39.37
   3  -1  13  261.36   54.03
  -3   1  13  207.79   95.29
  -3   1  13  120.99   48.44
   3   1 -13  173.96  109.54
   3   1 -13  187.54   63.80
  -3  -1 -13  181.77   43.50
  -3  -1 -13  165.30   40.51
   3   1  13  196.12   48.71
   3   1  13  156.91   40.53
  -3  -1  13  563.00  134.40
   3  -1 -13  486.57  207.99
   3  -1 -13  162.97   81.28
  -3   1 -13  348.66  104.02
  -3   1 -13  130.35   35.42
  -3   1 -13  192.72   42.24
   3  -1  14  186.02   67.49
   3  -1  14  125.89   36.26
   3  -1  14  169.98   39.81
  -3   1  14  215.46   98.62
  -3   1  14  130.42   51.65
   3   1 -14  163.30   56.37
   3   1 -14  184.52  112.60
  -3  -1 -14   79.33   29.27
  -3  -1 -14   80.29   29.78
   3   1  14  136.69   38.53
   3   1  14  118.94   36.60
  -3  -1  14  160.99   60.93
  -3  -1  14  167.38   64.76
   3  -1 -14  358.05  191.42
   3  -1 -14  136.74   82.17
  -3   1 -14  155.83   64.28
  -3   1 -14  129.99   32.21
  -3   1 -14  130.30   33.47
   3  -1  15  430.39  123.48
   3  -1  15  457.39   89.98
   3  -1  15  518.88   98.47
  -3   1  15  566.13  174.97
  -3   1  15  406.52  101.89
   3   1 -15  368.66  133.75
   3   1 -15  375.65  108.19
  -3  -1 -15  536.48  101.10
  -3  -1 -15  346.49   68.43
   3   1  15  317.07   66.98
   3   1  15  461.01   89.94
  -3  -1  15  270.29   76.87
  -3  -1  15  445.82  128.83
   3  -1 -15  676.32  252.45
   3  -1 -15  294.64  103.58
  -3   1 -15  326.23   64.21
  -3   1 -15  394.70   75.88
  -3   1 -15  387.71  112.58
   3  -1  16  404.83  114.27
   3  -1  16  314.17   64.04
   3  -1  16  356.60   70.00
  -3   1  16  450.16  139.20
  -3   1  16  307.90   79.54
   3   1 -16  407.24  113.90
   3   1 -16  567.10  167.19
  -3  -1 -16  266.91   54.13
  -3  -1 -16  360.70   72.04
  -3  -1 -16  497.18  110.02
   3   1  16  348.17   72.79
   3   1  16  267.39   56.76
  -3  -1  16  289.58   88.63
  -3  -1  16  371.31  103.44
   3  -1 -16  284.75  107.73
   3  -1 -16  727.44  241.84
  -3   1 -16  274.63   55.24
  -3   1 -16  320.92   92.76
  -3   1 -16  336.60   65.85
   3  -1  17   58.57   24.03
   3  -1  17  102.30   39.90
   3  -1  17   89.69   28.07
  -3   1  17  115.21   55.50
  -3   1  17   56.73   46.32
   3   1 -17  234.22  127.17
   3   1 -17  131.63   43.16
  -3  -1 -17   89.21   28.52
  -3  -1 -17   55.77   22.81
  -3  -1 -17  122.34   37.42
   3   1  17   57.41   24.28
   3   1  17  135.87   38.99
  -3  -1  17  207.74   90.06
  -3  -1  17  180.11   59.84
   3  -1 -17  295.36  119.04
   3  -1 -17   -1.56   70.19
  -3   1 -17   79.83   23.67
  -3   1 -17   58.66   20.77
  -3   1 -17   96.52   37.40
   3  -1  18   95.19   36.26
   3  -1  18   71.66   24.16
   3  -1  18   69.56   23.52
  -3   1  18   13.10   44.32
  -3   1  18   30.50   40.39
   3   1 -18   62.33   26.35
   3   1 -18   57.07   98.54
  -3  -1 -18   20.08   18.75
  -3  -1 -18   37.20   26.14
  -3  -1 -18   77.25   27.54
   3   1  18   28.43   21.98
   3   1  18   51.33   30.67
   3   1  18   -2.62   17.05
  -3  -1  18   17.34   65.49
  -3  -1  18   68.43   33.66
   3  -1 -18   21.41   48.63
   3  -1 -18  193.23   87.77
  -3   1 -18  152.74   35.52
  -3   1 -18   62.52   19.93
  -3   1 -18   93.26   33.59
   3  -1  19   51.31   21.01
   3  -1  19   49.77   25.58
   3  -1  19   21.61   19.74
  -3   1  19   37.59   44.20
  -3   1  19   73.03   45.59
   3   1 -19   82.97   27.80
   3   1 -19  170.30   79.42
  -3  -1 -19  153.90   35.95
  -3  -1 -19   48.78   23.75
   3   1  19  112.02   27.99
   3   1  19  191.08   47.26
   3   1  19   59.75   29.30
  -3  -1  19   66.21   30.07
  -3  -1  19   39.42   63.34
   3  -1 -19   70.96   69.44
   3  -1 -19  120.20   61.46
  -3   1 -19   50.66   22.00
  -3   1 -19   73.15   27.29
  -3   1 -19  111.61   26.06
   3  -1  20   99.19   34.31
   3  -1  20  121.26   30.77
   3  -1  20   90.92   29.61
  -3   1  20   87.28   48.85
  -3   1  20   47.43   40.84
   3   1 -20   39.16   55.53
   3   1 -20   73.27   24.57
  -3  -1 -20   80.29   25.97
  -3  -1 -20   97.84   33.06
  -3  -1 -20   75.73   23.62
   3   1  20  146.41   38.12
   3   1  20  108.04   32.14
   3   1  20   54.54   28.14
   3   1  20   64.11   30.93
  -3  -1  20   59.05   27.68
  -3  -1  20  112.72   68.57
   3  -1 -20   -8.51   54.83
   3  -1 -20  148.92   63.51
  -3   1 -20  101.89   32.79
  -3   1 -20   80.99   25.49
  -3   1 -20  113.64   25.85
   3  -1  21  106.93   35.49
   3  -1  21  139.44   34.48
   3  -1  21   52.30   22.90
  -3   1  21   96.71   47.38
  -3   1  21   58.78   41.38
   3   1 -21   47.79   59.63
   3   1 -21   51.67   20.70
  -3  -1 -21  294.40   59.17
  -3  -1 -21   53.82   26.09
  -3  -1 -21   72.29   27.34
   3   1  21  122.85   32.50
   3   1  21  229.45   51.38
   3   1  21   63.20   33.85
   3   1  21   35.49   26.74
  -3  -1  21   36.58   23.28
  -3  -1  21  128.83   66.64
   3  -1 -21    6.14   58.33
   3  -1 -21   88.56   51.26
  -3   1 -21   87.52   29.44
  -3   1 -21  124.27   28.91
  -3   1 -21   69.68   23.23
   3  -1  22   64.21   25.82
   3  -1  22   23.31   19.66
   3  -1  22   38.77   19.81
  -3   1  22   84.58   43.45
   3   1 -22   56.61   20.86
   3   1 -22   12.08   68.67
  -3  -1 -22   79.59   27.41
  -3  -1 -22   76.58   28.96
  -3  -1 -22  101.82   33.71
   3   1  22   65.58   22.32
   3   1  22   69.42   31.03
   3   1  22   93.79   39.86
   3   1  22  104.21   32.74
  -3  -1  22   63.03   27.39
   3  -1 -22   -4.61   51.79
   3  -1 -22   65.70   47.57
  -3   1 -22   10.71   16.82
  -3   1 -22   54.13   21.70
  -3   1 -22   55.53   20.80
   3   2   0 1376.03  289.58
   3   2   0 1980.51  544.92
   3   2   0 1644.88  298.26
   3   2   0 1872.00  335.63
  -3  -2   0 1607.02  342.63
  -3  -2   0 1596.17  286.92
  -3  -2   0 1691.17  306.46
  -3  -2   0 1344.21  374.69
   3  -2   0 1758.93  321.89
   3  -2   0 1499.25  326.47
   3  -2   0 1122.39  214.47
  -3   2   0 1066.44  242.32
  -3   2   0 1895.40  346.49
  -3   2   0 1575.44  286.92
   3  -2   1 1582.91  295.61
   3  -2   1 1350.00  248.35
  -3   2   1 1339.63  245.70
  -3   2   1 1200.75  222.74
  -3   2   1 1799.91  391.33
   3   2  -1 1413.65  385.06
   3   2  -1 1397.50  252.21
   3   2  -1 1661.04  352.03
   3   2  -1 1574.71  285.00
  -3  -2  -1 1566.75  281.86
  -3  -2  -1 1516.37  275.35
  -3  -2  -1 1244.39  264.50
  -3  -2  -1 1290.92  359.26
   3   2   1 1393.40  294.16
   3   2   1 1498.76  270.04
   3   2   1 1041.37  297.53
   3   2   1 1559.53  283.07
  -3  -2   1 1505.03  323.09
  -3  -2   1 1182.66  323.09
  -3  -2   1 1062.34  193.28
  -3  -2   1 1288.99  233.69
   3  -2  -1 1549.16  336.12
   3  -2  -1 1560.49  287.17
   3  -2  -1 1317.69  250.04
  -3   2  -1 1499.97  331.05
  -3   2  -1 1370.01  251.73
  -3   2  -1 1593.76  292.47
   3  -2   2  515.50  129.14
   3  -2   2  642.33  121.96
  -3   2   2  599.17  142.91
  -3   2   2  413.27   84.80
  -3   2   2  887.54  165.42
   3   2  -2  550.95  158.26
   3   2  -2  555.05  102.43
   3   2  -2  623.28  117.06
   3   2  -2  576.98  129.94
  -3  -2  -2  688.14  128.97
  -3  -2  -2  475.23  103.32
   3   2   2  664.51  142.82
   3   2   2  528.28   98.88
   3   2   2  853.55  156.98
  -3  -2   2  512.13   94.64
  -3  -2   2  603.51  141.73
  -3  -2   2  745.53  207.96
   3  -2  -2  777.35  177.26
   3  -2  -2  592.17  123.65
  -3   2  -2  652.46  162.75
  -3   2  -2  732.99  142.91
  -3   2  -2  671.02  128.01
   3  -2   3 1515.16  281.86
   3  -2   3 1183.38  218.23
  -3   2   3 1099.24  244.74
  -3   2   3 1115.15  210.35
  -3   2   3 1116.60  212.13
   3   2  -3 1171.09  317.31
   3   2  -3 1210.63  219.87
   3   2  -3 1376.52  248.59
   3   2  -3 1368.32  291.75
  -3  -2  -3 1262.47  265.70
  -3  -2  -3 1164.82  211.99
  -3  -2  -3 1012.92  185.22
   3   2   3 1031.25  188.45
   3   2   3 1361.09  248.35
   3   2   3 1069.58  224.72
  -3  -2   3 1393.64  252.68
  -3  -2   3 1057.77  232.08
  -3  -2   3 1076.09  195.64
  -3  -2   3 1092.97  295.85
   3  -2  -3 1144.33  251.00
   3  -2  -3 1443.79  272.21
   3  -2  -3 1114.67  215.34
  -3   2  -3 1176.63  217.97
  -3   2  -3  990.25  182.23
   3  -2   4  347.21  109.61
   3  -2   4  169.79   44.68
   3  -2   4  259.68   53.33
  -3   2   4  262.81   92.56
  -3   2   4  268.36   71.78
  -3   2   4  271.01   74.26
   3   2  -4  253.16   77.69
   3   2  -4  412.55   98.28
   3   2  -4  383.61   72.17
   3   2  -4  316.10   65.03
  -3  -2  -4  437.63   85.02
  -3  -2  -4  296.09   59.19
   3   2   4  364.08   74.19
   3   2   4  289.82   57.63
   3   2   4  411.82   87.96
  -3  -2   4  320.92   63.20
  -3  -2   4  175.14   67.05
  -3  -2   4  313.69   60.09
  -3  -2   4  507.55  143.95
   3  -2  -4  379.27   97.34
   3  -2  -4  305.49   90.56
   3  -2  -4  208.32   68.24
  -3   2  -4  203.84   65.68
  -3   2  -4  261.36   57.67
  -3   2  -4  309.11   62.79
   3  -2   5  247.63   59.02
   3  -2   5  387.47  112.87
   3  -2   5  294.88   57.92
  -3   2   5  207.14   58.57
  -3   2   5  231.50   67.25
  -3   2   5  459.80  137.85
   3   2  -5  219.83   61.05
   3   2  -5  292.47   56.30
   3   2  -5  482.23   94.93
   3   2  -5  326.71   92.88
  -3  -2  -5  409.17   78.53
  -3  -2  -5  429.91   86.66
   3   2   5  269.56   54.40
  -3  -2   5  448.48   83.55
  -3  -2   5  368.18   71.08
  -3  -2   5  278.48   82.75
  -3  -2   5  319.00   89.45
   3  -2  -5  155.59   52.10
   3  -2  -5  255.34   96.61
   3  -2  -5  464.14  136.31
  -3   2  -5  301.39   63.44
  -3   2  -5  276.56   55.87
  -3   2  -5  362.63  104.57
   3  -2   6  701.64  193.25
  -3   2   6  490.91  125.70
  -3   2   6  436.18  104.67
  -3   2   6  580.60  199.55
   3   2  -6  411.82  116.00
   3   2  -6  533.59   99.19
   3   2  -6  470.17   89.94
   3   2  -6  385.54   94.71
  -3  -2  -6  560.34  105.15
  -3  -2  -6  501.76   95.77
   3   2   6  374.45   73.01
   3   2   6  488.74   94.69
  -3  -2   6  379.75   70.12
  -3  -2   6  388.92  105.63
  -3  -2   6  612.67  167.69
   3  -2  -6  822.44  213.89
   3  -2  -6  466.07  227.49
  -3   2  -6  494.04   94.01
  -3   2  -6  453.06  123.31
  -3   2  -6  319.00   65.37
   3  -2   7  886.09  165.62
   3  -2   7 1254.04  334.19
   3  -2   7  702.61  129.82
  -3   2   7  996.04  215.65
  -3   2   7 1047.89  212.54
  -3   2   7  667.40  234.56
   3   2  -7 1050.78  281.86
   3   2  -7  794.23  145.59
   3   2  -7 1047.16  195.21
   3   2  -7  765.77  170.10
  -3  -2  -7 1040.41  190.26
  -3  -2  -7  975.54  177.55
   3   2   7  917.44  169.31
   3   2   7  759.75  140.74
  -3  -2   7 1147.22  252.21
  -3  -2   7  810.87  146.70
  -3  -2   7  870.90  158.21
  -3  -2   7 1028.59  277.28
   3  -2  -7  514.30  243.53
   3  -2  -7 1025.46  222.72
   3  -2  -7  602.78  170.61
  -3   2  -7 1066.44  283.55
  -3   2  -7  847.04  156.33
  -3   2  -7  949.75  175.12
   3  -2   8  201.43   48.30
   3  -2   8  399.28  110.67
   3  -2   8  439.55   82.92
  -3   2   8  415.68  109.03
  -3   2   8  277.28  148.41
  -3   2   8  214.21   58.57
   3   2  -8  237.48   66.93
   3   2  -8  778.80  211.31
   3   2  -8  233.50   46.87
  -3  -2  -8  245.46   51.86
  -3  -2  -8  188.19   40.48
   3   2   8  210.47   46.17
   3   2   8  255.82   52.08
  -3  -2   8  554.81  154.09
  -3  -2   8  201.67   76.58
   3  -2  -8  240.73   68.36
   3  -2  -8  263.29  118.29
  -3   2  -8  884.65  237.40
  -3   2  -8  341.18   66.57
  -3   2  -8  220.60   48.39
   3  -2   9  176.78   55.72
   3  -2   9  132.71   37.32
   3  -2   9  172.83   37.40
  -3   2   9  140.67   48.71
   3   2  -9  204.10   62.35
   3   2  -9  171.69   50.15
   3   2  -9  180.57   41.54
   3   2  -9  125.31   51.16
  -3  -2  -9  230.22   46.51
   3   2   9  241.84   50.22
   3   2   9  320.44   64.59
  -3  -2   9  194.92   77.52
  -3  -2   9  280.90   60.64
  -3  -2   9  230.22   73.44
  -3  -2   9  255.34   50.44
  -3   2  -9  268.36   54.32
  -3   2  -9  208.11   62.62
  -3   2  -9  196.12   45.35
   3  -2  10   40.17   26.38
   3  -2  10   60.54   27.22
   3  -2  10   72.91   22.15
  -3   2  10    9.66   60.42
  -3   2  10  166.68   53.14
   3   2 -10   18.21   44.22
   3   2 -10  290.54   68.77
   3   2 -10   91.33   38.34
  -3  -2 -10   78.46   25.05
  -3  -2 -10  221.73   48.22
   3   2  10  153.87   37.66
  -3  -2  10   31.80   61.03
  -3  -2  10   80.70   27.90
  -3  -2  10   63.05   30.07
  -3  -2  10   83.76   31.51
   3  -2 -10   76.48   47.81
  -3   2 -10   95.87   27.17
  -3   2 -10   86.51   28.26
   3  -2  11  603.03  115.09
   3  -2  11  717.80  198.27
   3  -2  11  658.72  122.68
   3   2 -11  633.17  173.60
   3   2 -11  508.51  126.27
   3   2 -11  482.23  108.53
   3   2 -11  669.33  141.35
  -3  -2 -11  828.95  154.48
  -3  -2 -11  678.01  127.41
  -3  -2 -11  800.98  169.33
   3   2  11  616.53  116.34
   3   2  11  621.35  115.74
  -3  -2  11  473.54  102.23
  -3  -2  11  528.77  104.62
  -3  -2  11  449.44  130.78
  -3  -2  11  607.61  153.13
   3  -2 -11  991.70  223.13
  -3   2 -11  527.80   99.70
  -3   2 -11  544.44  149.37
  -3   2 -11  579.64  109.61
   3  -2  12  794.47  219.80
   3  -2  12  652.22  124.08
   3  -2  12  780.24  145.06
  -3   2  12  543.96  175.91
  -3   2  12  782.17  174.40
   3   2 -12  617.98  169.93
   3   2 -12 1596.90  325.27
   3   2 -12  765.05  175.77
   3   2 -12 1051.74  291.26
  -3  -2 -12  698.51  148.43
  -3  -2 -12  867.77  160.67
  -3  -2 -12  805.08  150.34
   3   2  12  667.40  125.53
   3   2  12  781.45  166.15
   3   2  12  720.69  133.70
  -3  -2  12  781.21  174.42
  -3  -2  12 1239.33  278.48
  -3  -2  12  829.92  228.51
  -3   2 -12  792.06  214.42
  -3   2 -12  734.92  136.69
  -3   2 -12 1022.81  189.10
   3  -2  13  117.62   43.96
   3  -2  13  167.52   42.99
  -3   2  13   61.36   78.46
  -3   2  13  206.35   62.59
   3   2 -13  159.37   55.12
   3   2 -13   30.38  102.38
   3   2 -13  187.49   72.99
  -3  -2 -13  112.26   37.52
  -3  -2 -13  161.52   40.72
   3   2  13  188.79   48.46
   3   2  13  439.31   88.83
   3   2  13   65.99   29.83
  -3  -2  13   83.40   40.97
  -3  -2  13  179.36  133.82
  -3  -2  13  177.26   85.09
  -3  -2  13  219.54   89.07
   3  -2 -13   48.01  101.48
   3  -2 -13  146.60   71.92
  -3   2 -13  179.77   41.98
  -3   2 -13  181.12   41.62
  -3   2 -13  211.14   67.15
   3  -2  14  555.76  153.85
   3  -2  14  312.24   62.93
  -3   2  14  400.73   99.53
  -3   2  14  454.26  173.60
   3   2 -14  282.58   83.50
   3   2 -14  314.17   91.38
  -3  -2 -14  479.57   94.40
  -3  -2 -14  304.29   67.75
  -3  -2 -14  294.16   66.96
   3   2  14  271.49   64.64
   3   2  14  385.54   77.35
   3   2  14  451.13   91.65
  -3  -2  14  385.06  114.05
   3  -2 -14  374.93  107.37
   3  -2 -14   47.55  133.73
  -3   2 -14  296.81   88.30
  -3   2 -14  298.02   61.15
  -3   2 -14  260.40   53.41
   3  -2  15  751.32  139.37
   3  -2  15  778.07  210.04
   3  -2  15  744.81  138.91
  -3   2  15  535.76  183.56
  -3   2  15 1033.18  225.78
   3   2 -15  680.90  157.90
   3   2 -15  553.12  151.63
  -3  -2 -15  761.67  146.07
  -3  -2 -15  747.94  140.89
  -3  -2 -15  694.65  148.17
   3   2  15  495.01   96.25
   3   2  15  748.18  159.76
   3   2  15  789.16  148.15
  -3  -2  15 1005.69  274.14
  -3  -2  15 1152.29  261.36
   3  -2 -15  866.32  203.84
  -3   2 -15  624.73  115.28
  -3   2 -15  640.64  173.41
  -3   2 -15  625.93  118.10
   3  -2  16  197.59   59.05
   3  -2  16   82.92   24.45
   3  -2  16  203.19   42.85
  -3   2  16  179.48   88.05
   3   2 -16  289.58   81.62
   3   2 -16   38.80   52.51
  -3  -2 -16  120.22   33.44
  -3  -2 -16  173.09   47.02
  -3  -2 -16  166.58   44.10
   3   2  16  125.48   40.94
   3   2  16  145.64   41.47
   3   2  16  137.39   37.32
  -3  -2  16  114.94   80.10
  -3  -2  16  162.31   58.40
   3  -2 -16   46.49   79.66
   3  -2 -16   94.66   75.59
  -3   2 -16  176.47   39.08
  -3   2 -16  145.16   44.90
  -3   2 -16  126.03   30.50
   3  -2  17   25.49   20.10
   3  -2  17   60.93   23.25
   3  -2  17   41.23   18.20
  -3   2  17   67.85   55.02
  -3   2  17   38.72   36.53
   3   2 -17  115.98   37.30
   3   2 -17    1.92   51.50
  -3  -2 -17   55.00   29.80
  -3  -2 -17   19.52   19.10
  -3  -2 -17  123.91   40.89
   3   2  17  155.71   41.13
   3   2  17   86.68   32.94
   3   2  17   51.07   22.38
  -3  -2  17   38.72   67.34
  -3  -2  17   87.77   41.28
   3  -2 -17   62.23   65.56
   3  -2 -17   54.40   67.95
  -3   2 -17   63.29   20.76
  -3   2 -17   58.86   22.29
  -3   2 -17   69.95   21.29
   3  -2  18   46.29   21.71
   3  -2  18   81.86   29.10
   3  -2  18  162.07   35.78
  -3   2  18   48.08   51.62
  -3   2  18   80.32   42.22
   3   2 -18   52.76   23.70
   3   2 -18   97.00   59.41
  -3  -2 -18  100.40   30.48
  -3  -2 -18  124.88   42.07
   3   2  18  137.13   41.45
   3   2  18   92.39   33.97
   3   2  18   73.13   24.98
  -3  -2  18   89.43   38.43
  -3  -2  18   58.81   62.64
   3  -2 -18   29.80   50.30
  -3   2 -18   92.23   25.00
  -3   2 -18   55.24   20.33
  -3   2 -18   73.90   25.44
   3  -2  19   65.70   23.79
   3  -2  19  103.58   27.92
   3  -2  19  182.04   40.27
  -3   2  19   28.89   44.73
  -3   2  19  109.59   42.44
   3   2 -19   70.89   61.27
   3   2 -19   52.10   18.96
  -3  -2 -19   61.17   29.49
  -3  -2 -19  102.23   31.92
  -3  -2 -19   52.44   32.82
   3   2  19   88.18   32.82
   3   2  19   42.92   21.95
   3   2  19   51.07   31.92
  -3  -2  19   30.89   26.74
  -3  -2  19   61.87   57.29
   3  -2 -19   44.29   57.58
   3  -2 -19   54.30   51.89
  -3   2 -19  119.02   29.22
  -3   2 -19   90.71   27.63
  -3   2 -19  186.11   38.39
   3  -2  20  121.55   36.91
   3  -2  20   44.41   20.83
  -3   2  20   57.92   31.51
   3   2 -20   11.01   53.94
  -3  -2 -20   58.52   30.40
  -3  -2 -20   60.47   26.40
  -3  -2 -20   57.22   34.07
   3   2  20   21.35   29.80
   3   2  20   67.99   25.12
   3   2  20   83.16   34.36
  -3  -2  20  117.28   41.57
  -3  -2  20   -2.56   54.56
   3  -2 -20   63.32   52.30
   3  -2 -20   24.06   58.71
  -3   2 -20  169.69   35.68
  -3   2 -20   43.83   18.85
  -3   2 -20   58.90   19.77
   3  -2  21   69.68   24.50
   3  -2  21  124.56   31.49
   3  -2  21   66.86   23.11
   3   2 -21   64.31   53.26
  -3  -2 -21  109.37   32.74
  -3  -2 -21  117.35   34.96
  -3  -2 -21   72.82   38.43
   3   2  21   84.73   33.15
   3   2  21   64.74   30.81
   3   2  21   94.20   27.51
  -3  -2  21   55.96   27.73
   3  -2 -21    4.79   51.26
   3  -2 -21   18.44   44.97
  -3   2 -21   82.46   23.21
  -3   2 -21   95.89   25.03
  -3   2 -21   74.87   23.85
   3  -2  22   36.91   21.29
   3  -2  22   92.95   30.19
   3  -2  22   21.71   16.83
   3   2 -22  118.56   34.41
  -3  -2 -22   31.63   25.99
  -3  -2 -22   50.22   40.87
  -3  -2 -22   29.68   22.77
   3   2  22   29.51   18.76
   3   2  22   13.71   21.31
   3   2  22   25.34   31.10
   3  -2 -22   41.42   48.17
  -3   2 -22   30.53   16.46
  -3   2 -22   56.61   19.15
  -3   2 -22   53.12   20.01
   3   3   0  405.31  158.41
   3   3   0  441.48   87.72
   3   3   0  424.84  102.96
   3   3   0  456.67   86.70
  -3  -3   0  358.29   70.67
  -3  -3   0  354.43  123.55
   3  -3   0  409.41  111.42
   3  -3   0  698.27  140.07
   3  -3   0  365.53   82.56
  -3   3   0  418.82  125.07
  -3   3   0  514.78  104.14
  -3   3   0  350.34   78.80
   3  -3   1 1541.20  287.17
   3  -3   1 1540.48  337.32
   3  -3   1 1459.23  268.84
  -3   3   1 1445.00  318.75
  -3   3   1 1458.02  270.04
  -3   3   1 1560.98  290.78
   3   3  -1 1511.06  271.97
   3   3  -1 1116.60  203.28
   3   3  -1 1267.53  355.88
   3   3  -1 1106.71  238.15
  -3  -3  -1 1713.60  311.52
  -3  -3  -1 1489.84  267.63
   3   3   1 1550.37  278.73
   3   3   1 1418.23  258.47
   3   3   1 1591.83  434.25
  -3  -3   1 1668.75  303.08
  -3  -3   1 1147.71  207.60
  -3  -3   1 1470.07  405.31
  -3  -3   1 1340.36  291.51
   3  -3  -1 1777.49  332.50
   3  -3  -1 1510.82  281.14
   3  -3  -1 1890.09  408.21
  -3   3  -1 1196.41  275.59
  -3   3  -1 1287.06  238.34
  -3   3  -1 1397.98  255.82
   3  -3   2 1400.39  261.85
  -3   3   2 1459.23  321.17
  -3   3   2 1503.83  280.17
  -3   3   2 1618.60  308.39
   3   3  -2 1505.27  270.77
   3   3  -2 1982.68  535.76
   3   3  -2 1114.19  239.65
   3   3  -2 1382.79  251.00
  -3  -3  -2 1219.80  223.73
  -3  -3  -2 1199.06  216.62
   3   3   2 1302.26  235.33
   3   3   2 1549.64  282.10
  -3  -3   2 1631.38  292.71
  -3  -3   2 1381.34  251.25
  -3  -3   2 1168.43  324.78
  -3  -3   2 2059.36  439.80
   3  -3  -2 1326.61  292.47
   3  -3  -2 1924.09  365.28
   3  -3  -2 1397.74  264.74
  -3   3  -2 1540.24  283.31
  -3   3  -2 1108.64  204.73
   3  -3   3  599.65  122.08
   3  -3   3  599.17  114.19
  -3   3   3  528.77  129.60
  -3   3   3  752.28  151.70
  -3   3   3  718.76  179.07
   3   3  -3  692.24  194.24
   3   3  -3  674.39  124.59
   3   3  -3  649.81  119.93
   3   3  -3  797.85  180.30
  -3  -3  -3  535.76  101.51
  -3  -3  -3  693.20  130.13
   3   3   3  591.45  111.64
   3   3   3  663.30  124.66
  -3  -3   3  645.23  118.77
  -3  -3   3  523.22  122.46
  -3  -3   3  657.75  122.58
  -3  -3   3  656.32  185.49
   3  -3  -3  608.33  145.93
   3  -3  -3  645.71  156.74
   3  -3  -3  536.24  125.12
  -3   3  -3  729.61  138.16
  -3   3  -3  654.39  126.32
   3  -3   4  398.08   86.46
   3  -3   4  508.51   97.48
  -3   3   4  452.58  114.39
  -3   3   4  427.74  105.66
  -3   3   4  494.28  169.36
   3   3  -4  470.41  135.56
   3   3  -4  356.36   69.39
   3   3  -4  410.14   77.54
   3   3  -4  534.55  125.33
  -3  -3  -4  414.48   81.81
  -3  -3  -4  417.37   82.49
   3   3   4  644.26  121.35
   3   3   4  545.40  104.35
  -3  -3   4  850.17  199.64
  -3  -3   4  372.28   71.23
  -3  -3   4  479.81   89.55
  -3  -3   4  579.39  164.22
   3  -3  -4  539.38  184.04
   3  -3  -4  463.42  117.18
   3  -3  -4  707.67  182.81
  -3   3  -4  890.91  244.74
  -3   3  -4  650.77  121.62
  -3   3  -4  545.16  106.31
   3  -3   5  274.38   63.94
   3  -3   5  646.67  190.74
   3  -3   5  242.32   50.22
  -3   3   5  256.54   81.54
  -3   3   5  230.51   89.94
  -3   3   5  255.58  203.69
   3   3  -5  223.88   46.34
   3   3  -5  251.49   77.54
   3   3  -5  225.40   45.14
   3   3  -5  314.90   85.43
  -3  -3  -5  242.56   54.08
  -3  -3  -5  342.63   70.28
   3   3   5  375.65   75.47
   3   3   5  160.31   39.98
  -3  -3   5  223.80   45.98
  -3  -3   5  271.49   53.05
  -3  -3   5  340.46  116.75
  -3  -3   5  267.63   82.08
   3  -3  -5  605.92  198.61
   3  -3  -5  290.54  275.59
   3  -3  -5  214.52   61.24
  -3   3  -5  317.31   64.84
  -3   3  -5  262.33   88.22
  -3   3  -5  284.27   62.52
   3  -3   6   82.61   38.80
   3  -3   6  138.64   88.39
   3  -3   6   44.58   20.65
  -3   3   6   33.25   70.19
  -3   3   6   60.37   45.67
  -3   3   6   74.17  180.59
   3   3  -6  242.81   75.61
   3   3  -6   21.06   36.72
   3   3  -6   65.10   20.26
   3   3  -6   62.79   21.47
  -3  -3  -6   64.14   29.34
  -3  -3  -6   17.34   22.71
   3   3   6   99.29   36.58
   3   3   6   36.24   24.62
  -3  -3   6   39.78   85.19
  -3  -3   6  144.38   32.02
  -3  -3   6   47.69   18.02
   3  -3  -6   38.72  183.75
   3  -3  -6   57.14   47.16
   3  -3  -6   18.30  101.32
  -3   3  -6  541.30  161.28
  -3   3  -6  118.82   36.79
  -3   3  -6   29.68   15.76
   3  -3   7  611.95  175.19
   3  -3   7  533.59  106.33
   3  -3   7  608.09  114.19
  -3   3   7  465.35  120.80
  -3   3   7  645.95  147.71
   3   3  -7  639.92  175.89
   3   3  -7  735.16  134.91
   3   3  -7  654.87  120.37
  -3  -3  -7  606.88  116.00
  -3  -3  -7  893.81  167.11
   3   3   7  690.07  130.37
   3   3   7  794.23  148.80
   3   3   7  535.04  112.82
  -3  -3   7  526.60   96.78
  -3  -3   7  625.45  173.50
  -3  -3   7  600.61  110.58
   3  -3  -7  699.23  155.39
  -3   3  -7  440.28  127.53
  -3   3  -7  581.32  110.17
  -3   3  -7  539.13  104.09
   3  -3   8  240.78   83.74
   3  -3   8  161.42   44.53
   3  -3   8  196.00   41.38
  -3   3   8  149.52   50.75
   3   3  -8  261.12   56.08
   3   3  -8  194.75   59.72
   3   3  -8  205.24   40.19
  -3  -3  -8  152.69   43.57
  -3  -3  -8  230.92   51.04
   3   3   8  271.97   60.93
   3   3   8  206.39   45.06
  -3  -3   8  173.96   37.06
  -3  -3   8  205.04   66.21
  -3  -3   8  244.74   47.28
   3  -3  -8  225.47   67.56
  -3   3  -8  175.24   40.82
  -3   3  -8  195.86   61.03
  -3   3  -8  148.27   37.76
   3  -3   9  253.65   78.55
   3  -3   9  326.23   70.24
   3  -3   9  318.51   62.55
  -3   3   9  276.31   73.73
   3   3  -9  243.77   52.03
   3   3  -9  316.83   85.55
   3   3  -9  325.02   95.02
   3   3  -9  195.16   37.52
  -3  -3  -9  229.54   55.67
  -3  -3  -9  271.25   58.57
  -3  -3  -9  298.98   64.26
   3   3   9  275.11   59.15
   3   3   9  206.51   44.39
   3   3   9  299.22   66.21
  -3  -3   9  260.88   80.92
  -3  -3   9  465.83  149.06
  -3  -3   9  214.04   41.04
   3  -3  -9  228.53   67.92
  -3   3  -9  292.71   85.04
  -3   3  -9  295.85   59.70
   3  -3  10   73.54   31.85
   3  -3  10   75.30   36.77
   3  -3  10  122.90   29.44
  -3   3  10  124.22   48.08
   3   3 -10  469.20  119.31
   3   3 -10   79.95   38.96
   3   3 -10  112.00   22.52
  -3  -3 -10  174.52   44.85
  -3  -3 -10   89.00   22.50
   3   3  10  119.33   36.79
   3   3  10  103.37   25.24
  -3  -3  10   92.44   21.33
  -3  -3  10  154.38   60.16
  -3  -3  10   43.01   20.51
   3  -3 -10   96.08   49.52
  -3   3 -10   65.10   29.22
  -3   3 -10  226.72   49.69
  -3   3 -10   56.81   25.78
   3  -3  11  247.87   77.93
   3  -3  11  216.86   52.13
   3  -3  11  261.85   53.58
  -3   3  11  275.83   74.09
   3   3 -11  259.92   81.01
   3   3 -11  145.47   31.08
   3   3 -11  208.64   51.82
  -3  -3 -11  296.81   68.09
  -3  -3 -11  193.42   49.91
  -3  -3 -11  225.71   49.77
   3   3  11  327.44   71.68
   3   3  11  268.12   58.69
   3   3  11  150.80   47.14
  -3  -3  11  225.30   42.60
  -3  -3  11  147.37  112.82
  -3  -3  11  313.21   99.51
   3  -3 -11  320.44   91.86
  -3   3 -11  229.54   69.10
  -3   3 -11  258.47   54.52
  -3   3 -11  242.81   53.12
   3  -3  12   48.58   26.09
   3  -3  12   54.35   36.94
   3  -3  12   83.14   25.94
  -3   3  12  137.56   50.34
   3   3 -12  213.82   53.31
   3   3 -12   57.72   31.44
   3   3 -12   57.48   21.90
  -3  -3 -12   24.59   33.85
  -3  -3 -12   66.52   35.35
  -3  -3 -12   43.33   15.84
   3   3  12   28.33   25.75
   3   3  12   58.37   21.28
   3   3  12  151.97   46.10
  -3  -3  12  156.74  110.21
  -3  -3  12   62.28   29.22
  -3  -3  12  265.22   85.52
  -3  -3  12   57.24   17.85
   3  -3 -12  168.03   67.80
  -3   3 -12   94.83   30.02
  -3   3 -12  179.22   60.13
  -3   3 -12   65.85   24.52
   3  -3  13  120.46   49.16
   3  -3  13   69.27   28.21
   3  -3  13  173.74   42.58
  -3   3  13  167.06   53.53
   3   3 -13   98.23   40.97
   3   3 -13   74.46   52.37
   3   3 -13  125.55   78.15
   3   3 -13  145.69   57.39
  -3  -3 -13  143.76   44.97
  -3  -3 -13   83.16   36.63
  -3  -3 -13  160.34   37.83
   3   3  13   99.10   39.13
   3   3  13  169.77   41.69
   3   3  13   88.85   37.37
  -3  -3  13  161.11   43.91
  -3  -3  13  195.90   68.52
  -3  -3  13  108.67   94.11
  -3  -3  13  151.33   47.43
   3  -3 -13  171.43   62.98
  -3   3 -13  149.74   36.75
  -3   3 -13  122.73   31.75
  -3   3 -13  444.62  127.55
   3  -3  14  650.77  178.11
   3  -3  14  469.69   89.69
   3  -3  14  533.35  101.56
  -3   3  14  455.94  106.96
   3   3 -14  290.06  110.62
   3   3 -14  529.49  144.53
   3   3 -14  540.34  135.12
  -3  -3 -14  610.98  129.58
  -3  -3 -14  475.47   97.51
  -3  -3 -14  385.30   84.34
   3   3  14  557.69  109.39
   3   3  14  536.96  114.31
   3   3  14  819.79  155.80
  -3  -3  14  688.14  191.54
  -3  -3  14  787.96  193.90
   3  -3 -14  289.58   84.73
  -3   3 -14  593.62  163.38
  -3   3 -14  529.97   98.78
  -3   3 -14  756.62  141.88
   3  -3  15   85.88   33.15
   3  -3  15  103.85   28.74
   3  -3  15  124.06   31.39
   3   3 -15  145.44   46.58
   3   3 -15  347.93   98.91
  -3  -3 -15  103.29   38.53
  -3  -3 -15  110.02   29.30
  -3  -3 -15  180.98   51.77
   3   3  15   75.57   22.67
   3   3  15   46.94   33.30
   3   3  15  141.49   43.88
  -3  -3  15   51.62   27.95
  -3  -3  15  128.18   80.29
  -3  -3  15  106.14   51.38
   3  -3 -15   42.75   50.27
  -3   3 -15   53.02   25.78
  -3   3 -15   97.36   27.08
  -3   3 -15   88.85   25.97
   3  -3  16   90.15   28.23
   3  -3  16   30.12   15.80
  -3   3  16   69.25   36.96
   3   3 -16  113.83   68.86
   3   3 -16   78.48   28.04
  -3  -3 -16   69.34   37.71
   3   3  16  138.14   32.91
   3   3  16   99.34   38.72
  -3  -3  16  100.33   79.37
  -3  -3  16   53.21   33.76
  -3   3 -16   52.01   18.22
  -3   3 -16   65.53   27.32
  -3   3 -16   58.35   21.77
   3  -3  17   75.85   36.26
   3  -3  17   97.07   28.74
   3  -3  17   35.54   16.55
  -3   3  17   66.69   35.93
   3   3 -17   87.14   68.48
   3   3 -17   74.62   26.67
  -3  -3 -17   70.43   30.57
  -3  -3 -17  102.84   28.52
  -3  -3 -17   21.14   29.71
   3   3  17   95.72   25.56
   3   3  17   76.96   34.33
   3   3  17   69.75   37.61
  -3  -3  17   87.50   83.57
  -3  -3  17   63.20   33.51
   3  -3 -17   59.75   49.96
  -3   3 -17  108.41   27.34
  -3   3 -17   67.08   24.16
  -3   3 -17   37.47   18.57
   3  -3  18   75.37   31.68
   3  -3  18   93.05   28.02
  -3   3  18   25.51   37.18
   3   3 -18  173.45   77.30
   3   3 -18   99.70   31.03
  -3  -3 -18   31.34   28.79
  -3  -3 -18   55.38   21.68
   3   3  18   19.17   31.37
   3   3  18   61.22   21.71
   3   3  18   52.37   39.71
  -3  -3  18   62.69   29.80
   3  -3 -18   48.99   52.08
  -3   3 -18   42.80   21.31
  -3   3 -18   73.11   24.18
  -3   3 -18   84.05   24.40
   3  -3  19   34.94   20.57
   3  -3  19   66.76   26.06
   3  -3  19   59.77   21.30
  -3   3  19   28.40   37.90
  -3   3  19   63.10   38.94
   3   3 -19   73.06   24.83
   3   3 -19  162.65   80.77
  -3  -3 -19   50.44   29.66
  -3  -3 -19   71.51   25.05
  -3  -3 -19   49.38   35.83
   3   3  19   20.39   28.76
   3   3  19   58.69   21.81
   3   3  19  214.67   55.89
  -3  -3  19   57.31   27.34
   3  -3 -19   11.26   50.73
  -3   3 -19   65.10   24.10
  -3   3 -19   56.11   20.85
  -3   3 -19   27.41   15.68
   3  -3  20   37.01   17.89
   3  -3  20   20.83   14.49
   3  -3  20   83.43   25.65
  -3   3  20   53.84   45.35
  -3   3  20   73.56   35.06
   3   3 -20   68.67   23.64
   3   3 -20   69.85   61.00
  -3  -3 -20  104.02   32.04
  -3  -3 -20   37.06   26.43
  -3  -3 -20   39.76   33.85
   3   3  20   47.67   36.87
   3   3  20   36.75   16.73
   3   3  20   26.98   27.75
  -3  -3  20   66.91   30.36
   3  -3 -20   83.57   56.32
  -3   3 -20   45.18   18.49
  -3   3 -20   92.13   26.23
  -3   3 -20   57.96   19.05
   3  -3  21   18.40   17.86
   3  -3  21    9.52   14.77
   3  -3  21   55.84   21.38
  -3   3  21   54.15   48.42
   3   3 -21   52.01   20.38
   3   3 -21   28.86   51.86
  -3  -3 -21    6.34   23.60
  -3  -3 -21   47.14   24.11
  -3  -3 -21   50.75   34.02
   3   3  21   23.30   28.14
   3   3  21   60.83   20.14
   3   3  21   61.07   38.00
  -3  -3  21   42.58   26.14
   3  -3 -21   56.16   63.00
  -3   3 -21   12.11   14.87
  -3   3 -21   37.01   19.78
  -3   3 -21   31.08   15.19
   3   4   0  602.06  114.72
   3   4   0  372.52  122.51
   3   4   0  537.45  103.80
  -3  -4   0  708.63  133.70
  -3  -4   0  677.05  197.28
   3  -4   0  584.70  122.61
   3  -4   0  517.19  122.44
  -3   4   0  536.48  114.17
  -3   4   0  562.76  128.47
   3  -4   1  194.34   58.30
   3  -4   1  168.90   65.49
  -3   4   1  142.29   54.71
  -3   4   1  194.10   88.37
  -3   4   1  179.53   88.95
   3   4  -1  264.50  116.94
   3   4  -1  139.08   37.47
   3   4  -1  517.67   99.29
  -3  -4  -1  201.04   50.37
   3   4   1  106.86   33.83
   3   4   1  214.76   49.81
  -3  -4   1  335.63   69.78
  -3  -4   1  232.51   94.54
   3  -4  -1  422.67  117.86
   3  -4  -1  219.25   70.65
   3  -4  -1  196.48   88.78
  -3   4  -1  215.53   62.09
  -3   4  -1  248.35   63.75
   3  -4   2  481.74   99.36
  -3   4   2  310.56   96.83
  -3   4   2  279.69   96.71
   3   4  -2  328.88  111.78
   3   4  -2  277.28   55.87
   3   4  -2  373.24   74.48
  -3  -4  -2  417.61   88.78
   3   4   2  398.08   80.48
   3   4   2  379.75   76.87
  -3  -4   2  317.79  109.49
  -3  -4   2  565.65  106.77
   3  -4  -2  448.72  123.96
   3  -4  -2  403.62  122.87
   3  -4  -2  335.88  137.85
  -3   4  -2  856.68  166.24
   3  -4   3  446.31   97.70
   3  -4   3  615.57  118.44
  -3   4   3  738.29  159.90
  -3   4   3  577.71  142.53
  -3   4   3  848.48  224.89
   3   4  -3  711.53  130.86
   3   4  -3  693.44  130.49
   3   4  -3  569.27  172.32
  -3  -4  -3  842.70  162.10
   3   4   3  500.31   96.61
   3   4   3  446.55   89.31
  -3  -4   3  632.93  116.00
  -3  -4   3  867.52  249.80
   3  -4  -3  429.19  217.10
   3  -4  -3  794.47  209.36
   3  -4  -3  301.39   93.53
  -3   4  -3  668.36  129.05
  -3   4  -3  589.04  115.95
   3  -4   4  400.73   90.22
   3  -4   4  485.60   96.61
  -3   4   4  325.99  108.98
  -3   4   4  435.94  115.57
  -3   4   4  720.45  305.73
   3   4  -4  463.90   87.45
   3   4  -4  384.09   76.05
   3   4  -4  579.39  167.38
  -3  -4  -4  433.53   95.60
   3   4   4  424.60   87.81
   3   4   4  253.65   58.20
  -3  -4   4  458.35   86.20
  -3  -4   4  341.18  106.19
   3  -4  -4  440.76  115.91
   3  -4  -4  295.85  131.55
   3  -4  -4  289.09  256.54
  -3   4  -4  589.76  117.13
  -3   4  -4  362.39   75.78
   3  -4   5  268.36   66.89
   3  -4   5  203.79  105.58
   3  -4   5  302.84   63.00
  -3   4   5  257.75   98.13
  -3   4   5  160.29  190.74
  -3   4   5  243.05   77.98
   3   4  -5  349.86   68.24
   3   4  -5  239.33   83.26
   3   4  -5  322.61   66.02
  -3  -4  -5  346.97   75.57
   3   4   5  380.23   78.36
   3   4   5  381.20   82.36
  -3  -4   5  272.46   53.60
  -3  -4   5  312.24   99.27
   3  -4  -5  350.58  137.97
   3  -4  -5  199.93   64.28
   3  -4  -5  281.86  227.64
  -3   4  -5  340.46  124.30
  -3   4  -5  339.25   71.59
  -3   4  -5  309.35   68.07
   3  -4   6   59.60   83.55
   3  -4   6  272.94   66.79
   3  -4   6   60.06   27.46
  -3   4   6  -11.60   66.57
  -3   4   6   73.42   48.37
   3   4  -6  113.78   29.13
   3   4  -6   82.51   29.66
   3   4  -6   80.07   47.04
  -3  -4  -6   89.77   38.72
   3   4   6  104.21   39.62
   3   4   6   87.74   34.67
  -3  -4   6   39.74   25.78
  -3  -4   6   59.56   44.49
   3  -4  -6   34.14   51.28
  -3   4  -6   38.96   58.69
  -3   4  -6   70.79   30.53
   3  -4   7  252.45  118.32
   3  -4   7  148.75   49.16
   3  -4   7  112.87   30.57
  -3   4   7  111.25   59.48
   3   4  -7  129.63   28.55
   3   4  -7  233.86   74.84
   3   4  -7  180.52   42.73
   3   4  -7  163.69   77.57
  -3  -4  -7  161.33   47.48
   3   4   7  135.12   41.62
   3   4   7  115.57   41.76
  -3  -4   7  176.40   38.24
  -3  -4   7   65.10   28.93
  -3  -4   7   88.49   42.97
   3  -4  -7   93.36   52.39
  -3   4  -7  152.91   41.42
  -3   4  -7  164.99   97.29
  -3   4  -7  104.31   34.50
   3  -4   8  345.04  120.41
   3  -4   8  571.68  114.63
   3  -4   8  464.62   90.37
  -3   4   8  404.11  104.93
   3   4  -8  529.97  100.62
   3   4  -8  502.24   92.97
   3   4  -8  506.82  137.78
   3   4  -8  508.03  142.94
  -3  -4  -8  328.64   73.42
   3   4   8  421.23   88.25
   3   4   8  453.06   92.78
   3   4   8  468.48  104.16
  -3  -4   8  436.18   86.61
  -3  -4   8  442.93   80.82
  -3  -4   8  428.94  126.18
   3  -4  -8  353.95   96.61
  -3   4  -8  526.84  103.34
  -3   4  -8  384.33  125.41
  -3   4  -8  515.50  102.23
   3  -4   9  290.30  104.96
   3  -4   9  249.08   63.00
   3  -4   9  279.93   58.93
  -3   4   9   99.72   37.66
   3   4  -9  173.04   59.48
   3   4  -9  111.11   78.72
   3   4  -9  237.45   47.04
   3   4  -9  216.76   47.04
  -3  -4  -9  156.84   48.13
  -3  -4  -9  275.83   62.42
   3   4   9  137.22   43.23
   3   4   9  177.48   48.39
   3   4   9  175.31   44.51
  -3  -4   9  133.70   80.73
  -3  -4   9  141.63   38.75
  -3  -4   9  309.35  101.58
  -3  -4   9  166.20   36.14
   3  -4  -9  210.01   72.24
  -3   4  -9  182.35   42.05
  -3   4  -9  126.13   34.24
  -3   4  -9  264.98   85.40
   3  -4  10  358.77  117.79
   3  -4  10  275.83   65.20
   3  -4  10  354.19   72.19
  -3   4  10  219.95   68.16
   3   4 -10  592.42  158.09
   3   4 -10  281.62   53.43
   3   4 -10  258.47   78.41
  -3  -4 -10  271.97   63.63
  -3  -4 -10  199.79   47.81
   3   4  10  333.22   73.56
   3   4  10  305.97   68.02
   3   4  10  214.81   54.03
  -3  -4  10  212.11   47.19
  -3  -4  10  346.73  107.44
  -3  -4  10  283.31   54.76
  -3  -4  10  132.57   86.03
   3  -4 -10  313.45   86.95
  -3   4 -10  223.97   50.47
  -3   4 -10  247.15   79.78
  -3   4 -10  266.67   57.99
   3  -4  11   44.24   43.01
   3  -4  11  145.76   42.17
   3  -4  11   94.47   30.38
  -3   4  11  217.03   64.57
   3   4 -11  151.70  106.16
   3   4 -11   81.64   23.96
   3   4 -11   68.40   32.07
   3   4 -11  133.94   30.36
  -3  -4 -11   82.85   34.74
  -3  -4 -11   94.42   29.46
   3   4  11  166.24   47.57
   3   4  11  140.26   42.73
   3   4  11  105.39   27.29
  -3  -4  11   45.59   91.04
  -3  -4  11   92.15   48.90
  -3  -4  11   92.71   21.80
   3  -4 -11   91.21   46.70
  -3   4 -11  156.45   38.31
  -3   4 -11   76.02   28.89
  -3   4 -11  140.67   56.06
   3  -4  12  435.46   86.56
   3  -4  12  259.43   84.49
   3  -4  12  320.68   64.45
  -3   4  12  278.24   71.71
   3   4 -12  267.63   52.25
   3   4 -12  440.04  124.47
   3   4 -12  191.83   85.11
   3   4 -12  280.65   53.00
  -3  -4 -12  209.38   47.28
   3   4  12  389.64   83.14
   3   4  12  322.13   72.60
  -3  -4  12  215.27   72.65
  -3  -4  12  345.28  134.21
   3  -4 -12  203.55   60.40
  -3   4 -12  280.41   58.01
  -3   4 -12  443.41  126.80
  -3   4 -12  236.20   48.97
   3  -4  13  706.22  132.01
   3  -4  13  823.65  224.65
  -3   4  13  841.97  184.02
   3   4 -13  626.18  154.16
   3   4 -13  449.68  126.08
   3   4 -13  562.27  102.45
  -3  -4 -13  805.56  170.03
   3   4  13  775.90  149.59
   3   4  13  496.45  105.08
   3   4  13  734.19  141.88
  -3  -4  13  809.18  222.91
  -3  -4  13 1127.93  202.10
   3  -4 -13  754.45  168.58
  -3   4 -13  683.56  185.08
  -3   4 -13  700.92  129.75
  -3   4 -13  706.22  133.05
   3  -4  14  176.28   55.96
   3  -4  14  227.35   48.95
   3  -4  14  207.14   43.47
  -3   4  14  226.14   64.09
   3   4 -14  257.75   52.39
   3   4 -14  417.37  130.30
   3   4 -14  267.87   80.56
  -3  -4 -14  207.77   46.63
   3   4  14  205.74   46.39
   3   4  14  148.51   44.70
   3   4  14  191.32   49.84
  -3  -4  14  174.78   61.82
  -3  -4  14  248.11  135.32
  -3  -4  14  177.77   36.31
   3  -4 -14  281.14   75.88
  -3   4 -14  180.30   55.26
  -3   4 -14  210.73   47.50
  -3   4 -14  248.11   50.88
   3  -4  15   25.49   24.71
   3  -4  15   62.45   23.23
   3  -4  15   44.73   19.30
  -3   4  15   26.79   21.53
   3   4 -15   25.85   45.02
   3   4 -15  104.81   72.21
   3   4 -15  109.51   37.04
  -3  -4 -15   71.03   21.05
   3   4  15   69.30   32.24
   3   4  15   38.46   14.71
   3   4  15   36.12   29.63
  -3  -4  15   28.91   27.27
  -3  -4  15   45.38   69.61
  -3  -4  15   82.87   29.20
   3  -4 -15   69.92   46.10
  -3   4 -15   43.30   18.15
  -3   4 -15   54.42   21.25
  -3   4 -15   36.14   21.21
   3  -4  16   27.44   21.39
   3  -4  16    9.86   17.39
   3  -4  16   22.87   16.38
  -3   4  16   37.32   31.90
   3   4 -16  -18.43   63.65
   3   4 -16    5.46   19.07
  -3  -4 -16   41.91   18.36
   3   4  16   45.11   30.07
   3   4  16    8.98   11.18
  -3  -4  16   77.98   63.39
  -3  -4  16   19.31   24.81
  -3  -4  16   39.71   30.50
   3  -4 -16   21.85   25.65
  -3   4 -16   21.40   16.03
  -3   4 -16   50.32   23.69
   3  -4  17  191.40   55.91
   3  -4  17  189.08   40.75
   3  -4  17  224.05   48.58
  -3   4  17  186.55   54.59
   3   4 -17  111.47   71.90
   3   4 -17  130.95   39.66
  -3  -4 -17  197.64   45.57
   3   4  17  174.68   46.82
   3   4  17  283.07   61.65
  -3  -4  17  277.76   80.85
  -3  -4  17  196.31   87.96
   3  -4 -17  196.05   62.40
  -3   4 -17  185.78   40.80
  -3   4 -17  178.78   51.50
  -3   4 -17  181.39   37.57
   3  -4  18   50.08   21.07
   3  -4  18   72.09   22.67
   3  -4  18   39.71   18.43
  -3   4  18   39.71   33.68
   3   4 -18   73.68   25.08
   3   4 -18   15.38   70.60
  -3  -4 -18  178.28   41.86
   3   4  18   85.64   38.72
   3   4  18   52.30   18.36
  -3  -4  18   99.03  102.30
  -3  -4  18    3.38    7.75
  -3  -4  18   27.56   23.95
   3  -4 -18   19.00   43.74
  -3   4 -18   80.03   26.35
  -3   4 -18  104.43   23.88
  -3   4 -18   67.92   24.38
   3  -4  19  114.82   35.37
   3  -4  19   55.75   19.63
   3   4 -19   93.53   28.96
   3   4 -19  -14.67   62.67
  -3  -4 -19   44.94   18.56
   3   4  19   61.12   35.97
  -3  -4  19  140.55  118.90
  -3  -4  19  101.15   36.48
   3  -4 -19   47.72   43.96
  -3   4 -19   44.94   18.32
   3  -4  20   37.16   18.40
   3  -4  20   77.11   24.86
   3  -4  20   46.39   18.27
   3   4 -20   84.97   26.98
   3   4 -20   -1.94   56.25
  -3  -4 -20   40.24   18.22
   3   4  20   70.21   40.15
   3   4  20   92.93   25.94
  -3  -4  20   72.62   90.92
  -3  -4  20   99.53   34.55
   3  -4 -20   23.84   35.54
  -3   4 -20   60.66   20.59
  -3   4 -20   77.69   25.61
  -3   4 -20   41.91   16.35
   3   4 -21   34.87   57.31
   3   4 -21   51.94   19.46
  -3  -4 -21   87.60   26.26
  -3   4 -21   55.14   20.41
   3   5   0  911.41  170.78
   3   5   0  675.36  199.67
   3  -5   0 1001.83  201.09
   3  -5   0  640.88  153.27
  -3   5   0  909.48  179.24
  -3   5   0  761.43  176.83
   3  -5   1  865.84  171.89
   3  -5   1  691.75  158.48
  -3   5   1  839.32  175.31
  -3   5   1  608.33  165.40
  -3   5   1 1012.68  238.75
   3   5  -1 1023.53  191.03
   3   5  -1  955.30  278.48
  -3  -5   1  822.20  234.58
   3  -5  -1 1012.92  232.90
   3  -5  -1 1262.71  264.74
   3  -5  -1  819.31  249.08
  -3   5  -1  513.33  132.35
  -3   5  -1  858.12  169.72
   3  -5   2  229.23   69.18
   3  -5   2  219.29   76.26
  -3   5   2  246.91   91.82
  -3   5   2  204.15  176.47
  -3   5   2  308.14  105.85
   3   5  -2  221.85   54.52
   3   5  -2  556.00  192.36
  -3  -5   2  109.61   48.10
  -3  -5   2  213.24   95.12
   3  -5  -2   93.43   64.33
   3  -5  -2  247.63  145.08
   3  -5  -2  182.26  224.82
  -3   5  -2  321.65  101.80
  -3   5  -2  337.80   79.16
   3  -5   3  401.94   92.68
   3  -5   3  341.18   91.02
  -3   5   3  253.41   98.88
  -3   5   3  409.89  117.50
  -3   5   3  308.39  191.08
   3   5  -3  375.17   78.22
   3   5  -3  368.18  127.58
  -3  -5   3  211.00   92.30
  -3  -5   3  280.90   66.79
   3  -5  -3  395.91  114.68
   3  -5  -3  224.79  121.21
   3  -5  -3  188.86  215.77
  -3   5  -3  209.38   65.12
  -3   5  -3  333.70   79.54
   3  -5   4  185.66   60.35
  -3   5   4  153.73   98.23
  -3   5   4    9.24   48.17
  -3   5   4   39.37  177.00
   3   5  -4  109.78   36.77
   3   5  -4  253.41  108.48
  -3  -5   4   36.65   37.57
  -3  -5   4  258.71  116.58
   3  -5  -4   41.74   55.72
   3  -5  -4  -56.81  177.17
   3  -5  -4  238.63  124.54
   3  -5   5 1036.31  196.48
   3  -5   5  861.74  164.29
  -3   5   5 1077.78  242.08
   3   5  -5 1353.14  245.46
   3   5  -5  856.92  234.99
  -3  -5   5 1363.98  252.45
  -3  -5   5 1163.13  326.23
   3  -5  -5  989.05  224.50
  -3   5  -5 1123.59  318.27
  -3   5  -5  990.01  187.61
  -3   5  -5 1005.93  186.69
   3  -5   6  636.79  208.18
   3  -5   6  747.94  146.63
   3  -5   6  623.52  123.55
  -3   5   6 1018.95  230.48
   3   5  -6  747.46  137.17
   3   5  -6  758.78  211.77
  -3  -5   6 1032.21  194.24
  -3  -5   6 1637.41  444.62
   3  -5  -6  871.62  201.09
  -3   5  -6  847.28  162.39
  -3   5  -6  550.95  182.52
  -3   5  -6  773.73  146.87
   3  -5   7  229.90  138.57
   3  -5   7  468.00   98.93
  -3   5   7 1775.08  384.09
   3   5  -7  381.44   73.66
   3   5  -7  605.44  171.89
  -3  -5   7  391.81   84.51
  -3  -5   7  603.03  177.84
   3  -5  -7 1136.61  254.37
  -3   5  -7  291.02   67.87
  -3   5  -7  202.85   95.05
  -3   5  -7  574.81  112.63
   3  -5   8  620.63  209.43
   3  -5   8  610.50  123.60
   3  -5   8  601.34  118.87
  -3   5   8  351.07   95.24
   3   5  -8  437.63  127.99
   3   5  -8  613.64  112.14
  -3  -5   8  661.85  124.56
  -3  -5   8  648.84  186.36
   3  -5  -8  629.55  152.89
  -3   5  -8  600.37  207.94
  -3   5  -8  868.73  165.98
  -3   5  -8  743.12  142.19
   3  -5   9  246.91  126.20
   3  -5   9  142.33   48.80
   3  -5   9  214.95   53.07
  -3   5   9  160.38   65.32
   3   5  -9  167.67   35.42
   3   5  -9  157.32   56.54
   3   5   9  114.41   39.81
  -3  -5   9   98.83   29.49
  -3  -5   9  145.18   64.79
   3  -5  -9  132.98   62.04
  -3   5  -9  252.45  112.70
  -3   5  -9  184.50   51.02
   3  -5  10   53.24   60.35
   3  -5  10   34.94   31.27
   3  -5  10   58.64   22.44
  -3   5  10   32.57   45.06
   3   5 -10   88.37   22.63
   3   5 -10   55.48   40.12
  -3  -5 -10   72.31   33.13
   3   5  10   91.74   30.67
  -3  -5  10   54.30   18.59
  -3  -5  10   23.59   40.07
   3  -5 -10   72.24   50.06
  -3   5 -10   88.54   35.83
  -3   5 -10   34.29   24.38
  -3   5 -10   82.39   82.58
   3  -5  11  481.26  150.73
   3  -5  11  151.82   44.53
   3  -5  11  167.96   43.52
  -3   5  11  115.50   53.91
   3   5 -11  187.61   65.20
   3   5 -11  202.32   40.15
  -3  -5 -11  144.87   40.48
   3   5  11  221.34   52.23
  -3  -5  11  196.89   38.89
  -3  -5  11  233.64   79.40
   3  -5 -11  225.66   71.20
  -3   5 -11  168.78   44.46
  -3   5 -11  113.59   54.54
  -3   5 -11  186.33   44.73
   3  -5  12  246.66   88.32
   3  -5  12  291.75   63.20
   3  -5  12  343.35   71.35
  -3   5  12  289.82   77.08
   3   5 -12  271.01   81.50
   3   5 -12  298.50   54.78
  -3  -5 -12  219.17   51.86
   3   5  12  287.65   64.09
  -3  -5  12  308.14  100.26
   3  -5 -12  279.21   72.02
  -3   5 -12  175.72   62.30
  -3   5 -12  233.04   51.12
  -3   5 -12  235.38   52.51
   3  -5  13  207.72   68.67
   3  -5  13  325.75   66.76
   3  -5  13  392.29   78.55
  -3   5  13  346.73   85.88
   3   5 -13  239.60   44.27
   3   5 -13  360.46  101.22
  -3  -5 -13  401.45   88.22
   3   5  13  315.62   68.48
  -3  -5  13  304.04   54.66
  -3  -5  13  219.03   74.91
   3  -5 -13  284.03   76.63
  -3   5 -13  304.53   88.49
  -3   5 -13  220.33   46.73
  -3   5 -13  295.12   62.09
   3  -5  14  279.69   84.49
   3  -5  14  304.53   62.04
   3  -5  14  319.96   64.14
  -3   5  14  230.72   60.33
   3   5 -14  222.04   62.57
   3   5 -14  356.84   64.62
  -3  -5 -14  240.80   53.86
   3   5  14  298.26   64.35
  -3  -5  14  330.09   59.99
  -3  -5  14  329.61   96.42
   3  -5 -14  280.17   72.29
  -3   5 -14  274.63   56.11
  -3   5 -14  337.32   93.96
  -3   5 -14  283.31   56.03
   3  -5  15   15.55   22.38
   3  -5  15   41.62   20.42
   3  -5  15   23.10   19.53
  -3   5  15  172.44   52.06
   3   5 -15   32.43   61.70
   3   5 -15   61.75   24.35
  -3  -5 -15   98.81   25.49
   3   5  15   41.47   16.01
  -3  -5  15   24.35   21.13
  -3  -5  15   51.31   12.41
   3  -5 -15   78.00   36.60
  -3   5 -15   20.03   19.33
  -3   5 -15   46.56   21.87
  -3   5 -15  102.59   25.68
   3  -5  16   72.72   27.99
   3  -5  16   57.87   22.50
   3  -5  16   75.52   23.24
  -3   5  16   65.34   34.62
   3   5 -16   95.46   22.19
   3   5 -16  161.64   93.82
   3   5 -16  129.60   39.28
  -3  -5 -16  131.22   32.70
   3   5  16  136.31   33.47
  -3  -5  16  185.82   56.57
   3  -5 -16   87.93   40.22
  -3   5 -16  122.22   31.51
  -3   5 -16   73.73   24.00
  -3   5 -16   66.96   19.45
   3  -5  17  131.46   41.23
   3  -5  17  153.27   35.95
  -3   5  17   63.39   34.14
   3   5 -17  175.77   93.55
   3   5 -17  122.54   37.06
   3   5 -17   98.95   19.62
  -3  -5 -17  184.31   43.42
   3   5  17   96.23   23.97
  -3  -5  17   73.52   30.81
  -3  -5  17  158.53   34.79
   3  -5 -17   85.28   40.99
  -3   5 -17  204.49   41.28
  -3   5 -17  156.65   36.77
  -3   5 -17   87.96   27.49
   3  -5  18   59.15   24.98
   3  -5  18   67.68   23.57
   3  -5  18   72.74   22.25
  -3   5  18   33.83   27.00
   3   5 -18  -25.24   87.93
   3   5 -18   66.72   24.35
  -3  -5 -18   49.38   21.10
   3   5  18   90.18   23.70
  -3  -5  18   50.56   25.65
  -3  -5  18   27.25   63.85
   3  -5 -18   35.06   38.53
  -3   5 -18   69.39   21.68
  -3   5 -18   78.36   21.80
  -3   5 -18   59.92   20.68
   3  -5  19   49.45   23.92
   3  -5  19   56.85   22.59
   3  -5  19   46.61   18.19
   3   5 -19   26.86   76.05
   3   5 -19   62.59   23.44
  -3  -5 -19   60.83   22.63
   3   5  19   98.78   24.55
  -3  -5  19   24.76   21.92
  -3  -5  19  -30.12   63.68
   3  -5 -19   42.36   41.66
  -3   5 -19   74.38   26.14
  -3   5 -19   65.56   19.66
  -3   5 -19   20.34   17.09
   3  -5  20   34.72   22.12
   3  -5  20   17.71   19.02
   3  -5  20   44.70   18.41
   3   5 -20   19.38   80.22
   3   5 -20   33.71   17.78
  -3  -5 -20  100.67   28.91
  -3   5 -20   40.82   18.21
  -3   5 -20   28.96   20.49
  -3   5 -20   27.03   14.95
   3  -6   0  133.00  124.63
   3  -6   0  334.67  207.74
  -3   6   0  214.86   96.69
  -3   6   0  204.59  166.22
   3  -6   1   42.87   99.80
   3  -6   1   65.27  145.16
  -3   6   1  190.67  100.33
  -3   6   1  325.51  197.01
   3   6  -1  160.67   88.01
  -3  -6   1  109.56   92.13
   3  -6  -1  124.51  110.02
   3  -6  -1  167.02  202.70
  -3   6  -1   57.58   60.13
  -3   6  -1   63.75  101.32
   3  -6   2  468.96  134.76
   3  -6   2  289.82  121.98
  -3   6   2  167.28  107.92
  -3   6   2  119.43  174.80
  -3   6   2  169.11   85.86
   3   6  -2  436.66  162.05
  -3  -6   2  187.01  106.16
   3  -6  -2  138.84  205.14
   3  -6  -2  198.58  116.44
   3  -6  -2  176.81   71.15
  -3   6  -2  244.25  114.31
  -3   6  -2  259.68   79.54
   3  -6   3  169.60   71.97
   3  -6   3  198.94  104.98
  -3   6   3  210.20   99.82
  -3   6   3  145.18  182.16
  -3   6   3  202.78   90.18
   3   6  -3  238.56  106.89
  -3  -6   3  251.73  123.72
   3  -6  -3  140.72   70.41
  -3   6  -3  190.41   63.68
  -3   6  -3  112.60  110.12
   3  -6   4  506.34  114.58
   3  -6   4  447.75  130.86
  -3   6   4  506.10  139.56
   3   6  -4  488.50  156.45
  -3  -6   4  432.32  155.88
   3  -6  -4  528.28  135.29
  -3   6  -4  922.74  179.89
  -3   6  -4  470.41  127.77
   3  -6   5  150.53   60.18
   3  -6   5   99.07   84.78
  -3   6   5   56.30   56.98
   3   6  -5  122.39   78.84
  -3  -6   5  156.96  102.30
   3  -6  -5  139.25   70.72
  -3   6  -5  140.21   67.08
  -3   6  -5  121.04   49.21
   3  -6   6  247.87   68.72
   3  -6   6  396.15  163.86
   3  -6   6  292.95   87.09
  -3   6   6  356.12  101.39
   3   6  -6  433.77  132.45
  -3  -6   6  282.10  123.48
   3  -6  -6  459.56  121.45
  -3   6  -6  334.43  129.36
  -3   6  -6  262.09   65.58
   3  -6   7   82.85  103.08
   3  -6   7   66.35   42.36
   3  -6   7   50.73   37.42
  -3   6   7  104.07   53.70
   3   6  -7  121.62   61.29
  -3  -6   7  146.53   71.44
   3  -6  -7   37.98   48.83
  -3   6  -7   74.00   33.32
  -3   6  -7   54.97   44.08
  -3   6  -7  110.84   99.72
   3  -6   8   81.71  117.54
   3  -6   8  149.30   53.94
   3  -6   8  139.87   53.19
  -3   6   8  108.04   47.38
   3   6  -8  153.78   61.29
  -3  -6   8  103.25   63.75
   3  -6  -8  105.20   59.15
  -3   6  -8  102.09   36.07
  -3   6  -8   82.82   47.45
  -3   6  -8   63.65   59.19
   3  -6   9    7.58   61.34
   3  -6   9   42.68   37.64
   3  -6   9  122.80   53.24
  -3   6   9   82.27   49.28
   3   6  -9   33.56   41.11
  -3  -6   9   62.35   52.85
   3  -6  -9   68.96   59.34
  -3   6  -9   66.21   29.20
  -3   6  -9  203.69   63.63
  -3   6  -9   57.94   82.39
   3  -6  10  480.06  168.32
   3  -6  10  103.66   39.23
   3  -6  10  148.97   48.27
  -3   6  10  157.23   57.77
   3   6 -10  168.17   63.00
   3   6  10  105.17   37.06
  -3  -6  10  101.05   56.25
   3  -6 -10  108.84   56.61
  -3   6 -10  306.70   70.48
  -3   6 -10  145.56   82.41
  -3   6 -10   89.55   31.80
   3  -6  11  180.52   81.35
   3  -6  11  345.04   73.83
   3  -6  11  222.04   53.50
  -3   6  11  303.80   85.79
   3   6 -11  304.04   89.53
  -3  -6 -11  231.52   58.64
   3   6  11  237.62   57.36
  -3  -6  11  308.87   97.46
   3  -6 -11  280.65   80.92
  -3   6 -11  287.89   65.58
  -3   6 -11  297.05   99.85
  -3   6 -11  270.04   58.04
   3  -6  12   39.98   42.46
   3  -6  12  124.15   39.71
   3  -6  12  142.55   40.15
  -3   6  12  127.77   54.32
   3   6 -12   92.97   23.36
   3   6 -12  119.76   41.28
  -3  -6 -12   92.06   27.66
   3   6  12   80.80   25.39
  -3  -6  12   72.96   40.31
   3  -6 -12  149.69   57.77
  -3   6 -12   98.13   29.61
  -3   6 -12  146.29   54.68
  -3   6 -12  140.21   36.29
   3  -6  13   52.61   45.86
   3  -6  13   66.91   29.15
   3  -6  13   41.88   23.33
  -3   6  13   50.80   42.15
   3   6 -13  147.45   44.94
   3   6 -13  120.78   26.02
  -3  -6 -13  109.20   33.92
   3   6  13   46.82   19.17
  -3  -6  13  207.00   68.52
   3  -6 -13   36.99   42.87
  -3   6 -13   28.40   26.04
  -3   6 -13   53.96   23.56
  -3   6 -13   41.28   27.10
   3  -6  14   42.15   36.48
   3  -6  14   12.83   22.36
   3  -6  14   12.74   23.79
  -3   6  14    5.76   28.26
   3   6 -14   49.98   13.35
   3   6 -14   62.30   24.76
  -3  -6 -14   46.58   23.52
   3   6  14   21.63   15.13
  -3  -6  14   53.62   33.13
   3  -6 -14   11.74   39.59
  -3   6 -14   27.41   17.37
  -3   6 -14   43.83   23.74
  -3   6 -14   11.11   24.26
   3  -6  15   69.13   33.83
   3  -6  15   46.75   24.71
   3  -6  15   22.01   25.37
  -3   6  15   84.90   38.67
   3   6 -15   30.12    7.58
   3   6 -15   36.96   16.56
  -3  -6 -15    6.55   19.18
   3   6  15   81.40   24.52
  -3  -6  15   66.40   33.39
   3  -6 -15  101.80   40.36
  -3   6 -15   39.35   19.45
  -3   6 -15   43.33   18.52
  -3   6 -15   29.34   24.47
   3  -6  16   90.90   33.71
   3  -6  16   91.89   29.01
   3  -6  16  123.91   33.37
  -3   6  16   53.77   33.56
   3   6 -16   49.81   10.02
   3   6 -16   59.99   21.69
  -3  -6 -16   52.51   24.42
   3   6  16   82.24   22.40
  -3  -6  16   91.21   35.90
   3  -6 -16   58.54   35.95
  -3   6 -16   87.24   29.05
  -3   6 -16   63.41   21.88
  -3   6 -16  108.91   26.21
   3  -6  17  140.12   44.94
   3  -6  17   78.43   26.04
   3  -6  17   64.09   23.19
  -3   6  17   88.37   36.07
   3   6 -17   43.62   16.45
  -3  -6 -17   90.56   27.27
   3   6  17  109.71   26.76
  -3  -6  17   88.78   35.78
   3  -6 -17   77.18   39.08
  -3   6 -17   79.83   25.82
  -3   6 -17   91.60   23.95
  -3   6 -17   45.35   18.98
   3  -6  18   35.40   21.57
   3  -6  18   42.94   23.25
   3  -6  18   15.48   18.16
   3   6 -18   39.11   17.80
  -3  -6 -18   53.07   20.76
   3   6  18   32.14   14.40
  -3  -6  18   49.45   24.52
   3  -6 -18   70.26   36.02
  -3   6 -18   34.29   15.81
  -3   6 -18   16.92   15.26
  -3   6 -18   70.94   22.76
   3  -7   0  305.97  142.50
   3  -7   0  275.59  240.59
  -3   7   0  460.04  146.36
  -3   7   0  173.14  223.80
   3  -7   1  179.75  134.76
   3  -7   1  124.47  233.28
  -3   7   1  214.33  111.47
  -3   7   1  154.36  199.33
   3   7  -1  181.39   82.51
   3  -7  -1  168.82  113.18
   3  -7  -1  185.17  203.86
  -3   7  -1  213.85  109.83
  -3   7  -1  211.00  189.78
   3  -7   2  360.94  142.48
   3  -7   2  223.03  200.10
  -3   7   2  157.97   97.84
  -3   7   2   90.44  180.54
   3   7  -2  220.26   98.06
  -3  -7   2  288.13  132.21
  -3   7  -2  333.70  107.15
  -3   7  -2  370.35  173.70
   3  -7   3   38.53   86.85
   3  -7   3   33.88  150.89
  -3   7   3   94.49   73.11
   3   7  -3   84.87   89.86
  -3  -7   3  106.69   90.18
   3  -7  -3   81.28   52.66
  -3   7  -3   36.00  121.93
   3  -7   4  593.86  132.40
   3  -7   4  633.17  179.94
  -3   7   4 1079.95  251.49
   3   7  -4  536.00  161.37
  -3  -7   4  966.38  286.44
   3  -7  -4 1089.11  245.94
  -3   7  -4  816.17  163.11
  -3   7  -4  380.72  148.68
   3  -7   5  570.23  123.98
   3  -7   5  656.55  178.47
  -3   7   5  820.27  198.03
   3   7  -5  461.49  141.39
  -3  -7   5  361.91  132.69
   3  -7  -5  483.43  126.49
  -3   7  -5  456.18  102.69
  -3   7  -5  444.86  147.95
   3  -7   6  340.22   89.04
   3  -7   6  314.41  130.13
  -3   7   6  242.32   82.05
   3   7  -6  208.85   90.78
  -3  -7   6  333.46  123.26
   3  -7  -6  269.32   85.45
  -3   7  -6  285.48  111.44
  -3   7  -6  134.40   77.25
  -3   7  -6  252.45   68.04
   3  -7   7  142.19   99.94
   3  -7   7  197.11   62.35
   3  -7   7  261.12  105.10
  -3   7   7  223.78   74.48
   3   7  -7   89.53   57.72
  -3  -7   7  206.49  108.48
   3  -7  -7  250.04   80.48
  -3   7  -7  125.26   46.00
  -3   7  -7  183.32   96.13
  -3   7  -7  181.29   74.05
   3  -7   8  105.87   46.08
   3  -7   8   16.28   71.10
   3  -7   8   61.85   57.77
  -3   7   8   58.45   47.91
   3   7  -8  238.18   81.59
  -3  -7   8   68.11   59.72
   3  -7  -8  150.51   61.00
  -3   7  -8  158.55   73.44
  -3   7  -8  147.16   43.23
   3  -7   9   74.60   30.36
  -3   7   9   26.28   40.56
   3   7  -9   74.38   40.84
  -3  -7   9   32.21   44.27
   3  -7  -9  -16.45   39.66
  -3   7  -9   23.59   23.80
  -3   7  -9   58.81   38.63
  -3   7  -9   73.32   43.76
   3  -7  10   -4.86   51.96
   3  -7  10   73.37   37.69
   3  -7  10  121.60   45.06
  -3   7  10   96.40   51.38
   3   7 -10  114.24   45.18
  -3  -7  10   93.29   51.69
   3  -7 -10   30.21   40.27
  -3   7 -10   45.14   25.12
  -3   7 -10  128.11   44.05
  -3   7 -10  220.50   88.08
   3  -7  11  129.38   96.11
   3  -7  11  518.16  103.94
   3  -7  11  175.89   53.91
  -3   7  11  327.68   88.32
   3   7 -11  212.54   63.58
   3   7  11  129.05   41.40
  -3  -7  11  104.67   49.81
   3  -7 -11  118.41   54.56
  -3   7 -11  200.27   53.19
  -3   7 -11  298.02   99.56
  -3   7 -11  272.94   58.23
   3  -7  12  124.13   65.66
   3  -7  12  119.96   39.37
   3  -7  12   99.10   48.37
  -3   7  12   64.55   43.76
   3   7 -12  145.16   45.86
  -3  -7 -12   76.77   40.68
   3   7  12   71.88   29.25
  -3  -7  12   83.71   42.87
   3  -7 -12  135.87   54.44
  -3   7 -12  110.05   41.13
  -3   7 -12  188.33   65.58
  -3   7 -12  105.70   32.36
   3  -7  13   72.45   37.66
   3  -7  13  111.52   37.47
   3  -7  13  130.57   45.28
  -3   7  13  120.39   49.26
   3   7 -13   75.76   25.90
  -3  -7 -13   83.59   32.82
   3   7  13   64.52   22.91
  -3  -7  13   87.40   40.07
   3  -7 -13  114.51   49.09
  -3   7 -13   90.56   39.35
  -3   7 -13  132.59   51.14
  -3   7 -13  213.41   46.53
   3  -7  14   82.53   37.35
   3  -7  14  109.42   35.59
   3  -7  14   57.14   34.67
   3   7 -14   47.52   20.02
  -3  -7 -14   53.67   26.76
   3   7  14   35.73   18.57
  -3  -7  14   59.31   33.76
   3  -7 -14  196.60   59.60
  -3   7 -14   63.70   23.16
  -3   7 -14   59.82   24.98
  -3   7 -14   54.97   32.19
   3  -7  15   79.71   40.02
   3  -7  15   52.73   27.34
   3  -7  15   63.44   28.40
  -3   7  15   25.08   35.76
   3   7 -15   34.19   16.57
  -3  -7 -15   35.90   25.99
   3   7  15   32.00   14.56
  -3  -7  15   32.19   25.61
   3  -7 -15   27.15   35.32
  -3   7 -15   27.03   17.94
  -3   7 -15  101.46   35.64
  -3   7 -15   39.47   19.91
   3  -7  16   46.13   32.43
   3  -7  16   22.20   24.30
   3  -7  16   17.40   24.83
   3   7 -16   43.76   18.32
  -3  -7 -16   32.82   23.85
   3   7  16   38.31   16.01
  -3  -7  16   21.78   24.76
   3  -7 -16   27.49   36.48
  -3   7 -16   66.28   22.15
  -3   7 -16   26.16   29.90
   3  -7  17  118.32   48.27
   3  -7  17  107.85   33.71
   3  -7  17   86.63   30.84
   3   7 -17   57.22   20.74
  -3  -7 -17   50.75   26.86
   3   7  17   79.62   22.33
  -3  -7  17   77.47   35.20
   3  -7 -17    6.57   37.88
  -3   7 -17   62.33   23.37
  -3   7 -17   76.24   31.13
  -3   7 -17   68.33   22.81
   3  -8   0   -6.68   81.35
   3  -8   0  135.94  208.54
  -3   8   0   90.18   85.19
  -3   8   0   81.45  166.51
   3  -8   1   83.79   91.86
   3  -8   1  105.56  210.25
  -3   8   1   38.12   66.84
  -3   8   1  -24.11  162.58
  -3   8  -1  107.22   85.07
  -3   8  -1   56.42  203.91
   3  -8   2  195.01  107.30
   3  -8   2  182.96  214.52
   3   8  -2  237.84   77.30
  -3  -8   2  272.46  111.23
  -3   8  -2  331.05  105.78
  -3   8  -2  297.29  215.99
   3  -8   3  365.04  132.62
   3  -8   3  272.21  217.63
   3   8  -3  264.26   88.66
  -3  -8   3  110.99   79.52
  -3   8  -3   93.48   71.61
  -3   8  -3  106.91  173.72
   3  -8   4  215.22   96.11
   3  -8   4  274.87  186.77
  -3   8   4  133.70   77.98
   3   8  -4  258.71   88.90
  -3  -8   4  105.90   72.91
   3  -8  -4  147.13   66.72
  -3   8  -4  172.20  143.39
  -3   8  -4  182.26   64.71
   3  -8   5   23.90   64.26
   3  -8   5  125.98  106.79
  -3   8   5   54.08   64.91
   3   8  -5  150.73   64.16
  -3  -8   5   27.03   68.65
   3  -8  -5   36.58   56.16
  -3   8  -5  -12.82  109.47
  -3   8  -5   40.94   41.30
   3  -8   6   74.02   51.94
   3  -8   6  100.64  110.72
  -3   8   6  143.52   77.35
   3   8  -6  285.00   89.48
  -3  -8   6  117.79   68.24
   3  -8  -6   78.02   58.98
  -3   8  -6   85.88  110.07
  -3   8  -6   25.58   34.43
   3  -8   7   16.56   58.37
   3  -8   7   29.34   42.36
   3  -8   7   90.71  104.84
  -3   8   7   40.92   56.18
   3   8  -7   40.58   42.97
  -3  -8   7   82.53   66.52
   3  -8  -7  127.31   62.59
  -3   8  -7   54.11   33.88
  -3   8  -7  105.32  108.98
  -3   8  -7  169.19   60.54
   3  -8   8   14.16   57.84
   3  -8   8   51.67   41.52
   3  -8   8  115.62  101.22
  -3   8   8   40.53   46.99
   3   8  -8   31.88   36.94
  -3  -8   8   78.34   78.36
   3  -8  -8   67.10   51.65
  -3   8  -8   80.12   71.59
  -3   8  -8  162.63   64.67
  -3   8  -8   54.08   34.87
   3  -8   9  146.05   66.21
   3  -8   9   71.61   41.52
   3  -8   9   45.14   75.52
  -3   8   9   50.13   41.23
   3   8  -9  179.82   55.36
  -3  -8   9  172.27   78.19
   3  -8  -9   90.13   52.85
  -3   8  -9   72.65   33.47
  -3   8  -9   71.92   51.26
  -3   8  -9  158.70   60.83
   3  -8  10   68.26   37.64
   3  -8  10   82.80   59.63
  -3   8  10   43.26   39.62
   3   8 -10   68.81   28.50
  -3  -8  10   35.52   33.64
   3  -8 -10   34.87   41.57
  -3   8 -10   42.39   25.08
  -3   8 -10   85.07   31.03
   3  -8  11   52.68   38.60
   3  -8  11   40.60   30.79
   3  -8  11   57.22   56.83
  -3   8  11  164.53   58.71
   3   8 -11   37.98   18.37
  -3  -8  11   44.61   30.19
   3  -8 -11  243.29   71.95
  -3   8 -11   38.65   42.34
  -3   8 -11   92.97   42.00
  -3   8 -11   15.96   21.50
   3  -8  12  133.10   67.90
   3  -8  12   61.07   35.93
   3  -8  12   43.71   42.82
  -3   8  12   40.12   37.59
   3   8 -12   73.42   26.62
   3   8  12   24.16   22.18
  -3  -8  12   37.11   31.27
   3  -8 -12   47.62   43.45
  -3   8 -12    3.29   37.98
  -3   8 -12  121.76   47.16
  -3   8 -12   73.97   26.67
   3  -8  13   99.15   55.94
   3  -8  13   72.36   36.94
   3  -8  13  127.29   41.28
  -3   8  13   98.54   43.04
   3   8 -13   93.41   31.13
  -3  -8 -13   27.22   35.47
   3   8  13   75.20   24.62
  -3  -8  13  109.23   40.48
   3  -8 -13   88.18   46.78
  -3   8 -13   90.22   41.33
  -3   8 -13   58.66   23.20
  -3   8 -13  121.35   45.38
   3  -8  14   88.10   41.69
   3  -8  14  141.08   40.84
   3  -8  14   15.43   24.55
   3   8 -14  103.56   34.21
  -3  -8 -14   62.47   37.52
   3   8  14   48.42   18.89
  -3  -8  14   80.89   35.30
   3  -8 -14   65.39   43.55
  -3   8 -14   14.47   26.62
  -3   8 -14  105.15   39.52
  -3   8 -14   47.64   22.96
   3  -8  15   41.33   28.04
   3  -8  15   57.31   29.75
   3  -8  15   78.46   29.99
   3   8 -15   38.75   17.79
  -3  -8 -15   15.82   21.28
   3   8  15   54.90   19.97
  -3  -8  15   66.28   35.40
   3  -8 -15   -4.33   38.82
  -3   8 -15   57.80   31.78
  -3   8 -15  146.17   45.98
  -3   8 -15   35.03   21.63
  -3   9   0   33.44  112.36
   3  -9   1   36.22   91.41
  -3   9  -1  111.30   62.95
  -3   9  -1   -4.15  133.29
   3  -9   2    6.00   59.17
   3  -9   2  -11.84  127.72
   3   9  -2  143.39   48.30
  -3   9  -2   62.42   53.38
  -3   9  -2   52.25  125.02
   3  -9   3  127.14   72.99
   3  -9   3   73.64  129.10
   3   9  -3  187.68   58.57
  -3  -9   3   93.70   63.87
  -3   9  -3  149.86   65.51
  -3   9  -3   89.57  113.81
   3  -9   4  153.37   77.28
   3  -9   4  149.45  126.78
   3   9  -4  175.99   56.81
  -3  -9   4   94.73   52.97
  -3   9  -4  153.05   63.00
  -3   9  -4    6.72  104.09
   3  -9   5  137.95   80.17
   3  -9   5   37.85  100.06
  -3   9   5  174.68   70.79
   3   9  -5  178.23   59.82
  -3  -9   5  126.71   61.19
   3  -9  -5  142.72   55.89
  -3   9  -5  121.09   50.30
  -3   9  -5   95.41   83.21
   3  -9   6  102.18   72.82
   3  -9   6   38.96   88.59
  -3   9   6  175.65   68.31
   3   9  -6   75.30   29.27
  -3  -9   6  129.63   61.75
   3  -9  -6  116.63   57.24
  -3   9  -6   47.74   56.23
  -3   9  -6  118.65   44.61
   3  -9   7  372.28   96.18
   3  -9   7  132.33   69.34
  -3   9   7  417.61  106.02
   3   9  -7  151.21   46.22
  -3  -9   7  205.57   71.49
   3  -9  -7  384.58  101.44
  -3   9  -7  190.55   90.54
  -3   9  -7  224.36   67.49
  -3   9  -7  246.91   62.38
   3  -9   8  124.49   56.81
   3  -9   8   55.29   54.03
   3  -9   8   29.51   75.66
  -3   9   8   18.90   42.87
   3   9  -8   82.03   31.90
  -3  -9   8   64.79   38.34
   3  -9  -8   66.19   49.40
  -3   9  -8   96.93   38.51
  -3   9  -8   68.65   68.81
  -3   9  -8   26.55   35.11
   3  -9   9  119.23   52.18
   3  -9   9  133.15   53.29
   3  -9   9  116.53   75.37
  -3   9   9  164.32   55.48
   3   9  -9  159.25   51.60
  -3  -9   9  214.11   80.77
   3  -9  -9  147.37   55.67
  -3   9  -9   53.99   56.16
  -3   9  -9  104.96   42.82
  -3   9  -9  159.01   45.04
   3  -9  10   85.07   46.17
   3  -9  10   18.82   35.35
   3  -9  10   51.21   54.08
  -3   9  10   14.62   34.19
   3   9 -10   69.42   28.52
  -3  -9  10   13.55   43.86
   3  -9 -10   -4.82   39.90
  -3   9 -10   29.61   48.13
  -3   9 -10  125.79   45.33
  -3   9 -10    8.61   26.45
   3  -9  11   90.27   37.64
   3  -9  11   23.14   36.63
   3   9 -11   33.90   15.73
  -3  -9  11  123.60   50.03
   3  -9 -11   16.01   40.34
  -3   9 -11   29.03   33.13
  -3   9 -11   30.81   24.86
  -3   9 -11   27.63   19.53
   3  -9  12    9.62   32.21
   3  -9  12    3.91   29.51
   3  -9  12   41.62   37.81
   3   9 -12   64.43   21.87
  -3  -9  12   23.08   26.04
   3  -9 -12   18.62   34.65
  -3   9 -12   53.79   30.07
  -3   9 -12   31.78   23.78
   3  -9  13   59.80   36.75
   3  -9  13   24.83   34.70
   3  -9  13   56.54   38.58
   3   9 -13   29.56   14.82
  -3  -9  13   79.50   33.68
  -3   9 -13   24.52   25.12
  -3   9 -13   56.23   30.26
  -3   9 -13   66.28   36.14
   3  10  -2   27.17   16.26
  -3  10  -2   73.73   44.63
  -3  10  -2   14.84   56.32
   3 -10   3   11.42   44.70
   3 -10   3   13.89   61.68
   3  10  -3   83.09   28.31
  -3 -10   3  156.43   59.77
  -3  10  -3   41.38   40.39
  -3  10  -3   60.81   61.12
   3 -10   4   55.02   43.98
   3 -10   4   32.72   63.85
   3  10  -4  130.73   44.75
  -3 -10   4  162.70   65.10
  -3  10  -4   52.08   41.62
  -3  10  -4    5.20   57.63
   3 -10   5   47.50   48.44
   3 -10   5   11.41   57.39
   3  10  -5  107.27   38.12
  -3 -10   5  187.95   67.37
  -3  10  -5   62.42   39.01
  -3  10  -5   41.91   51.26
   3 -10   6   -5.46   42.63
   3 -10   6   15.37   53.86
   3  10  -6   68.65   29.56
  -3 -10   6   89.16   49.14
   3 -10  -6   14.08   39.25
  -3  10  -6   40.97   44.46
  -3  10  -6   43.47   32.65
   3 -10   7   22.49   41.50
   3 -10   7   -0.52   44.08
   3  10  -7   29.32   18.67
  -3 -10   7   69.61   45.98
   3 -10  -7   32.43   44.82
  -3  10  -7   20.73   43.47
  -3  10  -7   14.49   26.52
   3 -10   8   57.00   37.59
   3 -10   8   23.55   41.25
   3 -10   8   12.27   42.73
   3  10  -8   31.22   19.02
  -3 -10   8   47.67   31.66
   3 -10  -8   92.83   52.83
  -3  10  -8    2.92   30.21
  -3  10  -8   47.86   25.03
  -3  10  -8   -3.97   43.81
   3 -10   9    8.69   40.41
   3 -10   9   53.70   49.65
   3 -10   9   27.99   43.01
   3  10  -9   83.86   35.97
  -3 -10   9   22.16   28.33
  -3  10  -9   82.49   34.67
  -3  10  -9   26.45   43.81
  -3  10  -9   69.22   32.77
  -3  11  -3   11.09   33.20
   4   0   0  434.49   90.80
   4   0   0  122.92   41.86
   4   0   0  187.73   38.89
  -4   0   0  320.68   77.28
  -4   0   0  481.50   94.61
  -4   0   0  110.17   33.80
  -4   0   0  235.11   48.03
   4   0   1   18.74   18.04
   4   0   1   35.49   47.35
   4   0   1   91.09   22.89
   4   0   1   96.54   45.38
  -4   0   1  118.29   36.63
  -4   0   1  101.73   37.64
  -4   0   1  138.67   31.20
   4   0  -1   30.86   27.63
   4   0  -1   50.39   26.35
   4   0  -1  235.89   63.41
  -4   0  -1   52.64   27.97
  -4   0  -1   60.35   16.64
  -4   0  -1   44.87   24.06
   4   0   2  481.98  111.71
   4   0   2  227.35   63.29
   4   0   2  210.23   42.92
   4   0   2  128.95   42.05
  -4   0   2  286.20   69.59
  -4   0   2  194.19   52.49
  -4   0   2  366.73   70.96
  -4   0   2  301.15   86.80
   4   0  -2  308.39   60.37
   4   0  -2  236.58   63.08
   4   0  -2  259.19   74.75
   4   0  -2  233.55   74.14
  -4   0  -2  217.97   63.41
  -4   0  -2  199.38   45.86
  -4   0  -2  244.74   48.34
   4   0   3   67.17   29.25
   4   0   3   38.77   27.34
   4   0   3   58.35   36.72
  -4   0   3   58.66   23.15
  -4   0   3   56.28   33.88
  -4   0   3   93.82   40.15
  -4   0   3   60.64   31.13
   4   0  -3   34.05   27.97
   4   0  -3   40.58   59.05
   4   0  -3   37.90   20.59
  -4   0  -3  126.64   28.38
  -4   0  -3   62.71   37.64
  -4   0  -3   40.97   24.96
  -4   0  -3   -0.80   22.21
   4   0   4   97.63   42.34
   4   0   4   13.67   24.62
   4   0   4   55.84   17.63
  -4   0   4   32.14   39.95
  -4   0   4   16.22   15.84
   4   0  -4   40.24   18.49
   4   0  -4   94.30   37.47
   4   0  -4   33.66   34.24
  -4   0  -4  260.88   69.42
  -4   0  -4   53.72   17.97
  -4   0  -4   27.73   22.21
   4   0   5   55.55   29.95
   4   0   5   93.00   44.49
   4   0   5  108.53   25.87
  -4   0   5  128.85   52.25
  -4   0   5  102.55   47.60
  -4   0   5  159.18   57.05
  -4   0   5   50.83   23.53
   4   0  -5   41.50   24.06
   4   0  -5   94.52   58.40
   4   0  -5  124.10   50.37
   4   0  -5   74.41   36.14
  -4   0  -5   66.96   20.89
  -4   0  -5   99.24   30.60
   4   0   6  698.75  131.24
   4   0   6  838.36  154.21
  -4   0   6 1221.24  328.16
  -4   0   6 1474.65  316.34
  -4   0   6  852.10  158.38
  -4   0   6 1149.39  214.38
   4   0  -6 1327.82  285.72
   4   0  -6  858.36  173.62
   4   0  -6  653.18  124.20
   4   0  -6 1047.40  281.62
  -4   0  -6  880.79  161.49
  -4   0  -6  754.45  140.57
   4   0   7  256.78   55.77
   4   0   7  264.74   52.49
  -4   0   7 1347.11  361.43
  -4   0   7  368.42   79.40
  -4   0   7  236.30   54.76
   4   0  -7  186.14   67.20
   4   0  -7  345.28   79.04
   4   0  -7  362.63   94.18
   4   0  -7 1341.80  358.77
  -4   0  -7  257.99   54.40
  -4   0  -7  255.09   50.10
   4   0   8  748.18  139.30
   4   0   8  529.01   98.93
  -4   0   8  906.11  246.66
  -4   0   8  508.99  102.35
  -4   0   8  623.52  122.99
  -4   0   8  768.67  171.81
   4   0  -8  890.19  202.90
   4   0  -8  836.67  171.07
   4   0  -8  726.96  140.67
   4   0  -8  662.82  181.48
  -4   0  -8  505.38   93.91
  -4   0  -8  540.34  102.18
   4   0   9   58.45   25.94
   4   0   9  153.20   32.84
  -4   0   9   65.03   43.55
  -4   0   9    5.35   37.98
  -4   0   9  112.79   45.59
  -4   0   9   68.69   52.85
   4   0  -9   52.51   67.63
   4   0  -9  136.84   64.96
   4   0  -9  221.34   75.49
  -4   0  -9   38.39   20.04
  -4   0  -9  143.32   31.83
   4   0  10   19.36   20.28
   4   0  10   80.10   22.72
  -4   0  10   21.23   30.16
  -4   0  10   37.76   50.88
  -4   0  10  107.92   81.50
  -4   0  10   77.42   42.10
   4   0 -10    5.56   57.17
   4   0 -10   11.92   61.97
   4   0 -10   71.30   81.13
  -4   0 -10   72.36   21.04
  -4   0 -10   33.97   19.54
   4   0  11  119.71   34.07
   4   0  11  162.84   35.73
  -4   0  11   78.84   35.85
  -4   0  11  173.43   67.44
  -4   0  11  158.19  130.20
  -4   0  11  112.99   47.31
   4   0 -11  105.87   70.07
   4   0 -11  193.76  126.08
   4   0 -11  177.55  112.50
   4   0 -11  108.86   48.78
  -4   0 -11  119.33   27.95
  -4   0 -11   94.20   28.57
   4   0  12   48.95   25.78
   4   0  12  113.83   28.74
  -4   0  12   74.07   73.59
  -4   0  12   47.93   36.09
  -4   0  12   43.96   27.66
  -4   0  12    8.93  166.78
   4   0 -12  110.65  162.75
   4   0 -12  131.89  188.24
   4   0 -12   67.73   34.46
   4   0 -12   57.26   64.67
  -4   0 -12  131.17   29.95
  -4   0 -12   84.66   25.68
   4   0  13   97.96   45.11
   4   0  13  161.42   38.82
   4   0  13   89.28   24.59
  -4   0  13   68.67   32.29
  -4   0  13  145.56   93.09
  -4   0  13   29.56   38.41
  -4   0  13  241.84  246.91
   4   0 -13   60.57   62.69
   4   0 -13   28.81  107.47
   4   0 -13   37.32  154.98
   4   0 -13  101.44   40.56
  -4   0 -13  126.97   30.81
  -4   0 -13   85.72   23.47
   4   0  14  109.76   31.22
   4   0  14   78.60   38.48
   4   0  14   52.51   19.04
  -4   0  14  212.47   79.81
  -4   0  14   43.88   45.76
  -4   0  14   29.71  144.09
   4   0 -14   59.70   67.27
   4   0 -14   31.27   93.58
   4   0 -14   85.74   37.40
  -4   0 -14   46.34   17.42
  -4   0 -14   67.85   20.35
   4   0  15   41.25   31.39
   4   0  15  118.41   31.56
   4   0  15   99.70   25.80
  -4   0  15   96.54   51.38
   4   0 -15   23.97   65.51
   4   0 -15   49.31   28.33
  -4   0 -15   95.29   25.94
  -4   0 -15   85.23   24.33
   4   0  16   32.26   25.87
   4   0  16   28.40   19.78
   4   0  16   24.50   20.14
  -4   0  16   18.06   40.22
   4   0 -16   45.04   60.86
   4   0 -16   66.50   28.96
  -4   0 -16   13.37   18.93
  -4   0 -16   16.79   21.74
  -4   0 -16   35.49   17.52
   4   0  17   82.68   38.22
   4   0  17   42.24   21.19
   4   0  17   75.08   28.43
  -4   0  17  112.60   48.71
  -4   0  17  158.46   54.44
   4   0 -17   24.64   62.95
   4   0 -17   71.13   28.16
  -4   0 -17  101.24   28.55
  -4   0 -17   21.49   26.98
  -4   0 -17   46.03   17.37
   4   0  18  307.90   87.62
   4   0  18   68.77   23.69
   4   0  18   22.78   23.04
  -4   0  18   28.96   39.88
  -4   0  18  153.73   50.15
   4   0 -18   -0.09   71.71
   4   0 -18   78.80   27.58
  -4   0 -18    7.74   18.39
  -4   0 -18   52.06   19.72
   4   0  19  549.02  102.62
   4   0  19  203.50   58.83
  -4   0  19   51.57   44.82
  -4   0  19  200.49   61.17
   4   0 -19   -5.22   65.17
   4   0 -19  200.75   56.37
  -4   0 -19  377.10   71.54
  -4   0 -19  115.81   47.96
   4   1   0  530.69  121.33
   4   1   0  719.73  197.18
   4   1   0  766.26  140.86
   4   1   0 1051.74  195.66
  -4  -1   0  785.07  170.49
  -4  -1   0  732.99  136.18
  -4  -1   0  672.70  123.19
  -4  -1   0  893.57  240.64
   4  -1   0  891.16  164.32
   4  -1   0  683.80  151.66
   4  -1   0  726.48  162.02
  -4   1   0  708.39  157.68
  -4   1   0  782.41  212.40
  -4   1   0  889.95  164.44
  -4   1   0 1090.56  204.63
   4  -1   1  204.83   55.70
   4  -1   1  421.47   98.52
   4  -1   1  349.86   68.09
  -4   1   1  380.48   84.49
  -4   1   1  314.90   92.90
  -4   1   1  262.09   52.08
  -4   1   1  579.64  136.55
   4   1  -1  511.89  108.48
   4   1  -1  467.52  130.81
   4   1  -1  368.18   70.02
  -4  -1  -1  308.87   62.42
  -4  -1  -1  463.66   86.95
  -4  -1  -1  388.67  112.36
  -4  -1  -1  273.90   64.76
   4   1   1  405.80   83.50
   4   1   1  343.11   76.82
   4   1   1  347.45   65.99
   4   1   1  794.95  221.44
  -4  -1   1  480.06  109.80
  -4  -1   1  289.82   83.33
  -4  -1   1  396.39   74.94
  -4  -1   1  349.62   70.94
   4  -1  -1  387.95   75.18
   4  -1  -1  302.12   79.45
  -4   1  -1  384.33   97.46
  -4   1  -1  435.70   83.30
  -4   1  -1  522.01  142.77
  -4   1  -1  314.17   67.68
   4  -1   2  534.55  125.43
   4  -1   2  458.59   86.58
  -4   1   2  635.58  175.09
  -4   1   2  706.22  156.50
  -4   1   2  735.88  137.34
   4   1  -2  886.57  170.90
   4   1  -2  453.78   84.12
   4   1  -2 1180.49  252.68
   4   1  -2  452.82  128.28
  -4  -1  -2  561.55  104.16
  -4  -1  -2  664.27  123.96
  -4  -1  -2  436.18   95.84
  -4  -1  -2  596.76  174.27
   4   1   2  670.29  144.72
   4   1   2  622.56  114.94
   4   1   2  608.81  117.35
   4   1   2  348.41  119.64
  -4  -1   2  599.41  110.82
  -4  -1   2  540.58  146.53
  -4  -1   2  712.25  133.80
   4  -1  -2  990.74  199.18
   4  -1  -2  491.63  110.12
   4  -1  -2  587.35  110.84
   4  -1  -2  481.26  160.65
  -4   1  -2  651.01  150.80
  -4   1  -2  474.75   92.78
   4  -1   3  290.30   81.79
   4  -1   3  251.49   63.36
   4  -1   3  306.94   60.04
  -4   1   3  496.21  103.94
  -4   1   3  189.85   65.17
  -4   1   3  267.87   68.50
  -4   1   3  344.07   70.74
   4   1  -3  221.08   55.19
   4   1  -3  296.33   89.50
   4   1  -3  240.56   47.57
  -4  -1  -3  360.70   71.23
  -4  -1  -3  206.42   41.59
  -4  -1  -3  211.43   52.42
   4   1   3  151.51   38.17
   4   1   3  571.92  109.97
   4   1   3  285.00   97.34
   4   1   3  234.78   46.22
  -4  -1   3  411.82   94.73
  -4  -1   3  723.10  195.81
  -4  -1   3  231.04   44.65
  -4  -1   3  434.73   88.42
   4  -1  -3  228.05   62.42
   4  -1  -3  403.14  140.09
   4  -1  -3  280.41   59.07
   4  -1  -3  372.52   95.99
  -4   1  -3  166.70   61.44
  -4   1  -3  386.02   78.27
  -4   1  -3  266.67   53.00
   4  -1   4  484.40  118.63
   4  -1   4  394.70   84.85
   4  -1   4  380.48   72.26
  -4   1   4  549.02  155.13
  -4   1   4  372.76   90.15
  -4   1   4  521.29  106.02
  -4   1   4  431.60   85.21
   4   1  -4  399.04   90.51
   4   1  -4  404.11   96.06
   4   1  -4  374.45  106.11
  -4  -1  -4  692.48  128.18
  -4  -1  -4  442.45   82.97
  -4  -1  -4  594.59  131.19
   4   1   4  548.06  120.49
   4   1   4  446.79   83.86
  -4  -1   4  387.71   90.06
  -4  -1   4  432.56   86.75
  -4  -1   4  300.91   58.57
   4  -1  -4  511.40   99.72
   4  -1  -4  580.12  130.81
   4  -1  -4  243.53   82.05
  -4   1  -4  432.80  116.07
  -4   1  -4  669.33  124.08
  -4   1  -4  451.13   89.65
   4  -1   5  614.36  163.78
   4  -1   5  526.35  105.46
   4  -1   5  522.98   98.09
  -4   1   5  558.42  109.92
  -4   1   5  490.18  141.61
  -4   1   5  571.92  112.22
  -4   1   5  465.83  106.24
   4   1  -5  341.90   90.13
   4   1  -5  543.47  125.33
   4   1  -5  602.54  165.30
   4   1  -5  584.46  108.69
  -4  -1  -5  735.88  136.76
  -4  -1  -5  497.90   92.56
  -4  -1  -5  550.47  119.47
   4   1   5  491.87   96.30
   4   1   5  543.47  120.68
   4   1   5  495.01   92.37
  -4  -1   5  435.46  120.00
  -4  -1   5  474.99  108.82
  -4  -1   5  377.58   74.99
   4  -1  -5  486.81  111.44
   4  -1  -5  624.49  121.86
   4  -1  -5  662.82  148.97
  -4   1  -5  540.10  103.97
  -4   1  -5  512.85   95.46
  -4   1  -5  322.61   85.93
   4  -1   6  272.46   61.19
   4  -1   6  225.35   61.19
   4  -1   6  185.01   39.45
  -4   1   6  179.63   46.73
  -4   1   6  196.51   74.58
  -4   1   6  150.92   54.47
  -4   1   6  161.42   43.69
   4   1  -6  114.24   45.28
   4   1  -6  249.08   75.69
   4   1  -6  335.88   66.52
  -4  -1  -6  145.42   35.40
  -4  -1  -6  161.95   34.05
  -4  -1  -6  287.41   71.01
   4   1   6  197.18   40.39
   4   1   6  224.55   52.76
   4   1   6  194.07   53.74
  -4  -1   6  161.49   55.75
  -4  -1   6  116.17   42.44
  -4  -1   6  296.81   59.84
  -4  -1   6  181.51   55.14
   4  -1  -6  265.95   63.68
   4  -1  -6  166.08   46.66
   4  -1  -6  344.07   97.53
   4  -1  -6  643.30  202.15
  -4   1  -6  166.75   35.61
  -4   1  -6  156.07   42.87
  -4   1  -6  257.02   55.36
   4  -1   7  525.39  102.26
   4  -1   7  561.79  149.78
   4  -1   7  573.85  107.13
  -4   1   7  677.77  192.82
  -4   1   7  432.56  105.73
  -4   1   7  399.53   93.62
  -4   1   7  484.40  103.37
   4   1  -7  386.75  111.13
   4   1  -7  967.59  192.17
   4   1  -7  582.77  110.21
   4   1  -7  388.67   94.95
  -4  -1  -7  671.74  125.00
  -4  -1  -7  482.47   89.98
   4   1   7  473.54   88.71
   4   1   7  556.73  106.11
  -4  -1   7  477.89  134.69
  -4  -1   7  608.09  113.20
  -4  -1   7  428.46  103.56
   4  -1  -7  425.33  106.19
   4  -1  -7  767.46  156.96
   4  -1  -7  994.84  289.58
   4  -1  -7  671.02  145.76
  -4   1  -7  687.17  127.02
  -4   1  -7  592.17  157.68
  -4   1  -7  617.25  116.24
   4  -1   8  222.14   62.01
   4  -1   8  142.26   36.96
   4  -1   8  128.47   30.04
  -4   1   8   80.94   54.81
  -4   1   8  131.00   84.29
  -4   1   8  169.69   74.58
   4   1  -8  187.01   61.44
   4   1  -8  208.30   71.25
   4   1  -8   63.22   53.29
   4   1  -8  121.23   34.72
  -4  -1  -8   84.73   21.47
  -4  -1  -8  110.87   30.98
   4   1   8   78.55   21.76
   4   1   8  160.65   40.27
  -4  -1   8  106.26   42.63
  -4  -1   8  113.04   48.32
  -4  -1   8   78.65   29.90
   4  -1  -8   96.54   68.79
   4  -1  -8  175.96   59.99
   4  -1  -8  244.25  118.99
   4  -1  -8  151.73   91.50
  -4   1  -8   95.07   24.21
  -4   1  -8  103.87   32.53
  -4   1  -8  123.24   33.78
   4  -1   9  176.18   50.73
   4  -1   9  360.22   72.14
   4  -1   9  253.65   50.51
  -4   1   9  353.00   92.97
  -4   1   9  351.31  115.06
  -4   1   9  173.99  137.90
  -4   1   9  193.04   74.29
   4   1  -9  168.63   60.40
   4   1  -9  403.14  113.57
   4   1  -9  189.08   48.66
   4   1  -9  131.72   64.81
  -4  -1  -9  256.30   51.07
  -4  -1  -9  255.82   54.23
   4   1   9  330.57   67.13
   4   1   9  254.85   50.34
  -4  -1   9  170.75   60.01
  -4  -1   9  303.56   68.89
  -4  -1   9  289.82   88.97
  -4  -1   9  303.80   66.89
   4  -1  -9  241.07   89.98
   4  -1  -9  532.62  185.78
   4  -1  -9  274.63  123.86
  -4   1  -9  242.32   48.13
  -4   1  -9  238.22   66.52
  -4   1  -9  322.37   64.86
   4  -1  10  154.38   39.33
   4  -1  10   99.17   32.60
   4  -1  10  109.83   27.87
  -4   1  10   45.86   40.77
  -4   1  10  122.97   69.34
  -4   1  10   21.04  141.97
   4   1 -10  134.06   69.42
   4   1 -10  215.39   56.44
   4   1 -10   85.74   36.89
   4   1 -10  282.58   82.17
  -4  -1 -10  139.54   32.09
  -4  -1 -10  150.75   38.55
   4   1  10   73.11   29.22
   4   1  10  111.52   27.75
  -4  -1  10  227.57   71.03
  -4  -1  10  129.92   43.59
  -4  -1  10  160.17   57.84
  -4  -1  10  108.36   49.50
   4  -1 -10  192.14  184.91
   4  -1 -10  159.03   62.50
   4  -1 -10  211.07  146.77
   4  -1 -10  177.67  116.65
  -4   1 -10  103.90   34.07
  -4   1 -10  140.98   35.44
  -4   1 -10  124.71   30.65
   4  -1  11  268.60   76.65
   4  -1  11  149.25   38.94
   4  -1  11  233.62   48.32
  -4   1  11  346.73   93.91
  -4   1  11  264.98   91.86
  -4   1  11  212.33  232.36
  -4   1  11  248.59  112.94
   4   1 -11  139.63   45.04
   4   1 -11  247.87   74.43
   4   1 -11  241.36   77.06
   4   1 -11   85.04   62.93
  -4  -1 -11  175.65   40.82
  -4  -1 -11  265.46   52.92
   4   1  11  229.11   46.51
   4   1  11  181.07   45.45
  -4  -1  11  141.49   51.00
  -4  -1  11  141.18   51.69
  -4  -1  11  182.64   61.65
  -4  -1  11  148.99   59.15
   4  -1 -11  347.21  204.87
   4  -1 -11  195.66  285.72
   4  -1 -11  212.52   70.84
   4  -1 -11  353.24  135.15
  -4   1 -11  196.48   42.15
  -4   1 -11  138.81   42.36
  -4   1 -11  139.83   34.60
   4  -1  12  541.79  147.30
   4  -1  12  368.18   73.18
   4  -1  12  339.97   65.75
  -4   1  12  414.72  122.51
  -4   1  12  313.21   82.53
  -4   1  12  272.94  112.10
  -4   1  12  223.71  189.25
   4   1 -12  209.17   78.77
   4   1 -12  172.13   77.74
   4   1 -12  378.79  107.22
  -4  -1 -12  277.28   56.98
  -4  -1 -12  302.36   59.68
   4   1  12  349.38   72.17
   4   1  12  388.92   74.82
  -4  -1  12  295.36   76.79
  -4  -1  12  469.69  116.89
  -4  -1  12  289.58   91.55
  -4  -1  12  407.00  116.05
   4  -1 -12  373.24  103.32
   4  -1 -12   89.69  132.88
   4  -1 -12  711.53  209.07
   4  -1 -12  153.95  189.47
  -4   1 -12  417.61   79.35
  -4   1 -12  461.97   87.86
  -4   1 -12  426.77  116.56
   4  -1  13  227.76   67.08
   4  -1  13  298.50   61.89
   4  -1  13  191.90   39.23
  -4   1  13  228.07  146.26
  -4   1  13  252.92   81.16
  -4   1  13  236.10   92.13
   4   1 -13  210.69  117.30
   4   1 -13  564.20  154.84
   4   1 -13  145.03   75.35
   4   1 -13  275.11   77.69
  -4  -1 -13  235.84   48.68
  -4  -1 -13  224.74   47.02
   4   1  13  263.29   57.07
   4   1  13  210.25   44.44
  -4  -1  13  232.20   64.96
  -4  -1  13  192.38   62.04
  -4  -1  13  320.68   88.85
  -4  -1  13  275.59  108.21
   4  -1 -13  157.73   74.14
   4  -1 -13  590.49  171.94
  -4   1 -13  177.82   36.67
  -4   1 -13  344.31   94.23
  -4   1 -13  191.01   39.25
   4  -1  14   39.62   26.96
   4  -1  14   23.74   17.85
  -4   1  14   14.90   34.41
   4   1 -14  168.90  145.06
   4   1 -14  117.71  124.34
   4   1 -14    2.89   63.80
   4   1 -14   97.60   33.42
  -4  -1 -14   63.65   23.34
  -4  -1 -14  104.86   27.41
   4   1  14  104.50   31.59
   4   1  14   54.64   20.71
  -4  -1  14   94.85   66.23
  -4  -1  14   93.75  145.30
  -4  -1  14    1.75   37.95
   4  -1 -14  158.67   73.25
  -4   1 -14   71.64   25.92
  -4   1 -14   39.52   17.58
   4  -1  15   83.45   31.54
   4  -1  15   36.07   19.93
   4  -1  15   58.86   20.40
  -4   1  15   18.47   30.62
  -4   1  15   60.64   40.97
   4   1 -15   42.56   65.75
   4   1 -15  -13.38   87.60
   4   1 -15   77.76   27.44
  -4  -1 -15   50.08   19.88
  -4  -1 -15   64.88   21.89
   4   1  15   81.91   26.43
   4   1  15   50.73   22.26
  -4  -1  15  125.09   62.64
  -4  -1  15   74.31   83.02
  -4  -1  15  -10.93   42.07
   4  -1 -15   43.93   61.07
   4  -1 -15   44.29   54.54
  -4   1 -15   68.14   21.68
  -4   1 -15   30.98   16.96
  -4   1 -15   37.69   19.92
   4  -1  16   95.29   33.51
   4  -1  16   94.66   26.16
   4  -1  16  122.13   31.78
  -4   1  16   45.47   30.69
  -4   1  16   58.81   37.57
   4   1 -16  116.94   86.42
   4   1 -16  107.73   33.61
  -4  -1 -16   76.79   21.52
  -4  -1 -16  163.30   39.40
   4   1  16  143.95   37.37
   4   1  16   88.92   26.26
  -4  -1  16   19.52   40.34
  -4  -1  16   50.75   44.63
  -4  -1  16   59.29   25.99
   4  -1 -16  197.66   72.00
   4  -1 -16   36.67   66.40
  -4   1 -16  135.24   32.38
  -4   1 -16   41.86   16.59
  -4   1 -16   87.16   28.98
   4  -1  17   72.74   22.94
   4  -1  17   50.39   22.92
   4  -1  17   65.90   25.34
  -4   1  17   38.92   27.58
  -4   1  17   24.88   34.33
   4   1 -17   66.28   23.05
   4   1 -17   10.79   92.27
  -4  -1 -17   29.80   19.93
  -4  -1 -17   47.79   18.68
   4   1  17   41.64   20.79
   4   1  17   23.60   24.96
  -4  -1  17   39.57   43.83
  -4  -1  17   41.98   22.99
   4  -1 -17   13.98   65.82
   4  -1 -17   86.49   49.16
  -4   1 -17   45.86   20.69
  -4   1 -17   26.09   19.08
  -4   1 -17   50.73   17.39
   4  -1  18   68.89   22.73
   4  -1  18   83.02   28.89
   4  -1  18   56.76   23.08
  -4   1  18   88.05   35.25
  -4   1  18   40.84   38.67
   4   1 -18   83.35  102.86
   4   1 -18   82.20   26.43
  -4  -1 -18  142.07   32.94
  -4  -1 -18   84.27   25.32
   4   1  18   42.51   23.75
   4   1  18  110.00   30.79
  -4  -1  18   87.89   32.77
  -4  -1  18   26.16   39.98
   4  -1 -18  153.90   58.90
   4  -1 -18   40.60   75.64
  -4   1 -18   97.22   33.97
  -4   1 -18   73.59   21.77
  -4   1 -18  109.56   25.97
   4  -1  19   24.81   17.02
   4  -1  19   56.16   22.12
   4  -1  19   58.57   23.34
  -4   1  19   64.35   30.69
   4   1 -19   67.49   22.16
   4   1 -19  -32.57   93.77
  -4  -1 -19   61.63   22.60
  -4  -1 -19   89.84   24.76
   4   1  19   62.09   26.38
  -4  -1  19  118.94   39.25
  -4  -1  19   -7.96   39.71
   4  -1 -19   51.45   66.96
   4  -1 -19  109.32   47.93
  -4   1 -19   91.86   33.42
  -4   1 -19   92.03   24.96
  -4   1 -19   48.13   18.84
   4   2   0  117.30   38.24
   4   2   0  311.04   64.62
   4   2   0  192.77   39.42
  -4  -2   0  375.89   73.32
  -4  -2   0  111.88   38.12
  -4  -2   0  158.79   33.83
   4  -2   0  102.28   48.20
   4  -2   0  145.01   36.89
   4  -2   0  115.76   69.22
  -4   2   0  203.57   70.82
  -4   2   0  113.32   29.58
   4  -2   1  294.88   82.12
   4  -2   1  285.00   57.94
  -4   2   1  373.00   79.98
  -4   2   1  352.03   94.66
  -4   2   1  352.51   71.06
   4   2  -1  450.65   84.12
   4   2  -1  301.39   75.03
   4   2  -1  297.05   67.15
  -4  -2  -1  353.95   71.78
  -4  -2  -1  424.12   94.78
  -4  -2  -1  239.41   47.48
  -4  -2  -1  327.68  119.74
   4   2   1  238.71   57.80
   4   2   1  251.73   54.95
   4   2   1  193.13   79.86
   4   2   1  283.55   54.68
  -4  -2   1  365.28   88.05
  -4  -2   1  307.66   59.07
  -4  -2   1  246.91   51.79
  -4  -2   1  154.67   56.59
   4  -2  -1  363.35   98.57
   4  -2  -1  418.09  103.56
   4  -2  -1  418.82   83.59
  -4   2  -1  257.99   80.34
  -4   2  -1  341.18   77.18
  -4   2  -1  320.92   64.69
   4  -2   2  497.90  123.02
   4  -2   2  537.45  130.23
   4  -2   2  379.27   74.82
  -4   2   2  491.63   97.34
  -4   2   2  447.51   89.65
  -4   2   2  338.05   86.05
   4   2  -2  638.96  141.66
   4   2  -2  452.58   90.20
   4   2  -2  475.47  134.88
   4   2  -2  340.70   64.67
  -4  -2  -2  393.98   76.02
  -4  -2  -2  426.53   93.62
  -4  -2  -2  467.03   87.28
  -4  -2  -2  641.13  184.28
   4   2   2  390.12   79.42
   4   2   2  552.16  171.79
   4   2   2  389.64   73.18
  -4  -2   2  577.71  161.83
  -4  -2   2  352.51   66.74
  -4  -2   2  383.61   92.95
  -4  -2   2  331.53   66.19
   4  -2  -2  407.97  101.41
   4  -2  -2  494.77  100.83
   4  -2  -2  298.74   88.59
  -4   2  -2  407.00  108.21
  -4   2  -2  243.53   48.63
  -4   2  -2  408.93   90.95
   4  -2   3   96.06   64.11
   4  -2   3  106.60   51.31
   4  -2   3  103.10   28.60
  -4   2   3  170.08   47.52
  -4   2   3   89.09   56.54
   4   2  -3  115.86   26.16
   4   2  -3   97.53   37.16
   4   2  -3  118.61   43.09
   4   2  -3  220.79   71.73
  -4  -2  -3  123.62   28.86
  -4  -2  -3  118.61   31.27
   4   2   3  120.44   35.32
   4   2   3  153.66   32.72
   4   2   3  167.84   43.38
  -4  -2   3   87.57   45.47
  -4  -2   3   63.90   24.88
  -4  -2   3  219.32   43.35
  -4  -2   3  174.66   59.80
   4  -2  -3  113.06   51.48
   4  -2  -3  194.39   49.62
   4  -2  -3   80.94   62.93
  -4   2  -3   79.81   61.51
  -4   2  -3  121.19   30.21
  -4   2  -3   78.99   29.83
   4  -2   4   56.66   50.15
   4  -2   4   54.73   20.45
  -4   2   4   56.57   37.23
  -4   2   4  283.55   59.46
  -4   2   4   22.61   33.20
   4   2  -4   49.38   32.57
   4   2  -4   55.05   14.52
   4   2  -4   98.52   44.97
   4   2  -4  100.71   39.62
  -4  -2  -4   67.80   21.52
  -4  -2  -4   71.35   25.37
  -4  -2  -4   87.16   22.62
   4   2   4   68.67   25.99
   4   2   4   99.41   26.67
  -4  -2   4   92.27   22.94
  -4  -2   4  116.03   49.40
  -4  -2   4  143.59   53.79
  -4  -2   4   81.13   28.38
   4  -2  -4  200.63   59.39
   4  -2  -4   88.54   52.85
  -4   2  -4   48.92   20.17
  -4   2  -4   83.81   32.26
   4  -2   5   44.68   34.79
   4  -2   5  155.51   62.50
  -4   2   5  107.85   50.63
  -4   2   5   85.55   42.12
  -4   2   5   54.06   44.37
   4   2  -5   79.13   42.32
   4   2  -5  137.51   50.18
   4   2  -5   95.72   42.17
   4   2  -5   77.57   21.45
  -4  -2  -5  163.62   35.88
  -4  -2  -5   56.49   19.80
  -4  -2  -5  209.05   46.75
   4   2   5   91.14   29.05
   4   2   5  136.96   34.74
   4   2   5   99.44   27.13
  -4  -2   5   58.16   16.26
  -4  -2   5   79.86   37.61
  -4  -2   5  118.58   51.74
  -4  -2   5   95.48   30.38
   4  -2  -5  114.60   45.59
   4  -2  -5   92.15   65.90
   4  -2  -5  117.40   60.66
  -4   2  -5  242.56   80.85
  -4   2  -5   54.27   25.44
   4  -2   6  539.13  107.18
   4  -2   6  427.74  119.31
  -4   2   6 1238.12  269.08
  -4   2   6  509.96  115.54
  -4   2   6  588.08  133.68
   4   2  -6  626.66  120.39
   4   2  -6  261.85   78.51
   4   2  -6  526.11  123.26
   4   2  -6  349.38   65.29
  -4  -2  -6  427.02   90.10
  -4  -2  -6  481.02   92.30
  -4  -2  -6  432.80   82.00
   4   2   6  409.65   78.24
   4   2   6  502.24  107.22
   4   2   6  523.70   98.18
  -4  -2   6  567.10  133.60
  -4  -2   6  457.87   85.62
  -4  -2   6  466.07  131.05
   4  -2  -6  618.46  138.48
   4  -2  -6  480.06  114.17
   4  -2  -6  453.54  111.35
  -4   2  -6  422.92  115.42
  -4   2  -6  640.88  121.04
  -4   2  -6  455.46   86.34
   4  -2   7  235.79   67.39
   4  -2   7   27.41   28.64
   4  -2   7  204.37   41.76
  -4   2   7   13.22   84.37
  -4   2   7  191.49  120.49
  -4   2   7   78.75   60.01
  -4   2   7   91.31   47.98
   4   2  -7   75.90   37.08
   4   2  -7  192.72   39.25
   4   2  -7   69.22   34.55
  -4  -2  -7  128.81   30.26
  -4  -2  -7   88.80   29.10
   4   2   7  121.09   36.36
   4   2   7  100.81   28.38
  -4  -2   7  170.71   36.09
  -4  -2   7   60.01   28.67
  -4  -2   7  118.58   57.67
  -4  -2   7   90.20   44.39
   4  -2  -7   31.01   71.10
   4  -2  -7  276.80  107.34
   4  -2  -7   82.73   42.39
  -4   2  -7   87.50   29.25
  -4   2  -7  196.41   41.71
  -4   2  -7   60.78   25.65
   4  -2   8  125.65   37.18
   4  -2   8  126.76   40.51
   4  -2   8  158.02   34.46
  -4   2   8   51.14  109.59
  -4   2   8  210.83   66.40
  -4   2   8  152.02   77.40
  -4   2   8   85.19  145.01
   4   2  -8  212.40   68.96
   4   2  -8   95.99   51.48
   4   2  -8  104.33   25.92
   4   2  -8  144.29   51.00
  -4  -2  -8  226.10   48.87
  -4  -2  -8  157.47   38.67
   4   2   8  135.22   37.32
   4   2   8  135.53   33.88
  -4  -2   8   75.32   30.38
  -4  -2   8   72.24   23.74
  -4  -2   8  213.36   70.67
  -4  -2   8  206.23   66.57
   4  -2  -8  160.41   53.62
   4  -2  -8  206.25  118.82
   4  -2  -8   41.21   83.40
   4  -2  -8  112.24  127.09
  -4   2  -8  156.86   37.98
  -4   2  -8  123.21   29.05
  -4   2  -8  157.68   46.22
   4  -2   9  216.14   51.26
   4  -2   9  204.01   61.15
   4  -2   9  191.30   39.64
  -4   2   9   43.23  124.01
  -4   2   9  254.85  112.00
  -4   2   9   70.28  211.63
  -4   2   9  240.25   66.86
   4   2  -9  257.51   78.46
   4   2  -9  138.35   45.88
   4   2  -9  179.27   39.59
  -4  -2  -9  190.82   43.04
  -4  -2  -9  164.85   37.88
   4   2   9  172.39   40.07
   4   2   9  160.38   41.33
  -4  -2   9  268.84   83.96
  -4  -2   9  316.58   81.35
  -4  -2   9  201.86   44.68
   4  -2  -9  107.08  246.42
   4  -2  -9  323.58  182.91
   4  -2  -9    3.12  110.70
   4  -2  -9  269.80   74.41
  -4   2  -9  185.61   40.29
  -4   2  -9  217.44   61.29
  -4   2  -9  169.36   42.22
   4  -2  10  623.28  167.47
   4  -2  10  587.35  112.94
   4  -2  10  562.76  105.61
  -4   2  10  766.74  346.24
  -4   2  10  684.28  155.27
  -4   2  10  863.18  221.73
  -4   2  10   36.17  113.11
   4   2 -10  333.95   93.50
   4   2 -10  595.79  111.90
   4   2 -10  832.57  190.38
   4   2 -10  544.20  111.06
  -4  -2 -10  570.23  108.26
  -4  -2 -10  582.05  108.45
   4   2  10 1062.10  196.17
   4   2  10  488.98   94.66
  -4  -2  10  672.70  160.14
  -4  -2  10  725.27  136.38
  -4  -2  10  407.97  112.96
  -4  -2  10  660.89  122.87
   4  -2 -10  142.79  275.59
   4  -2 -10  637.27  147.06
   4  -2 -10  395.91  190.89
   4  -2 -10   54.40  128.95
  -4   2 -10  420.26  113.49
  -4   2 -10  554.33  105.61
  -4   2 -10  718.76  133.19
   4  -2  11   10.41   21.21
   4  -2  11   18.67   15.20
  -4   2  11   34.19  106.77
  -4   2  11   17.41   99.82
  -4   2  11   88.10   39.04
  -4   2  11  148.43  193.49
   4   2 -11   23.48   26.52
   4   2 -11   77.83   29.27
   4   2 -11    3.58   36.79
   4   2 -11   82.56   60.88
  -4  -2 -11   23.39   20.39
  -4  -2 -11   30.38   20.90
   4   2  11   40.70   23.15
   4   2  11   35.83   22.36
  -4  -2  11   30.40   25.75
  -4  -2  11   42.00   31.95
  -4  -2  11    8.87   24.91
  -4  -2  11   40.07   65.97
   4  -2 -11   37.11   40.87
   4  -2 -11   40.94  126.54
   4  -2 -11   -8.61   97.60
   4  -2 -11    8.65  175.72
  -4   2 -11   12.62   17.76
  -4   2 -11   55.41   20.22
  -4   2 -11   31.61   14.90
   4  -2  12   46.37   30.33
   4  -2  12   47.81   24.03
   4  -2  12   62.38   18.83
  -4   2  12   80.70   93.99
  -4   2  12   26.67   65.29
   4   2 -12   61.10   24.86
   4   2 -12   47.86   56.32
   4   2 -12  146.26   56.54
   4   2 -12   72.48   30.02
  -4  -2 -12   18.04   19.50
   4   2  12   50.97   22.44
  -4  -2  12   47.64   66.45
  -4  -2  12   40.31   28.60
  -4  -2  12   24.93   25.49
  -4  -2  12   92.47   31.13
   4  -2 -12   39.04   43.74
   4  -2 -12   99.70   84.85
  -4   2 -12  126.47   37.66
  -4   2 -12   47.21   19.28
  -4   2 -12   48.17   21.26
   4  -2  13   72.21   24.69
   4  -2  13   28.57   19.60
   4  -2  13   33.49   14.66
  -4   2  13  116.60   67.01
  -4   2  13   28.62   33.10
   4   2 -13   48.97   44.61
   4   2 -13  111.52   36.72
   4   2 -13   65.34   43.18
   4   2 -13  101.29   57.34
  -4  -2 -13  101.68   26.76
  -4  -2 -13   46.46   21.96
   4   2  13   83.06   30.02
   4   2  13   49.52   22.46
  -4  -2  13   40.53   35.44
  -4  -2  13  144.94   47.81
  -4  -2  13   45.16   60.33
  -4  -2  13   60.52   27.73
   4  -2 -13   98.42   72.89
  -4   2 -13   43.28   20.89
  -4   2 -13   92.18   28.67
  -4   2 -13   82.00   26.35
   4  -2  14  358.53   72.09
   4  -2  14  262.57   74.36
   4  -2  14  246.91   48.87
  -4   2  14   63.05   54.42
  -4   2  14  398.80   98.42
   4   2 -14  199.33   85.23
   4   2 -14  257.26   72.19
   4   2 -14  167.52   63.15
   4   2 -14  174.40   58.04
  -4  -2 -14  227.64   47.81
  -4  -2 -14  247.39   49.31
   4   2  14  273.18   57.02
   4   2  14  209.87   45.09
  -4  -2  14  376.62  108.50
  -4  -2  14  331.29   76.84
  -4  -2  14  247.87   75.37
  -4  -2  14  314.17   82.58
   4  -2 -14  233.84   77.04
   4  -2 -14   81.74   72.65
  -4   2 -14  286.20   77.33
  -4   2 -14  286.68   56.47
  -4   2 -14  372.76   71.15
   4  -2  15   71.44   23.77
   4  -2  15   52.83   21.74
   4  -2  15   29.85   20.50
  -4   2  15   51.48   39.57
   4   2 -15   75.47   26.11
   4   2 -15  106.74   60.62
   4   2 -15   55.89   98.28
   4   2 -15   56.64   78.82
  -4  -2 -15   93.36   24.71
  -4  -2 -15   65.53   23.86
  -4  -2 -15   58.61   27.87
   4   2  15   48.46   21.79
   4   2  15   48.39   24.67
  -4  -2  15   47.21   28.33
  -4  -2  15   89.60   66.16
  -4  -2  15   29.78   56.44
   4  -2 -15    7.46   61.97
   4  -2 -15   72.55   62.55
  -4   2 -15   46.10   20.85
  -4   2 -15   51.09   18.09
  -4   2 -15   69.42   21.85
   4  -2  16  210.73   58.88
   4  -2  16  193.35   40.89
   4  -2  16  236.92   48.99
  -4   2  16  134.45   50.80
   4   2 -16   94.54   74.05
   4   2 -16  126.66   37.20
   4   2 -16  156.96   76.05
  -4  -2 -16  265.46   62.35
  -4  -2 -16  166.41   35.52
  -4  -2 -16  158.21   37.18
   4   2  16  124.15   31.08
   4   2  16  139.99   34.60
  -4  -2  16  195.33   78.48
  -4  -2  16  188.69   60.93
  -4  -2  16  196.12   59.97
   4  -2 -16   58.64   60.62
   4  -2 -16   87.14   68.89
  -4   2 -16  157.06   33.08
  -4   2 -16  142.33   39.88
  -4   2 -16  177.65   39.78
   4  -2  17   25.24   14.00
   4  -2  17   32.19   19.30
   4  -2  17   89.96   26.11
  -4   2  17  115.95   66.50
  -4   2  17   96.59   39.66
   4   2 -17   52.64   19.05
   4   2 -17   55.53   60.47
  -4  -2 -17   56.08   28.04
  -4  -2 -17   43.47   17.22
  -4  -2 -17   34.24   22.23
   4   2  17   47.67   21.76
   4   2  17   46.00   24.71
  -4  -2  17  113.64   67.51
  -4  -2  17   37.95   37.13
  -4  -2  17   79.86   31.54
   4  -2 -17   36.79   50.83
   4  -2 -17   47.69   69.30
  -4   2 -17   16.99   11.63
  -4   2 -17   61.65   20.89
  -4   2 -17  107.47   27.82
   4  -2  18   85.02   26.55
   4  -2  18  105.87   28.19
   4  -2  18   74.12   23.26
  -4   2  18   70.50   59.84
   4   2 -18   83.67   25.61
   4   2 -18  107.63   63.41
  -4  -2 -18   50.73   21.91
  -4  -2 -18   83.40   25.41
   4   2  18   49.89   24.55
   4   2  18   27.34   14.48
   4   2  18   47.62   23.52
  -4  -2  18  139.85   71.42
  -4  -2  18   46.20   27.22
   4  -2 -18   23.76   68.28
   4  -2 -18   43.18   47.91
  -4   2 -18   80.05   25.65
  -4   2 -18   98.33   24.09
  -4   2 -18   77.59   21.47
   4  -2  19   66.55   22.63
   4  -2  19   92.97   27.25
   4  -2  19   49.14   20.57
  -4   2  19  106.52   69.49
   4   2 -19   26.96   54.83
   4   2 -19   42.94   15.84
  -4  -2 -19   47.23   22.18
  -4  -2 -19   25.87   20.56
  -4  -2 -19  108.55   26.79
  -4  -2  19   77.13   32.36
  -4  -2  19  156.36   77.13
   4  -2 -19   63.12   74.67
   4  -2 -19   25.90   45.23
  -4   2 -19   16.99   14.15
  -4   2 -19   89.96   25.68
   4   3   0 1875.38  511.64
   4   3   0 1182.42  214.88
   4   3   0 1452.47  306.94
   4   3   0 1400.87  254.61
  -4  -3   0 1254.52  228.31
  -4  -3   0 1259.34  225.78
  -4  -3   0 1169.64  253.16
  -4  -3   0 1381.34  383.13
   4  -3   0 1297.43  283.79
   4  -3   0 1583.63  291.02
   4  -3   0 1581.70  300.67
  -4   3   0 1449.10  317.31
  -4   3   0 1367.59  252.45
  -4   3   0 1266.81  232.61
   4  -3   1  251.97   81.59
   4  -3   1  237.55   54.66
  -4   3   1  313.69   69.80
  -4   3   1  459.32  120.90
  -4   3   1  371.55   77.78
   4   3  -1  279.93  106.07
   4   3  -1  353.95   87.21
   4   3  -1  267.15   56.28
   4   3  -1  443.41   83.86
  -4  -3  -1  189.35   57.07
  -4  -3  -1  344.56   69.59
  -4  -3  -1  319.72  114.58
  -4  -3  -1  467.28   88.44
   4   3   1  337.56   66.23
   4   3   1  273.18   66.76
   4   3   1  679.46  215.85
   4   3   1  459.08   88.27
  -4  -3   1  470.17  160.72
  -4  -3   1  267.39   78.00
  -4  -3   1  329.36   63.92
  -4  -3   1  327.92   66.11
   4  -3  -1  229.37   70.07
   4  -3  -1  388.67   82.22
   4  -3  -1  297.29   89.89
  -4   3  -1  719.97  174.18
  -4   3  -1  350.10   72.07
  -4   3  -1  246.18   60.86
   4  -3   2  174.27   68.98
   4  -3   2  314.65   87.62
   4  -3   2  321.89   66.64
  -4   3   2  220.02   72.62
  -4   3   2  181.32   45.84
  -4   3   2  209.43   52.44
   4   3  -2  270.77   86.92
   4   3  -2  336.84   83.86
   4   3  -2  426.29   80.65
  -4  -3  -2  427.74   99.48
  -4  -3  -2  394.46   77.25
  -4  -3  -2  279.69   55.79
   4   3   2  294.88   61.70
   4   3   2  301.39   70.24
   4   3   2  326.95   63.17
   4   3   2  399.28  130.52
  -4  -3   2  343.11   66.43
  -4  -3   2  382.16  117.40
  -4  -3   2  292.71   60.11
  -4  -3   2  238.80   74.21
   4  -3  -2  204.42   67.17
   4  -3  -2  461.49  109.39
   4  -3  -2  364.08   83.74
  -4   3  -2  177.14   84.46
  -4   3  -2  348.90   70.82
  -4   3  -2  228.55   63.05
   4  -3   3  411.10  100.81
   4  -3   3  366.01   73.73
  -4   3   3  353.00   83.86
  -4   3   3  356.36   81.40
  -4   3   3  568.54  137.95
   4   3  -3  275.83   86.05
   4   3  -3  431.84  102.76
   4   3  -3  369.14   73.44
   4   3  -3  428.46   80.94
  -4  -3  -3  378.55   73.95
  -4  -3  -3  276.56   55.31
  -4  -3  -3  578.19  127.62
   4   3   3  477.40   92.18
   4   3   3  452.33   99.00
   4   3   3  416.89   79.40
  -4  -3   3  218.07   73.30
  -4  -3   3  435.70   82.24
  -4  -3   3  558.90  162.34
   4  -3  -3  373.48   98.91
   4  -3  -3  518.16  126.37
   4  -3  -3  609.78  132.74
  -4   3  -3  464.86   90.92
   4  -3   4  486.08   94.08
  -4   3   4  557.93  120.78
  -4   3   4  396.15  100.11
  -4   3   4  514.54  126.13
   4   3  -4  423.64  102.09
   4   3  -4  363.84  105.61
   4   3  -4  536.72  101.63
   4   3  -4  352.03   66.35
  -4  -3  -4  455.46   86.49
  -4  -3  -4  371.55   71.56
  -4  -3  -4  498.86  109.51
   4   3   4  508.75   97.31
   4   3   4  439.07   95.02
   4   3   4  434.73   83.35
  -4  -3   4  313.93   89.67
  -4  -3   4  481.98   90.25
  -4  -3   4  504.65  147.01
  -4  -3   4  426.29   81.76
   4  -3  -4  509.96  123.09
   4  -3  -4  365.04  100.54
   4  -3  -4  413.99  113.20
  -4   3  -4  492.84  102.93
  -4   3  -4  443.89   86.56
   4  -3   5  296.81   78.48
   4  -3   5  495.73   95.99
  -4   3   5  385.06  107.10
  -4   3   5  295.36   82.68
  -4   3   5  400.49  132.95
   4   3  -5  274.38   58.49
   4   3  -5  265.70   80.94
   4   3  -5  310.31   82.10
   4   3  -5  313.69   60.25
  -4  -3  -5  272.46   57.05
  -4  -3  -5  278.48   55.53
  -4  -3  -5  331.78   73.27
   4   3   5  300.67   62.91
   4   3   5  316.34   62.69
   4   3   5  268.36   58.37
  -4  -3   5  261.36   51.33
  -4  -3   5  337.56   66.50
  -4  -3   5  281.14   90.25
  -4  -3   5  386.26  101.77
   4  -3  -5  328.64   88.34
   4  -3  -5  312.73  109.68
   4  -3  -5  223.90   84.97
  -4   3  -5  248.83   61.10
  -4   3  -5  370.11   70.89
  -4   3  -5  245.70   84.61
   4  -3   6  358.77   82.80
   4  -3   6  161.61   82.61
   4  -3   6  324.06   65.29
  -4   3   6  379.75  101.41
  -4   3   6  338.53   92.11
  -4   3   6   90.80  139.44
   4   3  -6  345.76  100.98
   4   3  -6  299.70   63.80
   4   3  -6  275.35   77.18
   4   3  -6  398.56   74.91
  -4  -3  -6  219.73   48.61
  -4  -3  -6  338.53   66.52
   4   3   6  254.37   53.94
   4   3   6  407.72   86.58
  -4  -3   6  258.95   53.36
  -4  -3   6  249.56   79.25
  -4  -3   6  435.94   82.63
  -4  -3   6  398.80  121.35
   4  -3  -6  236.32  111.44
   4  -3  -6  450.89  112.43
  -4   3  -6  217.82   74.70
  -4   3  -6  258.71   59.80
  -4   3  -6  296.09   59.46
   4  -3   7  111.37   41.30
   4  -3   7  119.40   60.62
   4  -3   7  125.77   30.86
  -4   3   7   64.02   39.93
  -4   3   7  152.67   92.37
  -4   3   7  245.94  174.27
   4   3  -7  127.02   47.91
   4   3  -7  143.18   30.38
   4   3  -7  196.63   51.84
   4   3  -7  154.28   58.04
  -4  -3  -7  201.16   46.61
  -4  -3  -7   98.95   27.58
   4   3   7  194.39   41.59
   4   3   7  203.07   48.90
   4   3   7  117.30   32.04
  -4  -3   7  114.22   30.09
  -4  -3   7  124.34   57.75
  -4  -3   7   83.76   24.38
  -4  -3   7  157.68   59.70
   4  -3  -7  167.86  183.99
   4  -3  -7  118.92   40.31
   4  -3  -7  224.72  156.91
  -4   3  -7  166.29   59.46
  -4   3  -7  124.88   36.19
  -4   3  -7   94.44   25.56
   4  -3   8   58.20   32.07
   4  -3   8  213.58   73.73
   4  -3   8   87.64   24.14
  -4   3   8  145.61  130.37
  -4   3   8  108.50  242.32
  -4   3   8   73.80   38.51
   4   3  -8   99.29   51.86
   4   3  -8   58.74   32.89
   4   3  -8  101.03   37.04
   4   3  -8   86.80   21.55
  -4  -3  -8  100.71   27.37
  -4  -3  -8   98.76   32.12
   4   3   8  124.13   34.41
   4   3   8  123.81   36.89
  -4  -3   8   91.60   27.49
  -4  -3   8  118.85   49.60
  -4  -3   8   91.31   23.63
   4  -3  -8  111.95   44.87
   4  -3  -8  208.30  194.70
   4  -3  -8   80.60  236.68
  -4   3  -8   90.22   24.67
  -4   3  -8  117.16   41.88
  -4   3  -8  108.36   30.02
   4  -3   9  388.43   79.64
   4  -3   9  488.98  138.14
   4  -3   9  409.17   78.22
  -4   3   9  304.53   77.20
  -4   3   9  403.87  144.43
  -4   3   9  347.21  210.11
   4   3  -9  607.37  111.69
   4   3  -9  282.58   58.83
   4   3  -9  430.39  107.25
   4   3  -9  357.09  101.22
  -4  -3  -9  412.06   79.88
  -4  -3  -9  447.51   85.72
   4   3   9  456.18   89.57
   4   3   9  528.77  100.30
  -4  -3   9  273.90   82.82
  -4  -3   9  782.65  143.35
  -4  -3   9  184.38   66.33
   4  -3  -9  209.79  203.16
   4  -3  -9  147.81  152.55
  -4   3  -9  348.66   97.48
  -4   3  -9  469.93   89.67
  -4   3  -9  357.33   70.48
   4  -3  10  381.68  107.56
   4  -3  10  431.36   85.02
  -4   3  10  613.15  137.92
  -4   3  10  267.87  123.60
  -4   3  10  217.20  177.72
   4   3 -10  362.63   80.44
   4   3 -10  516.47   94.71
   4   3 -10  428.94  119.98
   4   3 -10  494.52  118.87
  -4  -3 -10  517.43  108.38
  -4  -3 -10  667.40  125.31
  -4  -3 -10  501.76   95.22
   4   3  10  423.40   84.00
   4   3  10  356.84   70.36
  -4  -3  10  627.86  114.89
  -4  -3  10  533.59   99.39
  -4  -3  10  588.80  162.56
   4  -3 -10  477.40  108.86
   4  -3 -10  263.53  143.49
  -4   3 -10  456.18  122.87
  -4   3 -10  521.77   98.40
  -4   3 -10  535.76  101.39
   4  -3  11   16.16   21.89
   4  -3  11   92.25   30.98
   4  -3  11   34.58   15.88
  -4   3  11    7.79   77.35
   4   3 -11   53.17   49.52
   4   3 -11   32.96   22.52
  -4  -3 -11   35.37   12.14
   4   3  11   38.29   24.79
  -4  -3  11  181.07   42.07
  -4  -3  11   67.42   50.97
  -4  -3  11   28.64   31.08
  -4  -3  11   19.32   12.19
   4  -3 -11  256.06   69.18
  -4   3 -11   25.73   17.74
  -4   3 -11   82.80   25.87
  -4   3 -11  155.51   34.70
   4  -3  12  114.39   40.53
   4  -3  12   43.21   23.43
   4  -3  12   74.99   20.14
  -4   3  12   25.92   21.37
   4   3 -12   81.40   38.02
   4   3 -12   55.07   48.63
   4   3 -12   80.80   29.44
   4   3 -12   53.07   18.01
  -4  -3 -12   66.11   18.20
  -4  -3 -12   58.59   24.38
   4   3  12   74.31   19.23
   4   3  12   57.60   25.32
   4   3  12  171.28   38.05
  -4  -3  12  104.89   42.17
  -4  -3  12  120.78   58.64
   4  -3 -12   91.09   49.04
  -4   3 -12   72.65   23.81
  -4   3 -12  109.03   33.59
  -4   3 -12   89.96   27.29
   4  -3  13  164.51   38.46
   4  -3  13  164.68   54.66
   4  -3  13  116.34   26.57
  -4   3  13   77.90   37.69
   4   3 -13  137.41   58.33
   4   3 -13  145.18   44.37
   4   3 -13  155.66   35.37
   4   3 -13  151.30   45.21
  -4  -3 -13  119.74   35.23
  -4  -3 -13  134.67   32.65
  -4  -3 -13  188.50   41.86
   4   3  13   89.62   26.11
   4   3  13   66.60   25.85
   4   3  13  220.19   48.20
  -4  -3  13   41.69   47.09
  -4  -3  13  142.96   29.85
  -4  -3  13  190.89   60.01
  -4  -3  13  193.01   44.49
   4  -3 -13   88.97   35.20
  -4   3 -13  185.56   39.83
  -4   3 -13  168.80   36.58
  -4   3 -13  162.10   46.70
   4  -3  14   97.29   32.67
   4  -3  14   91.38   26.84
   4  -3  14   98.69   26.35
  -4   3  14   73.32   38.31
   4   3 -14  102.43   31.10
   4   3 -14  166.24   52.54
   4   3 -14  157.83   61.80
   4   3 -14   77.04   27.37
  -4  -3 -14  162.07   38.43
  -4  -3 -14  132.62   36.53
  -4  -3 -14   95.72   24.18
   4   3  14  154.98   38.46
   4   3  14  125.94   32.98
   4   3  14   59.53   18.49
  -4  -3  14   66.55   48.71
  -4  -3  14  132.33   44.70
  -4  -3  14   85.45   30.26
   4  -3 -14  109.42   53.74
  -4   3 -14   95.77   25.41
  -4   3 -14   52.83   21.67
  -4   3 -14  104.11   26.76
   4  -3  15  105.54   28.64
   4  -3  15   70.00   26.09
   4  -3  15  133.41   31.90
  -4   3  15   92.52   41.98
   4   3 -15  104.28   51.50
   4   3 -15   85.26   26.35
   4   3 -15  141.54   40.17
   4   3 -15   76.99   54.59
  -4  -3 -15  101.46   26.06
  -4  -3 -15  159.28   42.70
  -4  -3 -15  111.69   31.68
   4   3  15  103.99   33.56
   4   3  15  207.19   45.04
   4   3  15   84.08   23.79
  -4  -3  15   60.69   47.67
  -4  -3  15  105.51   33.88
  -4  -3  15   97.31   31.15
  -4  -3  15   81.47   35.44
   4  -3 -15   61.87   57.34
  -4   3 -15   84.85   25.80
  -4   3 -15  120.56   28.07
  -4   3 -15  109.59   27.92
   4  -3  16   70.19   22.19
   4  -3  16   39.57   18.11
  -4   3  16   28.81   37.35
   4   3 -16   34.36   14.05
   4   3 -16   71.47   56.30
   4   3 -16   20.94   44.44
   4   3 -16   46.80   36.67
  -4  -3 -16   80.63   30.31
  -4  -3 -16   52.20   18.94
  -4  -3 -16   76.36   27.63
   4   3  16  130.76   35.95
   4   3  16   34.96   23.11
   4   3  16   40.80   17.78
  -4  -3  16  115.57   59.46
  -4  -3  16   52.90   39.98
  -4  -3  16   74.31   28.98
  -4  -3  16   39.47   31.51
   4  -3 -16   50.56   56.52
  -4   3 -16   37.13   17.64
  -4   3 -16  100.93   24.67
  -4   3 -16   79.13   25.00
   4  -3  17  123.93   29.83
   4  -3  17   70.19   30.93
   4  -3  17   17.41   15.53
  -4   3  17   51.00   43.79
  -4   3  17   23.56   34.67
   4   3 -17   96.30   54.35
   4   3 -17   29.97   12.44
   4   3 -17   22.65   26.31
  -4  -3 -17  204.63   46.99
  -4  -3 -17   42.10   17.93
  -4  -3 -17   51.91   28.96
   4   3  17  144.19   40.58
   4   3  17   26.55   16.68
   4   3  17   32.67   22.79
  -4  -3  17   18.24   44.92
  -4  -3  17   18.32   18.47
  -4  -3  17   38.34   28.45
  -4  -3  17   42.87   40.65
  -4   3 -17   32.09   16.02
  -4   3 -17  163.16   34.02
  -4   3 -17   40.56   15.41
   4  -3  18   25.41   22.69
   4  -3  18   41.52   22.81
   4  -3  18   26.81   16.74
  -4   3  18   17.33   39.52
   4   3 -18   34.60   14.65
   4   3 -18   63.70   38.41
  -4  -3 -18   26.52   23.85
  -4  -3 -18   32.72   16.69
  -4  -3 -18  101.73   36.38
   4   3  18   55.89   20.23
  -4  -3  18   54.06   47.74
  -4  -3  18   60.01   31.51
  -4  -3  18   36.24   22.60
  -4  -3  18   68.28   20.83
   4  -3 -18    6.94   51.74
  -4   3 -18   23.81   18.15
  -4   3 -18   41.66   15.52
  -4   3 -18   15.69   17.29
   4   4   0  526.60  179.92
   4   4   0  516.71   99.48
   4   4   0  457.39  111.81
   4   4   0  310.56   61.97
  -4  -4   0  473.06   92.39
  -4  -4   0  394.22   77.01
  -4  -4   0  572.64  182.67
   4  -4   0  517.91  128.08
   4  -4   0  512.13  115.98
   4  -4   0  356.84   81.01
  -4   4   0  514.54  138.57
  -4   4   0  361.43   76.48
  -4   4   0  447.99   91.55
   4  -4   1  113.66   57.10
   4  -4   1  214.83   76.63
   4  -4   1  278.73   67.75
  -4   4   1  174.80   56.25
  -4   4   1  216.93   84.66
  -4   4   1  170.51   60.52
   4   4  -1  150.46   37.28
   4   4  -1  121.67   75.42
  -4  -4  -1  144.09   37.78
  -4  -4  -1  230.36  107.61
   4   4   1  165.09   41.52
   4   4   1  444.62  103.85
   4   4   1  141.73   82.70
  -4  -4   1  333.22   92.35
  -4  -4   1  182.96   94.44
   4  -4  -1  161.54   67.46
   4  -4  -1  205.21   77.04
   4  -4  -1  200.73   72.91
  -4   4  -1   53.55   69.68
  -4   4  -1  223.32   55.29
  -4   4  -1  164.99   47.79
   4  -4   2   92.47   56.20
   4  -4   2  193.30   55.60
  -4   4   2   76.17   55.00
  -4   4   2  185.44   73.42
  -4   4   2  125.29   80.19
   4   4  -2   51.53   25.08
   4   4  -2   71.76   77.01
   4   4  -2   61.22   36.96
  -4  -4  -2   43.74   24.88
   4   4   2   51.84   25.70
   4   4   2  120.41   33.01
  -4  -4   2   72.17   26.76
  -4  -4   2   40.34   55.58
  -4  -4   2  286.44   60.91
  -4  -4   2  129.58   96.25
   4  -4  -2  152.84   93.43
   4  -4  -2   80.70   69.87
   4  -4  -2  381.92  102.71
  -4   4  -2  148.70   44.90
  -4   4  -2  210.08   56.18
   4  -4   3  151.80   59.53
   4  -4   3  132.98   39.74
  -4   4   3  130.71   62.64
  -4   4   3  203.79  122.25
  -4   4   3  172.51   73.13
   4   4  -3  295.61   96.90
   4   4  -3  156.48   38.36
   4   4  -3  232.49   47.93
  -4  -4  -3   90.59   29.99
  -4  -4  -3  269.56   59.53
   4   4   3  144.60   37.52
   4   4   3  333.70   67.83
  -4  -4   3  323.82  102.76
  -4  -4   3  203.21   46.58
  -4  -4   3  230.41   51.12
  -4  -4   3  263.05  106.28
   4  -4  -3   94.20   53.72
   4  -4  -3  234.39  114.17
   4  -4  -3  176.03   86.44
  -4   4  -3  230.51   57.29
  -4   4  -3  222.55   54.23
   4  -4   4  103.51   49.72
   4  -4   4  220.52   52.47
  -4   4   4  118.22   61.44
  -4   4   4  170.71   70.45
  -4   4   4  187.03  142.38
   4   4  -4  205.82   70.86
   4   4  -4  219.01   50.13
   4   4  -4  266.67   76.72
   4   4  -4  204.66   42.82
  -4  -4  -4  170.18   40.10
  -4  -4  -4  253.89   57.67
   4   4   4  219.20   49.40
   4   4   4  184.38   44.29
  -4  -4   4  162.89   65.41
  -4  -4   4  188.36   77.74
  -4  -4   4  221.66   48.51
  -4  -4   4  278.00   59.60
   4  -4  -4  267.39  121.19
   4  -4  -4  210.30   90.88
   4  -4  -4  275.59   81.98
  -4   4  -4  198.34   51.00
  -4   4  -4  254.61   57.58
   4  -4   5  341.90   80.60
   4  -4   5  505.86   98.69
  -4   4   5  436.18  115.62
  -4   4   5  597.72  141.59
  -4   4   5  332.50  137.58
   4   4  -5  323.34   99.75
   4   4  -5  367.21   92.44
   4   4  -5  551.19  104.26
   4   4  -5  516.71   96.08
  -4  -4  -5  382.16   74.94
  -4  -4  -5  381.92   78.12
   4   4   5  311.52   65.05
   4   4   5  351.07   72.07
  -4  -4   5  579.39  170.32
  -4  -4   5  184.11   77.35
  -4  -4   5  580.36  107.75
  -4  -4   5  320.68   64.76
   4  -4  -5  338.53   91.91
   4  -4  -5  725.27  196.87
   4  -4  -5  426.77  171.98
  -4   4  -5  409.17   81.47
  -4   4  -5  460.04   93.50
   4  -4   6    7.82   31.95
   4  -4   6   77.61   72.14
   4  -4   6   30.38   18.63
  -4   4   6   38.84   39.23
  -4   4   6   54.95   88.73
  -4   4   6   76.07  230.00
   4   4  -6   15.46   35.03
   4   4  -6   58.40   47.35
   4   4  -6   28.64   15.33
  -4  -4  -6   81.67   32.79
  -4  -4  -6   90.85   31.32
   4   4   6   50.15   29.03
   4   4   6   92.20   30.77
  -4  -4   6   25.49   18.27
  -4  -4   6   71.54  110.05
  -4  -4   6  192.48   77.25
  -4  -4   6   54.90   22.68
   4  -4  -6  146.41   53.91
   4  -4  -6   62.21  196.70
   4  -4  -6   57.55  173.53
  -4   4  -6   55.19   28.55
  -4   4  -6   36.53   24.30
  -4   4  -6   80.53   70.45
   4  -4   7   69.08   39.88
   4  -4   7   35.68   24.28
  -4   4   7  270.29  145.73
  -4   4   7  174.03   63.32
  -4   4   7   78.99  279.69
   4   4  -7  176.25   58.71
   4   4  -7   61.41   19.99
   4   4  -7   97.65   26.98
   4   4  -7   41.79   41.42
  -4  -4  -7   42.19   27.27
  -4  -4  -7  106.91   34.26
   4   4   7   54.18   31.08
   4   4   7   65.82   32.31
  -4  -4   7   94.78  104.31
  -4  -4   7   40.15   20.45
  -4  -4   7   49.16   43.26
   4  -4  -7  164.99  154.26
   4  -4  -7   51.79   43.38
   4  -4  -7  156.70  241.09
  -4   4  -7   53.09   26.28
  -4   4  -7   36.65   39.98
  -4   4  -7   77.40   34.62
   4  -4   8   40.53   77.76
   4  -4   8   90.44   37.49
   4  -4   8   26.21   23.21
  -4   4   8   72.45  101.94
  -4   4   8   66.84  192.31
  -4   4   8   47.16   41.52
   4   4  -8   77.71   35.68
   4   4  -8   25.37   41.04
   4   4  -8   47.50   22.34
   4   4  -8   42.17   16.32
  -4  -4  -8   77.25   31.44
  -4  -4  -8   13.48   25.92
   4   4   8    9.57   26.72
   4   4   8   97.12   34.89
  -4  -4   8   60.54   20.72
  -4  -4   8   56.59  105.46
  -4  -4   8   13.70   32.31
  -4  -4   8   31.37   20.03
   4  -4  -8   62.52   42.58
   4  -4  -8    4.11  192.09
   4  -4  -8   26.02  127.21
  -4   4  -8   33.25   19.34
  -4   4  -8   63.68   55.50
  -4   4  -8   49.89   30.77
   4  -4   9  252.21   55.77
   4  -4   9   97.24   49.74
   4  -4   9  264.50   54.88
  -4   4   9  207.12  112.19
  -4   4   9  116.34  184.09
  -4   4   9  280.90   74.79
   4   4  -9  154.16   59.34
   4   4  -9  310.07   60.83
   4   4  -9  275.11   78.68
   4   4  -9  217.94   42.89
  -4  -4  -9  395.43   78.41
  -4  -4  -9  157.06   48.15
   4   4   9  331.78   70.33
   4   4   9  136.02   39.71
  -4  -4   9  294.64   91.74
  -4  -4   9  246.66   49.36
  -4  -4   9  168.51  109.64
   4  -4  -9  342.63   87.60
   4  -4  -9   81.88  104.72
  -4   4  -9  288.37   85.86
  -4   4  -9  167.64   39.66
  -4   4  -9  230.27   49.52
   4  -4  10   38.55   26.50
   4  -4  10   38.82   46.44
   4  -4  10   59.53   20.73
  -4   4  10   20.62   32.21
   4   4 -10  298.26   79.06
   4   4 -10   69.85   27.78
   4   4 -10   44.34   14.93
   4   4 -10   45.84   23.20
  -4  -4 -10   59.31   28.89
  -4  -4 -10  144.50   42.75
  -4  -4 -10   52.95   16.50
   4   4  10   44.22   27.66
   4   4  10   48.56   14.63
  -4  -4  10   33.78   15.67
  -4  -4  10   40.89   34.74
  -4  -4  10   55.82   17.93
   4  -4 -10   32.02   35.68
  -4   4 -10   56.59   24.18
  -4   4 -10   88.46   25.73
  -4   4 -10  136.59   42.94
   4  -4  11  116.46   53.19
   4  -4  11  141.83   37.73
   4  -4  11  181.65   38.92
  -4   4  11  132.18   47.69
   4   4 -11  113.42   23.48
   4   4 -11  148.27   45.84
   4   4 -11  185.70   59.39
  -4  -4 -11  224.05   50.83
  -4  -4 -11  272.94   58.47
  -4  -4 -11  159.44   35.68
   4   4  11  154.26   33.39
   4   4  11  110.41   35.78
   4   4  11  263.53   58.25
  -4  -4  11  164.77   57.17
  -4  -4  11  139.20   28.69
  -4  -4  11  159.73   33.10
  -4  -4  11  434.73  142.72
   4  -4 -11  196.41   57.65
  -4   4 -11  227.90   64.50
  -4   4 -11  117.91   28.19
  -4   4 -11  133.29   32.91
   4  -4  12   30.07   28.48
   4  -4  12   47.52   22.02
   4  -4  12   59.31   19.94
  -4   4  12   63.15   34.41
   4   4 -12   44.97   22.67
   4   4 -12   41.33   11.39
   4   4 -12  115.88   53.26
   4   4 -12   58.54   23.40
  -4  -4 -12   59.00   27.49
  -4  -4 -12  146.02   40.46
  -4  -4 -12   65.32   16.11
   4   4  12   44.34   28.45
   4   4  12   43.30   11.34
  -4  -4  12  161.35  105.75
  -4  -4  12   53.67   30.67
  -4  -4  12   44.61   12.51
   4  -4 -12   34.96   38.89
  -4   4 -12   82.17   21.72
  -4   4 -12   61.32   22.53
   4  -4  13   48.58   21.51
   4  -4  13   61.56   26.93
  -4   4  13  105.92   44.49
   4   4 -13   93.99   31.42
   4   4 -13  133.39   66.86
   4   4 -13   31.32   26.59
   4   4 -13   63.12   13.64
  -4  -4 -13   74.05   35.23
  -4  -4 -13   74.36   18.09
   4   4  13  208.11   49.48
   4   4  13   62.40   15.40
   4   4  13   68.45   29.03
  -4  -4  13  150.41   48.15
  -4  -4  13  170.13  105.97
  -4  -4  13   49.84   17.23
  -4  -4  13   42.41   12.28
   4  -4 -13  114.55   47.38
  -4   4 -13   61.39   21.29
  -4   4 -13   98.91   26.52
  -4   4 -13   81.83   23.12
   4  -4  14   34.24   19.74
   4  -4  14   51.94   22.09
   4  -4  14   58.20   18.49
  -4   4  14   29.61   34.29
   4   4 -14   32.38   15.96
   4   4 -14   21.23   27.03
  -4  -4 -14   41.86   27.10
  -4  -4 -14   38.43   13.51
  -4  -4 -14    1.33   30.91
   4   4  14   46.34   30.31
   4   4  14   64.64   16.35
   4   4  14   34.53   30.86
  -4  -4  14   75.40   93.96
  -4  -4  14   83.14   33.51
  -4  -4  14   27.03    9.12
  -4  -4  14    8.49   15.24
   4  -4 -14   82.34   49.11
  -4   4 -14   77.13   24.35
  -4   4 -14   43.33   15.61
  -4   4 -14   74.60   20.73
   4  -4  15   35.78   20.92
   4  -4  15   55.91   23.91
   4  -4  15   31.01   14.88
  -4   4  15   13.63   31.15
   4   4 -15   25.03   13.35
   4   4 -15   31.01   25.22
   4   4 -15   22.46   11.53
  -4  -4 -15   31.78   29.25
  -4  -4 -15   51.98   15.00
  -4  -4 -15   70.26   31.32
   4   4  15   32.07   31.78
   4   4  15   -1.55   31.63
   4   4  15   61.03   17.37
  -4  -4  15   64.16   88.42
  -4  -4  15   39.37   24.23
  -4  -4  15   34.46    9.67
   4  -4 -15   44.94   45.84
  -4   4 -15   20.58   16.25
  -4   4 -15   23.56   14.01
  -4   4 -15   29.92   13.84
   4  -4  16   67.29   25.05
   4  -4  16   60.45   24.81
   4  -4  16   39.40   14.97
  -4   4  16   96.86   44.68
   4   4 -16   83.57   20.27
   4   4 -16   94.95   28.96
   4   4 -16  129.60   40.05
   4   4 -16   47.86   56.57
  -4  -4 -16  102.67   36.53
  -4  -4 -16   43.30   28.43
  -4  -4 -16   79.57   19.99
   4   4  16   74.46   20.70
   4   4  16   72.24   30.77
   4   4  16   92.13   39.88
  -4  -4  16   72.55   16.77
  -4  -4  16  202.13   93.36
  -4  -4  16   73.20   30.14
  -4  -4  16   39.04   20.58
   4  -4 -16  120.20   58.76
  -4   4 -16   66.93   24.57
  -4   4 -16   56.11   21.98
  -4   4 -16   38.10   16.18
   4  -4  17   37.28   22.78
   4  -4  17   50.56   21.52
   4  -4  17   22.90   13.25
   4   4 -17   12.48   26.28
   4   4 -17   38.96   16.32
   4   4 -17   30.55   53.74
  -4  -4 -17   25.05   26.52
  -4  -4 -17   62.76   34.09
  -4  -4 -17   59.27   17.29
   4   4  17   47.14   16.77
  -4  -4  17  118.75   76.12
  -4  -4  17   94.95   36.00
  -4  -4  17   45.09   21.05
   4  -4 -17   72.19   52.27
  -4   4 -17   24.83   16.68
  -4   4 -17   34.24   15.02
  -4   4 -17   47.21   22.03
   4  -4  18   21.00   14.86
   4  -4  18    6.18   16.24
   4  -4  18    7.80   13.39
   4   4 -18   19.31   11.39
   4   4 -18    3.58   42.63
  -4  -4 -18   15.20   12.85
  -4  -4  18    5.23   23.61
  -4  -4  18   34.99   71.83
  -4  -4  18   31.18   23.76
   4  -4 -18   36.00   48.46
  -4   4 -18   24.71   18.11
  -4   4 -18   34.29   18.16
  -4   4 -18    1.29   12.07
   4   5   0   85.47   93.02
   4   5   0   38.41   21.80
   4   5   0   42.07   30.96
  -4  -5   0   56.59   89.45
  -4  -5   0   38.10   31.92
  -4  -5   0   51.65   28.74
   4  -5   0   42.51   53.82
   4  -5   0  111.06   83.98
   4  -5   0   77.66   51.62
  -4   5   0   -1.08   60.64
  -4   5   0  129.94   81.47
  -4   5   0   52.35   39.47
   4  -5   1  310.56   85.11
   4  -5   1  304.77   86.78
  -4   5   1  370.83   91.00
  -4   5   1  390.60  131.77
   4   5  -1  201.14  107.20
   4   5  -1  249.80   61.36
   4   5  -1  323.58   65.29
  -4  -5  -1  288.85   63.29
  -4  -5  -1  335.63   73.11
   4   5   1  292.95   68.93
   4   5   1  254.13   55.41
   4   5   1  265.70   97.96
  -4  -5   1  326.23   67.32
  -4  -5   1  219.05  105.34
  -4  -5   1  312.24   71.06
   4  -5  -1  144.77   61.63
   4  -5  -1  238.10   81.79
   4  -5  -1  347.21  123.21
  -4   5  -1  311.52   82.24
  -4   5  -1  226.24   58.52
   4  -5   2  328.16   87.50
   4  -5   2  423.64   94.42
  -4   5   2  535.76  136.16
  -4   5   2  477.16  110.65
  -4   5   2  536.96  150.89
   4   5  -2  348.41   70.77
   4   5  -2  380.96  124.27
   4   5  -2  576.74  115.98
  -4  -5  -2  419.06   87.48
  -4  -5  -2  399.77   80.99
   4   5   2  565.65  107.80
   4   5   2  465.59   98.35
  -4  -5   2  567.10  115.40
  -4  -5   2  488.50   91.94
  -4  -5   2  459.56  153.01
   4  -5  -2  341.42  104.07
   4  -5  -2  479.81  147.08
   4  -5  -2  548.54  133.17
  -4   5  -2  470.65  101.34
  -4   5  -2  295.36   65.41
   4  -5   3  426.05   98.78
   4  -5   3  559.14  112.77
  -4   5   3  511.16  143.83
  -4   5   3  481.98  119.98
  -4   5   3  487.53  124.59
   4   5  -3  413.03  139.25
   4   5  -3  510.68  102.96
   4   5  -3  447.03   86.22
  -4  -5  -3  361.67   77.47
  -4  -5  -3  578.43  111.35
   4   5   3  396.87   79.11
   4   5   3  368.18   82.22
  -4  -5   3  538.41  110.17
  -4  -5   3  434.01   84.44
  -4  -5   3  472.58  157.59
   4  -5  -3  576.02  168.34
   4  -5  -3  366.49  159.20
   4  -5  -3  461.97  117.50
  -4   5  -3  432.32   91.09
  -4   5  -3  391.81   80.58
   4  -5   4   97.65   49.84
   4  -5   4  137.85   47.38
  -4   5   4   62.04  139.97
  -4   5   4   50.56   75.64
  -4   5   4   60.13   53.29
   4   5  -4  196.70   77.30
   4   5  -4   57.53   27.70
   4   5  -4   81.18   27.78
  -4  -5  -4   58.01   33.59
  -4  -5  -4   92.27   35.23
   4   5   4   65.99   28.98
   4   5   4   14.74   31.66
  -4  -5   4   74.89   37.52
  -4  -5   4   49.69   23.98
  -4  -5   4  204.61  106.77
   4  -5  -4  142.12  168.46
   4  -5  -4  166.61  182.91
   4  -5  -4   62.16   54.97
  -4   5  -4  155.15   47.67
  -4   5  -4  114.77   38.17
   4  -5   5  123.65   52.71
   4  -5   5  186.55   51.19
  -4   5   5  132.64   95.00
  -4   5   5  157.49   66.19
  -4   5   5  417.85  253.89
   4   5  -5  113.78   35.35
   4   5  -5   47.64   44.90
   4   5  -5  182.18   43.76
  -4  -5  -5  103.61   34.53
  -4  -5  -5   52.32   30.72
   4   5   5   82.03   31.49
   4   5   5   94.11   38.26
  -4  -5   5  149.59   35.54
  -4  -5   5   88.30   34.50
  -4  -5   5   27.37   51.65
   4  -5  -5    8.18  181.20
   4  -5  -5   12.76  221.39
   4  -5  -5  219.13   71.18
  -4   5  -5  135.97   42.85
  -4   5  -5  188.50   47.96
   4  -5   6   14.60   37.08
   4  -5   6  113.11   38.05
  -4   5   6  141.13   60.35
  -4   5   6   80.82  101.87
  -4   5   6  -25.99  297.78
   4   5  -6   51.14   38.51
   4   5  -6   86.22   25.78
  -4  -5  -6   25.80   27.39
  -4  -5  -6   37.66   28.35
   4   5   6   70.55   34.17
   4   5   6   26.72   32.94
  -4  -5   6   55.05   21.92
  -4  -5   6   80.56   33.83
  -4  -5   6   76.55   48.61
   4  -5  -6  105.56  131.17
   4  -5  -6  -33.83  203.31
   4  -5  -6  111.78   54.97
  -4   5  -6   46.66   27.75
  -4   5  -6   86.80   55.00
  -4   5  -6   95.65   37.13
   4  -5   7   93.77   42.00
   4  -5   7   45.33   63.41
   4  -5   7   77.28   31.27
  -4   5   7  114.94   53.43
  -4   5   7  138.09  100.04
  -4   5   7   29.17  175.43
   4   5  -7  175.77   57.39
   4   5  -7  110.33   28.43
   4   5  -7  191.83   70.96
   4   5  -7  113.40   28.81
  -4  -5  -7   89.96   36.72
  -4  -5  -7   50.92   28.11
   4   5   7  121.07   42.75
   4   5   7  106.65   33.44
  -4  -5   7  150.82   36.14
  -4  -5   7  150.44   42.07
  -4  -5   7   85.09   49.14
   4  -5  -7  200.90  199.45
   4  -5  -7  111.56   50.44
   4  -5  -7   74.43  122.75
  -4   5  -7   69.75   55.00
  -4   5  -7  130.06   38.87
  -4   5  -7  179.63   44.90
   4  -5   8  153.08   46.17
   4  -5   8  142.84   38.19
  -4   5   8  138.19   52.54
  -4   5   8  124.01   90.13
  -4   5   8  213.77  164.19
   4   5  -8  111.47   42.77
   4   5  -8  127.79   27.97
   4   5  -8  160.89   36.46
   4   5  -8  183.41   76.46
  -4  -5  -8   94.30   35.81
  -4  -5  -8  143.95   43.57
   4   5   8   92.32   34.89
   4   5   8  137.10   43.81
  -4  -5   8  164.00   36.17
  -4  -5   8  135.63   38.92
  -4  -5   8  103.37   48.20
   4  -5  -8  107.85   49.57
  -4   5  -8  148.43   56.37
  -4   5  -8  126.39   33.01
   4  -5   9   43.04   73.08
   4  -5   9   90.06   28.11
  -4   5   9  110.50   54.44
   4   5  -9   62.06   19.23
   4   5  -9   59.92   21.15
   4   5  -9  107.56   38.63
   4   5  -9  103.17   69.25
  -4  -5  -9   49.77   30.43
  -4  -5  -9   83.57   34.55
   4   5   9   94.35   36.14
   4   5   9  177.17   46.66
  -4  -5   9  129.46   27.66
  -4  -5   9  140.40   37.81
  -4  -5   9  225.93   74.21
  -4  -5   9   81.33   61.56
   4  -5  -9  102.38   47.38
  -4   5  -9  102.21   31.92
  -4   5  -9  385.06  116.94
  -4   5  -9  105.29   32.70
   4  -5  10   18.63   59.63
   4  -5  10   70.26   30.86
   4  -5  10   51.86   23.52
  -4   5  10  232.22   70.53
   4   5 -10   71.32   29.78
   4   5 -10   66.40   60.23
   4   5 -10   65.82   17.96
  -4  -5 -10   19.28   27.49
  -4  -5 -10   31.85   29.30
   4   5  10   27.56   29.68
   4   5  10   46.51   35.42
  -4  -5  10   99.03   29.22
  -4  -5  10   15.99   60.52
  -4  -5  10   63.87   18.81
  -4  -5  10   71.08   37.47
   4  -5 -10  211.80   67.29
  -4   5 -10  181.73   63.90
  -4   5 -10   91.09   28.86
  -4   5 -10   76.24   28.60
   4  -5  11   73.97   32.33
   4  -5  11   35.47   36.70
   4  -5  11   41.25   23.78
  -4   5  11   66.52   30.93
   4   5 -11   44.56   22.62
   4   5 -11  108.26   25.39
   4   5 -11  141.85   78.00
   4   5 -11   99.24   22.03
  -4  -5 -11   67.05   31.08
  -4  -5 -11   21.66   27.97
  -4  -5 -11   80.89   28.02
   4   5  11   65.90   33.23
   4   5  11   65.53   19.12
   4   5  11   67.01   37.61
  -4  -5  11   44.53   30.21
  -4  -5  11   70.55   67.13
  -4  -5  11  115.74   32.74
   4  -5 -11  107.83   51.00
  -4   5 -11   87.74   23.28
  -4   5 -11   55.22   30.84
  -4   5 -11   45.79   23.51
   4  -5  12  161.64   36.87
   4  -5  12  188.02   64.40
   4  -5  12  164.56   37.57
  -4   5  12  161.54   53.94
   4   5 -12  167.11   48.92
   4   5 -12  133.94   27.85
   4   5 -12  153.58   29.85
   4   5 -12  175.79   63.61
  -4  -5 -12  134.69   39.30
  -4  -5 -12  134.54   40.77
  -4  -5 -12  166.85   39.04
   4   5  12  158.46   45.72
   4   5  12  213.82   54.32
   4   5  12  192.34   42.56
  -4  -5  12   84.78   85.67
  -4  -5  12  176.23   57.19
  -4  -5  12  232.34   44.56
   4  -5 -12  121.28   40.48
  -4   5 -12  114.17   32.33
  -4   5 -12  150.56   44.22
  -4   5 -12  178.74   38.51
   4  -5  13   64.14   32.38
   4  -5  13   38.63   21.62
   4  -5  13    3.45   17.13
  -4   5  13    9.20   35.13
   4   5 -13   24.88   14.19
   4   5 -13   30.65   48.15
   4   5 -13   34.33   16.91
   4   5 -13   85.45   17.70
  -4  -5 -13   24.03   27.82
  -4  -5 -13   24.64   26.69
  -4  -5 -13   33.44   15.04
   4   5  13   31.32   12.31
   4   5  13   30.12   32.50
   4   5  13   19.16   28.35
  -4  -5  13   42.22   71.68
  -4  -5  13   48.92   29.44
  -4  -5  13   40.94   13.54
   4  -5 -13   21.46   39.69
  -4   5 -13   29.01   21.83
  -4   5 -13   39.86   17.76
  -4   5 -13   42.32   15.90
   4  -5  14   45.06   23.20
   4  -5  14   48.10   24.33
   4  -5  14   15.88   16.50
  -4   5  14   82.92   38.07
   4   5 -14   38.58   17.05
   4   5 -14   54.76   12.67
   4   5 -14   29.54   56.40
  -4  -5 -14    2.22   22.54
  -4  -5 -14    9.71   26.79
  -4  -5 -14   20.22   14.02
   4   5  14   25.49   12.17
   4   5  14   29.85   29.44
   4   5  14    5.16   28.07
  -4  -5  14   98.28   35.97
  -4  -5  14   30.50   73.54
  -4  -5  14   17.94   10.43
   4  -5 -14   41.38   37.32
  -4   5 -14   61.73   22.35
  -4   5 -14   12.16   16.76
  -4   5 -14   27.49   14.61
   4  -5  15   72.00   27.61
   4  -5  15   50.22   24.55
   4  -5  15   91.67   23.92
  -4   5  15   16.68   29.71
   4   5 -15   10.18   58.71
   4   5 -15   33.01   15.96
   4   5 -15   32.79   15.19
   4   5 -15   65.12   14.97
  -4  -5 -15  -11.61   22.45
  -4  -5 -15   24.38   11.89
  -4  -5 -15   57.02   27.68
   4   5  15   62.74   17.80
   4   5  15   11.49   29.25
   4   5  15   52.76   31.88
  -4  -5  15   16.26   22.13
  -4  -5  15  -19.50   81.57
  -4  -5  15   26.67   12.62
   4  -5 -15   35.44   41.98
  -4   5 -15   72.72   25.51
  -4   5 -15   29.95   16.35
   4  -5  16   -0.48   16.91
   4  -5  16   11.54   15.79
   4   5 -16   44.99   49.02
   4   5 -16   91.74   27.66
  -4  -5 -16   -0.02   22.90
  -4  -5 -16   -1.36   24.33
  -4  -5 -16  111.32   28.19
   4   5  16   41.91   12.77
  -4  -5  16   -1.69   68.19
  -4  -5  16   37.04   25.29
  -4  -5  16   27.00   10.51
  -4  -5  16   11.42    9.13
   4  -5 -16    0.10   37.98
  -4   5 -16   10.88   13.92
  -4   5 -16   32.57   16.82
   4  -5  17   20.44   15.65
   4  -5  17   28.60   21.58
   4   5 -17   50.18   49.74
   4   5 -17   26.62   13.91
  -4  -5 -17   21.94   15.43
  -4  -5  17    5.68   45.45
  -4  -5  17  166.58   52.90
  -4   5 -17   30.86   18.43
  -4   5 -17   27.97   15.05
  -4   5 -17   34.58   15.41
   4   6   0  282.58   62.59
   4   6   0  147.54   66.19
  -4  -6   0  274.14  106.89
  -4  -6   0  208.20   62.26
   4  -6   0  279.69  108.14
   4  -6   0  173.19   74.29
  -4   6   0   94.93   70.07
  -4   6   0  159.81   59.29
  -4   6   0  292.71  108.48
   4  -6   1  609.30  135.58
   4  -6   1  957.71  203.48
  -4   6   1  441.97  103.63
  -4   6   1  473.79  136.33
  -4   6   1  630.03  167.76
   4   6  -1  671.50  126.97
   4   6  -1  537.69  163.57
  -4  -6  -1  542.03  114.87
   4   6   1  579.15  113.64
  -4  -6   1  921.06  177.87
  -4  -6   1  541.30  163.38
   4  -6  -1  369.14  120.94
   4  -6  -1  615.32  149.45
   4  -6  -1  600.13  143.23
  -4   6  -1  473.30  125.14
  -4   6  -1  762.88  150.48
   4  -6   2   14.37   51.53
   4  -6   2  119.18   73.13
  -4   6   2    5.77   53.50
  -4   6   2  -13.53   97.70
  -4   6   2   57.51   67.99
   4   6  -2   96.90   31.42
   4   6  -2  139.58   87.64
  -4  -6  -2   72.04   43.47
   4   6   2   46.63   30.33
  -4  -6   2   71.39   44.99
  -4  -6   2   43.42   67.49
   4  -6  -2   53.79  149.57
   4  -6  -2   78.39   51.77
   4  -6  -2  148.68  125.29
  -4   6  -2   14.17   59.70
  -4   6  -2   44.90   39.66
   4  -6   3  153.39   62.91
   4  -6   3  138.21   62.95
  -4   6   3  123.62   77.66
  -4   6   3  213.12  171.07
  -4   6   3  220.96   80.77
   4   6  -3  219.39   48.51
   4   6  -3  163.47   65.85
  -4  -6  -3  126.88   48.32
   4   6   3   95.05   34.46
  -4  -6   3  179.07   55.31
  -4  -6   3  116.39   67.22
   4  -6  -3  256.06  214.67
   4  -6  -3  210.37  161.13
   4  -6  -3  169.45   66.09
  -4   6  -3   88.85   54.88
  -4   6  -3  178.01   49.52
   4  -6   4  143.49   56.11
   4  -6   4  121.14   50.22
  -4   6   4   51.43  199.35
  -4   6   4  110.87   80.80
  -4   6   4   92.06   57.22
   4   6  -4   90.56   28.55
   4   6  -4  171.57   69.32
  -4  -6  -4   91.00   41.13
   4   6   4  108.55   36.87
  -4  -6   4   86.58   71.78
  -4  -6   4  104.04   38.96
   4  -6  -4   98.57   55.46
   4  -6  -4  206.54  145.42
   4  -6  -4  124.18  229.35
  -4   6  -4  183.00   46.78
  -4   6  -4  207.00   60.74
   4  -6   5   78.19   32.74
   4  -6   5   83.04   35.59
  -4   6   5  106.40   93.99
  -4   6   5  137.15   56.01
  -4   6   5   26.79  182.33
   4   6  -5  107.13   29.46
   4   6  -5   90.90   48.17
  -4  -6  -5  135.87   46.58
   4   6   5   85.88   35.23
  -4  -6   5  120.17   36.14
  -4  -6   5  146.99   85.26
   4  -6  -5  233.88  211.84
   4  -6  -5  -16.33  109.30
   4  -6  -5  214.98   68.69
  -4   6  -5  116.07   39.54
  -4   6  -5   80.27   30.96
   4  -6   6   64.55   44.29
   4  -6   6  156.84   43.47
  -4   6   6  126.85   96.54
  -4   6   6  168.05  183.97
  -4   6   6  187.44   61.22
   4   6  -6  203.45   43.67
   4   6  -6  149.47   52.51
  -4  -6  -6   91.70   33.32
   4   6   6  183.65   47.55
  -4  -6   6  129.55   35.61
  -4  -6   6  218.52   81.88
   4  -6  -6  151.33  181.15
   4  -6  -6  215.63  122.22
   4  -6  -6  152.38   55.05
  -4   6  -6  131.65   40.17
  -4   6  -6  130.35   38.87
   4  -6   7  144.12   75.57
   4  -6   7  198.92   56.18
   4  -6   7  215.87   52.37
  -4   6   7  258.95   75.18
  -4   6   7  221.75   93.14
  -4   6   7   76.48  118.12
   4   6  -7  216.59   43.21
   4   6  -7  234.10   71.56
   4   6   7  477.40   97.00
  -4  -6   7  479.33  138.62
  -4  -6   7  209.02   46.15
   4  -6  -7  277.76   77.66
  -4   6  -7  236.99   52.25
  -4   6  -7  257.99   57.92
  -4   6  -7  243.05   78.24
   4  -6   8   34.09   55.43
   4  -6   8   59.19   34.72
   4  -6   8   18.79   24.45
  -4   6   8   65.92   50.34
   4   6  -8   57.84   20.92
   4   6  -8  109.08   40.82
   4   6   8   86.17   35.37
  -4  -6   8   25.29   19.91
  -4  -6   8   29.83   38.75
   4  -6  -8   23.45   29.54
  -4   6  -8   49.86   29.58
  -4   6  -8  138.72   57.29
  -4   6  -8   12.53   22.41
   4  -6   9  131.24   40.56
   4  -6   9  165.98   42.80
  -4   6   9   81.86   49.62
   4   6  -9   68.04   20.31
   4   6  -9   53.65   28.57
   4   6   9  110.67   37.59
  -4  -6   9   49.26   17.96
  -4  -6   9   56.66   35.59
   4  -6  -9  121.07   54.97
  -4   6  -9   73.64   32.65
  -4   6  -9   84.10   37.01
  -4   6  -9  146.31   35.88
   4  -6  10   90.68   48.01
   4  -6  10   43.18   27.99
   4  -6  10   53.43   31.97
  -4   6  10   50.25   41.25
   4   6 -10   37.04   18.63
   4   6 -10   53.58   25.73
   4   6  10   41.62   27.99
  -4  -6  10   58.54   32.12
  -4  -6  10   47.86   17.40
   4  -6 -10   36.67   44.44
  -4   6 -10   84.51   34.07
  -4   6 -10  139.78   54.47
  -4   6 -10   26.50   18.79
   4  -6  11  127.60   61.48
   4  -6  11   97.31   32.14
   4  -6  11  185.90   47.07
  -4   6  11  232.17   69.83
   4   6 -11  134.93   28.43
   4   6 -11  116.15   35.93
   4   6  11   85.50   35.37
  -4  -6  11  140.33   29.27
  -4  -6  11   95.19   36.89
   4  -6 -11  119.14   45.88
  -4   6 -11  156.14   36.50
  -4   6 -11  178.71   46.78
  -4   6 -11  184.93   58.28
   4  -6  12   35.30   27.63
   4  -6  12   16.81   22.29
   4  -6  12   22.72   26.35
  -4   6  12   12.75   38.82
   4   6 -12   28.16   11.94
   4   6 -12   56.95   21.61
  -4  -6 -12   32.12   32.38
   4   6  12   27.25   16.55
  -4  -6  12   74.87   19.87
  -4  -6  12   31.95   22.78
   4  -6 -12   14.10   44.00
  -4   6 -12   35.73   26.06
  -4   6 -12  121.21   47.28
  -4   6 -12   34.91   18.58
   4  -6  13   42.70   25.85
   4  -6  13   95.05   33.25
   4  -6  13   97.96   31.39
  -4   6  13   63.00   45.67
   4   6 -13   87.96   20.59
   4   6 -13   59.65   20.84
  -4  -6 -13   29.08   15.79
   4   6  13  101.94   25.37
  -4  -6  13   66.84   18.13
  -4  -6  13   54.18   27.25
   4  -6 -13   56.59   42.51
  -4   6 -13   44.20   24.83
  -4   6 -13   54.81   21.18
  -4   6 -13   37.08   25.29
   4  -6  14   80.73   33.64
   4  -6  14   36.91   24.06
   4  -6  14   76.31   28.04
  -4   6  14   27.87   39.45
   4   6 -14   32.57   63.36
   4   6 -14   48.39   18.88
  -4  -6 -14   45.69   18.93
   4   6  14   41.86   16.23
  -4  -6  14   10.32   28.14
  -4  -6  14   63.27   14.22
   4  -6 -14  102.71   52.06
  -4   6 -14   44.17   24.08
  -4   6 -14   38.53   17.41
  -4   6 -14   42.87   22.57
   4  -6  15   48.32   28.23
   4  -6  15   15.47   20.66
   4  -6  15    9.34   15.66
   4   6 -15   20.03   12.05
   4   6 -15   31.88   63.49
  -4  -6 -15   16.36   16.07
   4   6  15   35.42   13.39
  -4  -6  15   21.86   10.03
  -4  -6  15   46.13   29.25
   4  -6 -15   -5.84   39.21
  -4   6 -15    4.65   20.49
  -4   6 -15   19.83   18.76
  -4   6 -15   23.54   16.12
   4   7   0  218.21   69.18
   4  -7   0  312.97  110.46
   4  -7   0  207.62  140.62
  -4   7   0  304.77  108.96
   4  -7   1  135.94   99.27
  -4   7   1  250.04   77.11
  -4   7   1  328.64  100.33
  -4   7   1  238.61  141.35
   4   7  -1  166.29   57.67
  -4  -7   1  212.52   86.25
   4  -7  -1  298.74  126.27
   4  -7  -1    5.82  175.02
  -4   7  -1  196.05   59.43
  -4   7  -1  294.88  111.66
   4  -7   2  106.74   59.82
   4  -7   2   75.40   79.74
  -4   7   2   52.78   63.27
  -4   7   2  149.98  172.37
  -4   7   2  118.63   71.47
   4   7  -2   87.96   52.08
  -4  -7   2  164.22   67.54
   4  -7  -2  546.37  232.80
   4  -7  -2   50.71   46.56
   4  -7  -2  172.39  135.90
  -4   7  -2   76.65   95.60
  -4   7  -2   77.54   42.07
   4  -7   3  220.96   67.46
   4  -7   3  130.16   90.08
  -4   7   3  162.87   81.93
  -4   7   3  159.98   73.23
  -4   7   3  139.56  173.02
   4   7  -3  114.92   36.53
   4   7  -3  132.50   60.42
  -4  -7   3  164.46   76.02
   4  -7  -3  198.15   69.73
   4  -7  -3   82.44  100.09
   4  -7  -3  253.16  198.68
  -4   7  -3  157.39   80.17
  -4   7  -3  153.90   51.84
   4  -7   4   94.28   47.79
   4  -7   4  106.79   63.08
  -4   7   4  314.17   97.36
  -4   7   4   97.00  142.38
  -4   7   4  126.39   76.48
   4   7  -4  200.58   46.46
   4   7  -4   90.92   44.73
  -4  -7   4  170.49   74.31
   4  -7  -4  195.33   70.38
   4  -7  -4  100.40  100.16
   4  -7  -4   20.97  152.67
  -4   7  -4  113.28   61.48
  -4   7  -4  145.97   47.33
   4  -7   5  100.21   47.81
   4  -7   5   86.25   57.00
  -4   7   5  115.47   74.09
  -4   7   5  184.84   70.60
  -4   7   5   -9.78  113.78
   4   7  -5  204.30   47.28
   4   7  -5  167.72   61.70
  -4  -7   5   23.00   49.21
   4  -7  -5   37.30   72.45
   4  -7  -5   97.77   52.78
   4  -7  -5  -39.16   97.82
  -4   7  -5   55.00   49.16
  -4   7  -5   72.99   34.19
   4  -7   6  187.22   55.09
   4  -7   6   88.30   49.02
  -4   7   6   48.75   57.26
  -4   7   6   12.74   44.44
   4   7  -6   62.79   26.26
   4   7  -6  111.52   46.05
  -4  -7   6   66.98   62.16
   4  -7  -6   72.91   46.63
  -4   7  -6  119.09   34.94
   4  -7   7   33.06   26.67
  -4   7   7   75.81   47.14
   4   7  -7   73.61   29.46
   4   7  -7  116.27   36.60
  -4  -7   7  215.27   72.38
   4  -7  -7  116.17   56.64
  -4   7  -7   52.88   25.80
  -4   7  -7   45.14   39.18
  -4   7  -7   84.97   37.06
   4  -7   8   64.59   43.50
   4  -7   8  102.02   39.01
   4  -7   8  124.56   50.15
  -4   7   8   45.31   43.52
   4   7  -8   71.32   28.91
   4   7  -8   59.48   26.93
  -4  -7   8   31.30   29.95
   4  -7  -8   11.31   45.09
  -4   7  -8   91.36   40.12
  -4   7  -8  153.95   51.33
  -4   7  -8   87.62   29.46
   4  -7   9  176.08   61.51
   4  -7   9   60.11   34.19
   4  -7   9   60.86   45.55
  -4   7   9   52.76   35.56
   4   7  -9  123.26   32.60
   4   7  -9   53.91   22.57
  -4  -7   9   32.72   30.24
  -4  -7   9   51.79   29.46
   4  -7  -9   37.28   40.82
  -4   7  -9   56.44   42.36
  -4   7  -9   53.02   37.57
  -4   7  -9   42.29   22.08
   4  -7  10   92.64   34.96
   4  -7  10  118.41   46.87
  -4   7  10   18.29   39.54
   4   7 -10   54.49   21.34
   4   7 -10  110.14   34.65
  -4  -7  10   35.81   31.42
  -4  -7  10  178.98   56.44
   4  -7 -10   56.49   42.80
  -4   7 -10   41.09   27.61
  -4   7 -10  137.20   43.98
  -4   7 -10  131.68   34.05
   4  -7  11   50.85   30.96
   4  -7  11   34.94   28.93
   4  -7  11   50.27   29.73
  -4   7  11   51.55   41.30
   4   7 -11   47.64   20.52
   4   7 -11   49.89   19.15
  -4  -7  11   83.81   29.20
  -4  -7  11   51.86   27.82
   4  -7 -11   52.08   45.09
  -4   7 -11   54.56   29.27
  -4   7 -11  162.48   61.36
  -4   7 -11   55.91   23.66
   4  -7  12   77.52   49.77
   4  -7  12   94.90   34.02
   4  -7  12  130.73   38.46
  -4   7  12   49.91   40.05
   4   7 -12  111.59   26.96
   4   7 -12  106.02   34.46
  -4  -7  12   95.02   29.03
  -4  -7  12  104.72   39.78
   4  -7 -12  111.95   54.76
  -4   7 -12  113.81   37.20
  -4   7 -12   43.98   35.20
  -4   7 -12  126.90   32.55
   4  -7  13   82.15   38.58
   4  -7  13  152.76   41.42
   4  -7  13   61.58   29.66
   4   7 -13   41.81   18.03
   4   7 -13   59.94   16.65
  -4  -7 -13   72.86   46.34
   4   7  13   75.81   23.23
  -4  -7  13   51.24   20.77
  -4  -7  13   69.51   33.73
   4  -7 -13   24.23   43.11
  -4   7 -13   42.15   20.72
  -4   7 -13   42.53   33.61
  -4   7 -13   31.01   20.60
   4  -8   0  201.19   88.15
   4  -8   0  131.89   82.53
  -4   8   0  236.68   68.65
  -4   8   0  116.60   76.72
   4  -8   1  351.79  106.48
   4  -8   1  118.53   77.54
  -4   8   1  193.52   69.25
  -4   8   1  126.71   83.59
   4   8  -1  161.54   49.19
  -4  -8   1  214.91   72.21
   4  -8  -1  213.82   91.96
   4  -8  -1   57.60   89.02
  -4   8  -1  233.16   65.37
  -4   8  -1  108.74   73.93
   4  -8   2  127.55   76.53
   4  -8   2    9.46   64.04
  -4   8   2   83.86   52.92
  -4   8   2   70.86   52.03
  -4   8   2   38.99   76.51
   4   8  -2  102.64   40.24
  -4  -8   2   97.02   46.49
   4  -8  -2   54.97   70.02
   4  -8  -2   64.40   76.53
  -4   8  -2   10.68   72.29
  -4   8  -2   69.71   38.46
   4  -8   3   39.13   45.16
   4  -8   3   81.26   61.82
  -4   8   3   37.49   51.16
  -4   8   3    2.77   66.62
  -4   8   3   68.16   52.97
   4   8  -3  162.10   55.07
  -4  -8   3   87.86   44.77
   4  -8  -3   86.90   45.72
   4  -8  -3   57.14   76.00
   4  -8  -3   29.44   64.79
  -4   8  -3  104.40   47.38
  -4   8  -3   19.78   64.69
   4  -8   4   47.98   49.31
   4  -8   4   10.31   62.76
  -4   8   4   18.82   43.11
  -4   8   4   17.96   69.44
  -4   8   4    8.56   50.85
   4   8  -4   98.62   37.18
  -4  -8   4  102.04   47.72
   4  -8  -4   34.41   38.82
  -4   8  -4   63.90   40.36
  -4   8  -4   64.09   61.22
   4  -8   5   54.76   47.81
   4  -8   5   62.74   58.37
  -4   8   5   90.54   57.67
   4   8  -5   89.67   33.76
  -4  -8   5   75.47   38.31
   4  -8  -5  181.63   61.85
  -4   8  -5   70.91   66.67
  -4   8  -5   63.22   40.02
   4  -8   6   40.70   46.80
   4  -8   6   17.22   48.75
  -4   8   6   31.37   47.23
   4   8  -6   88.68   35.66
  -4  -8   6   76.58   38.65
   4  -8  -6   51.41   47.48
  -4   8  -6   32.00   48.71
  -4   8  -6   71.35   37.01
   4  -8   7  112.53   45.96
   4  -8   7   82.39   49.89
  -4   8   7  109.51   52.35
   4   8  -7  119.04   39.40
  -4  -8   7  187.63   68.19
   4  -8  -7  335.15   91.50
  -4   8  -7  151.73   52.15
  -4   8  -7   77.30   33.35
  -4   8  -7  144.77   41.93
   4  -8   8   79.66   37.01
   4  -8   8   61.85   38.67
   4  -8   8   -0.54   40.46
  -4   8   8   13.50   38.14
   4   8  -8   78.94   28.11
  -4  -8   8   60.88   37.30
   4  -8  -8   17.97   42.34
  -4   8  -8   37.66   25.22
  -4   8  -8   28.23   23.26
   4  -8   9   37.52   32.94
   4  -8   9   68.89   35.90
  -4   8   9   14.82   38.63
   4   8  -9   51.41   20.77
  -4  -8   9   23.78   27.75
   4  -8  -9   53.41   41.91
  -4   8  -9   75.73   35.54
  -4   8  -9   21.59   26.26
  -4   8  -9   16.55   22.06
   4  -8  10   47.19   33.37
   4  -8  10   61.32   33.71
   4   8 -10   33.42   17.04
  -4  -8  10   10.21   21.86
   4  -8 -10   25.53   40.51
  -4   8 -10   21.62   22.17
  -4   8 -10   31.03   26.26
  -4   8 -10   67.73   32.24
   4  -8  11   34.91   32.04
   4   8 -11   84.03   27.87
  -4  -8  11   46.53   27.49
   4  -8 -11   77.81   48.58
  -4   8 -11   84.49   27.56
  -4   8 -11  124.18   36.43
  -4   8 -11   47.86   24.45
   4  -9   0   51.36   49.36
   4  -9   0   32.70   50.10
  -4   9   0   36.48   37.95
  -4   9   0    0.57   41.71
   4  -9   1   53.26   60.71
  -4   9   1   20.06   38.36
  -4   9   1   49.26   43.28
   4   9  -1   89.14   30.38
   4  -9  -1   18.19   42.22
  -4   9  -1   50.75   36.09
  -4   9  -1   21.19   44.46
   4  -9   2   70.55   58.78
  -4   9   2   17.23   35.76
  -4   9   2   18.96   40.97
   4   9  -2   42.63   19.77
  -4  -9   2   36.46   33.47
   4  -9  -2   31.73   42.12
  -4   9  -2   28.04   34.91
  -4   9  -2   17.23   38.87
   4  -9   3   40.72   56.13
  -4   9   3   37.20   41.47
  -4   9   3   66.45   42.63
  -4   9   3    6.44   49.28
   4   9  -3  103.75   37.57
  -4  -9   3   33.80   33.83
  -4   9  -3   21.52   28.64
  -4   9  -3   41.79   26.59
   4  -9   4  128.18   53.19
  -4   9   4   75.57   59.10
   4   9  -4   89.02   33.27
  -4  -9   4   44.17   34.33
   4  -9  -4   68.93   49.93
  -4   9  -4   21.56   38.22
  -4   9  -4   95.36   40.24
   4  -9   5   56.08   42.80
  -4   9   5   56.25   56.03
   4   9  -5   68.07   27.61
  -4  -9   5   25.20   35.01
   4  -9  -5   60.57   49.77
  -4   9  -5   12.46   37.83
  -4   9  -5   39.76   31.66
   4  -9   6   -3.10   40.92
   4   9  -6   37.01   19.63
  -4  -9   6   38.22   29.92
   4  -9  -6   26.50   46.22
  -4   9  -6   30.91   30.69
  -4   9  -6   85.35   37.85
   4  -9   7   57.26   41.38
   4   9  -7   56.73   25.53
  -4  -9   7   42.97   31.95
   4  -9  -7   56.73   51.91
  -4   9  -7   74.91   41.64
  -4   9  -7   59.24   32.84
   5   0   1   32.43   16.82
   5   0   1   37.01   42.48
   5   0   1   26.96   27.03
   5   0   1   52.59   15.93
  -5   0   1   35.06   14.87
  -5   0   1   10.25   20.87
  -5   0   1  105.20   38.00
  -5   0   1   13.56   14.92
   5   0  -1   33.44   35.78
   5   0  -1   90.78   32.55
   5   0  -1   26.93   15.47
  -5   0  -1   59.24   31.88
  -5   0  -1   51.48   16.40
  -5   0  -1   42.89   16.86
  -5   0  -1   49.52   21.63
   5   0   2   80.03   25.94
   5   0   2   32.26   26.74
   5   0   2   70.38   32.50
   5   0   2   22.94   13.01
  -5   0   2   35.64   29.10
  -5   0   2  134.52   37.30
   5   0  -2  170.18   45.38
   5   0  -2   18.99   31.30
   5   0  -2   16.92   14.16
   5   0  -2   89.31   22.63
  -5   0  -2   43.91   18.88
  -5   0  -2   73.08   40.99
  -5   0  -2   50.42   22.35
  -5   0  -2   29.46   15.53
   5   0   3   23.07   15.74
   5   0   3    4.39   25.87
   5   0   3   23.92   26.47
   5   0   3   30.98   14.09
  -5   0   3   35.85   17.84
  -5   0   3   35.06   25.70
  -5   0   3   51.21   31.47
  -5   0   3   38.89   24.11
   5   0  -3   30.86   16.71
   5   0  -3   31.51   18.97
   5   0  -3   44.73   51.65
  -5   0  -3    6.44   12.60
  -5   0  -3   23.27   28.60
  -5   0  -3   24.18   20.95
  -5   0  -3   43.93   17.03
   5   0   4   48.05   31.80
   5   0   4   42.63   25.53
   5   0   4   57.84   28.52
   5   0   4   93.43   23.78
  -5   0   4   77.49   33.49
  -5   0   4   54.30   39.54
  -5   0   4   97.22   26.81
  -5   0   4   66.64   28.86
   5   0  -4   60.76   18.82
   5   0  -4   51.91   31.27
   5   0  -4   67.03   51.31
  -5   0  -4   64.16   18.46
  -5   0  -4   55.38   28.74
  -5   0  -4   95.07   28.09
  -5   0  -4    4.98   13.36
   5   0   5  147.98   45.16
   5   0   5   77.28   28.21
   5   0   5  141.83   30.16
  -5   0   5  117.04   45.31
  -5   0   5  120.25   43.96
  -5   0   5  110.07   27.34
  -5   0   5  170.34   55.05
   5   0  -5  161.71   37.49
   5   0  -5   87.33   34.53
   5   0  -5  107.20   36.84
  -5   0  -5  172.97   48.58
  -5   0  -5  135.58   33.30
  -5   0  -5  110.33   25.94
   5   0   6  415.92   98.16
   5   0   6  331.29   67.17
   5   0   6  390.60   73.71
  -5   0   6  486.81  100.30
  -5   0   6  584.22  131.46
  -5   0   6  472.58   90.39
   5   0  -6  367.45   72.12
   5   0  -6  508.51  137.00
   5   0  -6  447.03  108.38
  -5   0  -6  351.79   87.19
  -5   0  -6  364.08   69.22
  -5   0  -6  326.95   64.31
   5   0   7   76.82   27.73
   5   0   7   51.43   16.33
  -5   0   7  102.26   43.79
  -5   0   7   99.63   44.85
  -5   0   7   78.17   31.51
  -5   0   7   52.49   24.28
   5   0  -7   37.93   54.06
   5   0  -7   47.50   36.65
   5   0  -7  158.43   46.63
   5   0  -7   42.80   23.20
  -5   0  -7   69.56   71.25
  -5   0  -7   79.76   21.18
  -5   0  -7  180.52   40.43
   5   0   8   51.72   23.70
   5   0   8   34.14   14.54
  -5   0   8   87.50   34.41
  -5   0   8   72.82   40.34
  -5   0   8   43.30   25.44
  -5   0   8   37.76   34.36
   5   0  -8   48.73   33.76
   5   0  -8   26.64   45.62
   5   0  -8   13.41   22.16
   5   0  -8  230.80   65.20
  -5   0  -8  101.22   24.76
  -5   0  -8   28.23   16.62
   5   0   9   54.13   23.02
   5   0   9   65.73   18.76
  -5   0   9  370.83  103.22
  -5   0   9   45.02   31.90
  -5   0   9    0.96   24.59
   5   0  -9   64.26   43.16
   5   0  -9   -1.84   52.85
   5   0  -9   37.20   28.38
   5   0  -9  150.70   44.99
  -5   0  -9   67.49   21.07
  -5   0  -9   91.50   23.29
   5   0  10  110.50   29.44
   5   0  10   57.75   18.71
  -5   0  10   23.53   30.40
  -5   0  10   13.04   26.91
  -5   0  10   70.14   27.68
  -5   0  10   25.12   30.38
   5   0 -10  103.73   61.73
   5   0 -10   30.93   40.58
   5   0 -10   28.76   17.98
   5   0 -10   35.23   32.19
  -5   0 -10   40.02   17.96
  -5   0 -10   89.00   23.71
   5   0  11   38.17   19.79
   5   0  11   28.04   16.85
  -5   0  11   38.29   19.86
  -5   0  11    9.77   33.64
  -5   0  11   47.96   38.58
  -5   0  11    7.05   27.58
   5   0 -11   35.97   61.39
   5   0 -11   48.87   41.04
  -5   0 -11   26.79   14.48
  -5   0 -11   39.86   18.40
   5   0  12   19.60   17.64
   5   0  12   49.67   17.08
  -5   0  12   31.54   45.76
  -5   0  12    4.94   25.94
  -5   0  12   28.45   16.61
  -5   0  12   46.49   42.60
   5   0 -12   20.60   36.84
   5   0 -12    2.60   53.14
   5   0 -12   63.94   40.24
  -5   0 -12   26.55   16.37
  -5   0 -12   20.49   14.17
   5   0  13   85.72   25.34
   5   0  13   62.45   19.03
  -5   0  13   58.13   43.35
  -5   0  13   51.79   33.51
  -5   0  13   28.09   18.35
  -5   0  13    9.72   38.65
   5   0 -13   39.62   51.72
   5   0 -13   13.32   48.95
   5   0 -13   35.20   40.17
  -5   0 -13   43.40   17.59
  -5   0 -13   74.55   21.59
  -5   0  14    8.02   16.14
  -5   0  14    6.25   39.06
  -5   0  14    2.50   31.06
  -5   0  14   27.63   39.21
   5   0 -14   27.56   55.17
   5   0 -14    7.22   31.73
   5   0 -14   16.83   50.63
   5   0 -14   39.08   17.98
  -5   0 -14   29.78   16.40
  -5   0 -14   51.79   19.11
  -5   0  15   24.07   16.60
  -5   0  15   49.55   39.40
  -5   0  15   52.88   28.89
  -5   0  15   69.20   46.75
   5   0 -15   32.38   64.86
   5   0 -15    7.45   42.80
   5   0 -15   61.82   22.69
   5   0 -15   30.02   36.46
  -5   0 -15   37.83   16.64
  -5   0 -15   95.38   24.79
   5   1   0  386.75  106.96
   5   1   0  543.96  112.94
   5   1   0  464.14  101.89
   5   1   0  386.50   72.70
  -5  -1   0  450.16  102.43
  -5  -1   0  436.90   84.90
  -5  -1   0  308.87   88.13
  -5  -1   0  424.60   79.57
   5  -1   0  453.06   85.69
   5  -1   0  324.78   75.40
   5  -1   0  360.22   94.73
   5  -1   0  470.17  128.37
  -5   1   0  286.20   62.04
  -5   1   0  599.41  137.56
  -5   1   0  427.50   81.13
  -5   1   0  373.00  100.76
   5  -1   1  304.29   84.58
   5  -1   1  162.84   66.19
   5  -1   1  293.19   72.43
   5  -1   1  269.32   52.37
  -5   1   1  401.94   86.85
  -5   1   1  383.37   74.31
  -5   1   1  295.61   80.85
  -5   1   1  223.61   56.06
   5   1  -1  210.88   63.20
   5   1  -1  344.80   82.58
   5   1  -1  356.60   67.66
  -5  -1  -1  291.99   58.54
  -5  -1  -1  394.46  110.33
  -5  -1  -1  311.52   71.08
  -5  -1  -1  268.60   51.69
   5   1   1  360.94  100.33
   5   1   1  413.75   84.46
   5   1   1  334.67   63.63
   5   1   1  379.27   84.56
  -5  -1   1  341.90   69.49
  -5  -1   1  245.22   47.72
  -5  -1   1  340.94   80.24
  -5  -1   1  230.97   66.07
   5  -1  -1  420.50   97.41
   5  -1  -1  352.03   98.01
   5  -1  -1  271.25   52.92
   5  -1  -1  351.79   90.10
  -5   1  -1  292.71   77.08
  -5   1  -1  255.82   56.47
  -5   1  -1  371.79   71.03
   5  -1   2   68.36   26.19
   5  -1   2   40.97   35.61
   5  -1   2   48.37   18.19
   5  -1   2   44.03   29.71
  -5   1   2   42.56   37.61
  -5   1   2   18.82   16.94
  -5   1   2   30.31   16.09
  -5   1   2   50.85   30.53
   5   1  -2   14.27   39.81
   5   1  -2   30.86   28.38
   5   1  -2   19.40   22.31
   5   1  -2   74.14   19.20
  -5  -1  -2   25.20   16.04
  -5  -1  -2   39.08   18.68
  -5  -1  -2   47.52   23.96
  -5  -1  -2  132.21   55.75
   5   1   2   18.29   29.83
   5   1   2   16.71    9.66
   5   1   2   37.47   30.67
   5   1   2   20.62   19.41
  -5  -1   2   49.69   34.53
  -5  -1   2   65.78   23.95
  -5  -1   2   27.34   23.32
  -5  -1   2   55.67   18.14
   5  -1  -2   47.02   24.30
   5  -1  -2   35.13   17.74
   5  -1  -2   31.08   26.47
  -5   1  -2   77.11   42.32
  -5   1  -2   13.57   18.44
  -5   1  -2   41.21   16.49
   5  -1   3  126.93   45.11
   5  -1   3  133.03   42.10
   5  -1   3    8.31   19.62
  -5   1   3   88.66   30.33
  -5   1   3  120.44   39.86
  -5   1   3   80.80   26.09
   5   1  -3   93.19   34.43
   5   1  -3   50.54   32.04
   5   1  -3  104.50   37.30
   5   1  -3  169.60   35.15
  -5  -1  -3  118.51   26.43
  -5  -1  -3   82.82   23.99
  -5  -1  -3  126.15   44.73
  -5  -1  -3  244.49   56.44
   5   1   3   64.59   25.44
   5   1   3   75.40   37.04
   5   1   3   69.39   22.39
   5   1   3  158.50   33.18
  -5  -1   3  174.59   45.28
  -5  -1   3  107.20   36.09
  -5  -1   3  136.35   47.81
  -5  -1   3   66.60   17.98
   5  -1  -3  212.23   54.06
   5  -1  -3   88.37   35.40
   5  -1  -3   71.61   22.60
   5  -1  -3  101.73   64.11
  -5   1  -3  183.75   57.05
  -5   1  -3  177.82   42.39
  -5   1  -3   85.38   21.81
   5  -1   4   44.17   33.13
   5  -1   4   51.12   38.60
   5  -1   4  100.74   23.39
  -5   1   4  153.03   53.77
  -5   1   4   57.17   29.92
  -5   1   4   90.51   27.00
  -5   1   4   78.70   34.38
   5   1  -4   30.60   36.79
   5   1  -4   85.93   31.30
   5   1  -4  183.24   51.28
  -5  -1  -4   55.05   21.03
  -5  -1  -4  117.11   29.51
  -5  -1  -4  148.31   30.96
   5   1   4  111.66   30.65
   5   1   4   89.77   21.86
   5   1   4   73.27   29.49
   5   1   4   43.45   29.34
  -5  -1   4  103.66   25.94
  -5  -1   4   47.48   27.99
[truncated: 1,287,998 more chars]
