# Supplementary material for: Accounting for electron-beam-induced warping of molecular nanocrystals in MicroED structure determination
Source: IUCrJ. 2025 Feb 10;12(Pt 2):223–38. doi: 10.1107/S2052252524012132 (PMC11878443; doi:10.1107/S2052252524012132)
Supplement: Supplementary file 2 [file m-12-00223-biotinsup2.hkl]

#
# h,k,l, Fc-squared, Fo-squared, sigma(Fo-squared), status flag
#
data_biotin
_shelx_title ' biotin_apollo_cryo_merge01_a.res in P2(1)2(1)2(1)'
_shelx_refln_list_code          4
_shelx_F_calc_maximum       42.42
_exptl_crystal_F_000       196.24
_reflns_d_resolution_high  0.8054

loop_
 _space_group_symop_operation_xyz
 'x, y, z'
 '-x+1/2, -y, z+1/2'
 '-x, y+1/2, -z+1/2'
 'x+1/2, -y+1/2, -z'

_cell_length_a     5.1700
_cell_length_b    10.1100
_cell_length_c    20.7100
_cell_angle_alpha  90.000
_cell_angle_beta   90.000
_cell_angle_gamma  90.000

_shelx_F_squared_multiplier     1.000

loop_
 _refln_index_h
 _refln_index_k
 _refln_index_l
 _refln_F_squared_calc
 _refln_F_squared_meas
 _refln_F_squared_sigma
 _refln_observed_status
   2   0   0        327.13        307.71        33.88 o
   4   0   0         11.23          7.28         1.45 o
   6   0   0          9.75          7.88         0.64 o
   1   1   0       1799.14       1506.45        87.58 o
   2   1   0        224.54        268.12        13.88 o
   3   1   0          6.33          9.95         0.67 o
   4   1   0         21.93         25.05         1.33 o
   5   1   0         12.84         12.40         0.67 o
   6   1   0          1.22          1.23         0.14 o
   1   2   0        127.06        172.24        16.42 o
   2   2   0         90.06        225.57        12.33 o
   3   2   0         73.21         63.70         3.34 o
   4   2   0          2.16          4.99         0.61 o
   5   2   0          0.14          1.45         0.24 o
   6   2   0          0.18          0.95         0.16 o
   2   3   0          4.35          6.29         1.94 o
   3   3   0          2.53         12.46         0.82 o
   4   3   0         57.34         49.49         2.63 o
   5   3   0         14.11         10.40         0.62 o
   6   3   0          3.90          2.88         0.24 o
   2   4   0         33.90         28.29         3.80 o
   3   4   0         14.97         17.74         1.29 o
   4   4   0         15.65         13.30         0.82 o
   5   4   0          0.47          1.54         0.23 o
   6   4   0          0.61          1.11         0.19 o
   2   5   0         19.56         22.02         3.06 o
   3   5   0         27.33         27.21         2.39 o
   4   5   0          0.64          1.51         0.33 o
   5   5   0          1.47          1.44         0.24 o
   3   6   0          2.53          6.08         1.91 o
   4   6   0          7.46          6.16         0.72 o
   5   6   0          3.27          3.96         0.37 o
   3   7   0          4.26          9.42         2.53 o
   4   7   0          9.05          7.63         1.44 o
   5   7   0          2.66          1.81         0.36 o
   3   8   0          0.42          1.74         1.54 o
   4   8   0          6.82          5.17         1.15 o
   3   9   0          2.92          0.97         3.25 o
   4   9   0          0.25          0.84         0.63 o
   1   0   1         11.38         16.82         1.22 o
   2   0   1          0.46          3.07         1.05 o
   3   0   1         14.53         20.97         1.19 o
   4   0   1          1.47          2.16         0.36 o
   5   0   1          1.26          1.17         0.15 o
   6   0   1          4.10          2.94         0.22 o
  -6   1   1          3.20          2.33         0.19 o
  -5   1   1          9.46          8.88         0.52 o
  -4   1   1         10.61         10.76         0.69 o
  -3   1   1         14.11         16.74         0.96 o
  -2   1   1         24.74         27.89         1.49 o
  -1   1   1        334.55        403.31        22.74 o
   0   1   1         38.94         70.36        19.45 o
   1   1   1        334.55        376.04        21.06 o
   2   1   1         24.74         28.22         1.52 o
   3   1   1         14.11         17.34         1.02 o
   4   1   1         10.61         11.61         0.67 o
   5   1   1          9.46          9.56         0.54 o
   6   1   1          3.20          2.62         0.21 o
  -6   2   1          0.72          0.89         0.15 o
  -5   2   1          3.82          3.74         0.29 o
  -4   2   1          7.39          9.82         0.62 o
  -3   2   1         50.83         54.46         2.97 o
  -2   2   1         86.74         87.57         5.02 o
  -1   2   1         58.24         39.50         4.08 o
   0   2   1       1220.14       1162.10       291.56 o
   1   2   1         58.24         38.14         4.83 o
   2   2   1         86.74         87.59         5.04 o
   3   2   1         50.83         52.20         2.76 o
   4   2   1          7.39          8.71         0.54 o
   5   2   1          3.82          3.73         0.31 o
   6   2   1          0.72          0.95         0.16 o
  -6   3   1          1.79          1.65         0.20 o
  -5   3   1          3.18          2.82         0.25 o
  -4   3   1          7.25          9.70         0.62 o
  -3   3   1         61.73         55.46         3.10 o
  -2   3   1         35.42         39.69         2.90 o
  -1   3   1         99.81        157.45        18.92 o
   1   3   1         99.81        154.23        18.75 o
   2   3   1         35.42         40.02         2.93 o
   3   3   1         61.73         56.35         3.09 o
   4   3   1          7.25         10.29         0.85 o
   5   3   1          3.18          3.18         0.32 o
   6   3   1          1.79          1.49         0.19 o
  -6   4   1          2.83          2.51         0.29 o
  -5   4   1          8.98          8.21         0.56 o
  -4   4   1          4.36          5.09         0.52 o
  -3   4   1          4.46          6.28         0.73 o
  -2   4   1         10.43          7.89         1.54 o
   2   4   1         10.43          7.48         1.91 o
   3   4   1          4.46          6.71         0.59 o
   4   4   1          4.36          5.88         0.62 o
   5   4   1          8.98          7.17         0.46 o
   6   4   1          2.83          2.03         0.23 o
  -5   5   1          6.05          5.14         0.49 o
  -4   5   1          8.37          9.12         0.77 o
  -3   5   1         27.62         27.89         2.32 o
  -2   5   1         61.41         63.25         8.59 o
   2   5   1         61.41         71.22        11.84 o
   3   5   1         27.62         28.00         2.61 o
   4   5   1          8.37          7.97         0.65 o
   5   5   1          6.05          5.46         0.54 o
  -5   6   1          2.48          2.32         0.33 o
  -4   6   1         17.56         18.35         1.48 o
  -3   6   1          1.82          4.17         1.44 o
  -2   6   1         22.42         14.68         4.35 o
   2   6   1         22.42         12.25         3.22 o
   3   6   1          1.82          2.66         1.18 o
   4   6   1         17.56         18.94         1.51 o
   5   6   1          2.48          2.64         0.30 o
  -5   7   1          2.37          2.73         0.41 o
  -4   7   1          7.35          6.47         1.10 o
  -3   7   1          5.33          5.25         1.62 o
   3   7   1          5.33          5.70         2.01 o
   4   7   1          7.35          6.23         1.21 o
   5   7   1          2.37          2.17         0.34 o
  -4   8   1          7.52          5.35         0.94 o
  -3   8   1          2.01          1.44         1.44 o
   3   8   1          2.01          2.66         2.26 o
   4   8   1          7.52          5.07         1.01 o
  -4   9   1          2.09          1.60         0.57 o
  -3   9   1          4.13          1.05         2.66 o
   3   9   1          4.13          2.16         1.68 o
   4   9   1          2.09          0.90         0.67 o
   1   0   2        598.76        594.14        35.17 o
   2   0   2          2.22          5.09         0.49 o
   3   0   2         98.09        127.09         6.59 o
   4   0   2          5.66          7.37         0.45 o
   5   0   2          0.03          1.54         0.27 o
   6   0   2          0.05          0.84         0.13 o
  -6   1   2          1.38          1.36         0.16 o
  -5   1   2          0.28          1.21         0.16 o
  -4   1   2         16.26         18.51         1.32 o
  -3   1   2         84.62         89.91         4.75 o
  -2   1   2          1.70          2.89         0.38 o
  -1   1   2        439.42        543.69        30.12 o
   0   1   2        204.41        183.60        15.56 o
   1   1   2        439.42        510.79        28.31 o
   2   1   2          1.70          3.16         0.38 o
   3   1   2         84.62         88.95         4.64 o
   4   1   2         16.26         18.52         1.08 o
   5   1   2          0.28          1.00         0.15 o
   6   1   2          1.38          1.60         0.16 o
  -6   2   2          5.96          4.89         0.35 o
  -5   2   2          5.73          6.18         0.40 o
  -4   2   2         15.75         13.68         0.78 o
  -3   2   2         18.78         18.81         1.16 o
  -2   2   2         42.57         37.27         2.22 o
  -1   2   2        465.69        453.48        42.53 o
   0   2   2          8.23         11.39         1.76 o
   1   2   2        465.69        481.22        51.26 o
   2   2   2         42.57         36.74         2.16 o
   3   2   2         18.78         20.81         1.29 o
   4   2   2         15.75         11.57         0.70 o
   5   2   2          5.73          6.01         0.39 o
   6   2   2          5.96          3.98         0.33 o
  -6   3   2          1.03          1.13         0.17 o
  -5   3   2          5.77          5.62         0.38 o
  -4   3   2          7.56          8.72         0.66 o
  -3   3   2         59.82         53.45         3.27 o
  -2   3   2         20.21         28.11         3.23 o
  -1   3   2         15.19          7.10         1.47 o
   0   3   2         17.50         15.51         3.84 o
   1   3   2         15.19         10.19         1.62 o
   2   3   2         20.21         23.15         3.93 o
   3   3   2         59.82         56.00         3.23 o
   4   3   2          7.56          9.18         0.59 o
   5   3   2          5.77          5.22         0.38 o
   6   3   2          1.03          0.96         0.16 o
  -6   4   2          0.88          0.97         0.18 o
  -5   4   2          1.07          1.96         0.26 o
  -4   4   2          1.70          2.49         0.43 o
  -3   4   2          8.75         10.64         0.94 o
  -2   4   2         25.10         27.84         2.78 o
  -1   4   2        114.09         95.24        12.72 o
   0   4   2        247.36        360.36        67.31 o
   1   4   2        114.09        105.02        13.69 o
   2   4   2         25.10         19.12         3.42 o
   3   4   2          8.75         13.88         1.40 o
   4   4   2          1.70          3.94         0.68 o
   5   4   2          1.07          2.30         0.39 o
   6   4   2          0.88          1.22         0.21 o
  -5   5   2          4.94          3.66         0.35 o
  -4   5   2         10.86         12.91         0.93 o
  -3   5   2          5.85          7.53         0.94 o
  -2   5   2         35.60         43.79         5.10 o
  -1   5   2        106.62         99.71        27.40 o
   1   5   2        106.62        117.92        32.58 o
   2   5   2         35.60         28.01         3.96 o
   3   5   2          5.85          6.11         0.91 o
   4   5   2         10.86         13.84         0.97 o
   5   5   2          4.94          4.00         0.38 o
  -5   6   2          6.14          3.30         0.37 o
  -4   6   2          0.60          1.82         0.53 o
  -3   6   2          4.77          7.86         1.62 o
  -2   6   2         23.51         20.20         3.51 o
  -1   6   2          7.72          8.55         3.23 o
   2   6   2         23.51         29.22         4.58 o
   3   6   2          4.77          6.08         1.18 o
   4   6   2          0.60          1.61         0.51 o
   5   6   2          6.14          2.77         0.32 o
  -5   7   2          0.16          1.93         0.62 o
  -4   7   2          1.92          2.67         0.80 o
  -3   7   2          8.02          6.27         1.68 o
  -2   7   2          9.77          5.12         3.00 o
   2   7   2          9.77          9.04         2.54 o
   3   7   2          8.02          9.74         2.23 o
   4   7   2          1.92          3.43         1.46 o
   5   7   2          0.16          1.03         0.32 o
  -4   8   2          1.22          2.15         0.65 o
  -3   8   2          9.46          6.37         1.79 o
  -2   8   2          1.37          0.55         1.67 o
   3   8   2          9.46          9.00         2.15 o
   4   8   2          1.22          1.84         0.70 o
  -4   9   2          0.18          1.03         0.44 o
  -3   9   2          2.27          1.89         1.46 o
   3   9   2          2.27          1.71         1.42 o
   4   9   2          0.18          0.82         0.53 o
  -3  10   2          1.08          0.78         0.47 o
   3  10   2          1.08          1.37         1.00 o
   1   0   3         19.22         19.44         1.40 o
   2   0   3         23.65         30.94         1.76 o
   3   0   3         25.40         17.53         1.14 o
   4   0   3          0.39          1.59         0.22 o
   5   0   3          1.26          0.82         0.14 o
   6   0   3          1.72          1.85         0.17 o
  -6   1   3          0.36          0.96         0.15 o
  -5   1   3          3.01          3.03         0.30 o
  -4   1   3          8.21          8.18         0.52 o
  -3   1   3         59.20         59.83         3.21 o
  -2   1   3         74.77         69.26         4.06 o
  -1   1   3        739.13        744.11        45.49 o
   0   1   3         13.03          6.00         0.55 o
   1   1   3        739.13        756.76        47.17 o
   2   1   3         74.77         64.16         3.46 o
   3   1   3         59.20         55.18         2.95 o
   4   1   3          8.21          8.89         0.94 o
   5   1   3          3.01          3.14         0.33 o
   6   1   3          0.36          0.94         0.14 o
  -6   2   3          0.67          1.13         0.16 o
  -5   2   3          6.80          7.77         0.48 o
  -4   2   3          3.03          3.49         0.33 o
  -3   2   3         44.26         43.98         2.47 o
  -2   2   3          4.12          4.53         0.42 o
  -1   2   3        366.50        471.22        44.07 o
   0   2   3        601.63        766.93        68.63 o
   1   2   3        366.50        472.48        44.28 o
   2   2   3          4.12          6.13         0.56 o
   3   2   3         44.26         42.16         2.37 o
   4   2   3          3.03          3.80         0.36 o
   5   2   3          6.80          5.41         0.37 o
   6   2   3          0.67          0.88         0.15 o
  -6   3   3          0.38          1.13         0.16 o
  -5   3   3          0.09          1.52         0.21 o
  -4   3   3         15.43         11.80         0.73 o
  -3   3   3         22.77         21.09         1.31 o
  -2   3   3         69.93         62.74         4.46 o
  -1   3   3         40.62         35.21         3.62 o
   0   3   3         12.42         35.71         4.39 o
   1   3   3         40.62         37.21         4.22 o
   2   3   3         69.93         72.50         5.39 o
   3   3   3         22.77         20.57         1.29 o
   4   3   3         15.43         13.69         0.93 o
   5   3   3          0.09          1.46         0.23 o
   6   3   3          0.38          1.12         0.19 o
  -6   4   3          0.19          1.52         0.31 o
  -5   4   3          0.83          1.45         0.21 o
  -4   4   3          4.86          5.13         0.50 o
  -3   4   3         20.28         21.01         1.47 o
  -2   4   3          4.86          5.61         3.08 o
  -1   4   3         49.44         58.11         6.11 o
   0   4   3        386.92        386.78        73.04 o
   1   4   3         49.44         43.56         5.20 o
   2   4   3          4.86          5.97         1.37 o
   3   4   3         20.28         17.67         1.67 o
   4   4   3          4.86          6.31         0.52 o
   5   4   3          0.83          1.64         0.23 o
   6   4   3          0.19          1.52         0.44 o
  -5   5   3          4.00          2.97         0.42 o
  -4   5   3         14.00         14.46         1.02 o
  -3   5   3         10.59         10.88         1.18 o
  -2   5   3         35.30         38.88         4.40 o
  -1   5   3         10.98          5.31         3.26 o
   0   5   3         53.68         76.25        15.08 o
   1   5   3         10.98         10.78         2.41 o
   2   5   3         35.30         33.84         3.86 o
   3   5   3         10.59          8.26         1.01 o
   4   5   3         14.00         13.18         0.97 o
   5   5   3          4.00          2.66         0.29 o
  -5   6   3          0.20          0.82         0.25 o
  -4   6   3          4.62          4.97         0.66 o
  -3   6   3          3.68          5.71         1.17 o
  -2   6   3          5.19          5.31         1.56 o
  -1   6   3         12.02         10.24         3.86 o
   0   6   3          0.16         37.65        10.68 o
   1   6   3         12.02         12.05         4.59 o
   2   6   3          5.19         12.28         2.85 o
   3   6   3          3.68          4.98         1.19 o
   4   6   3          4.62          4.20         0.59 o
   5   6   3          0.20          0.93         0.25 o
  -5   7   3          0.62          1.33         0.38 o
  -4   7   3          6.11          4.36         0.70 o
  -3   7   3          1.05          1.94         1.30 o
  -2   7   3          4.94          5.24         2.21 o
  -1   7   3          2.19          3.03         2.10 o
   1   7   3          2.19          3.34         2.94 o
   2   7   3          4.94          4.43         2.10 o
   3   7   3          1.05          2.27         1.22 o
   4   7   3          6.11          4.75         0.91 o
   5   7   3          0.62          1.24         0.34 o
  -4   8   3          0.28          1.87         0.63 o
  -3   8   3          2.53          8.62         2.02 o
  -2   8   3          3.69          2.83         1.98 o
  -1   8   3         14.29          7.79         3.27 o
   2   8   3          3.69          3.46         2.03 o
   3   8   3          2.53          2.97         1.47 o
   4   8   3          0.28          1.98         0.63 o
  -4   9   3          1.14          1.55         0.57 o
  -3   9   3          5.87          4.23         1.26 o
  -2   9   3          8.33          6.03         2.17 o
   2   9   3          8.33          9.86         3.80 o
   3   9   3          5.87          3.35         1.24 o
   4   9   3          1.14          0.93         0.48 o
  -3  10   3          0.16          1.32         0.70 o
  -2  10   3          0.75          1.81         0.88 o
   3  10   3          0.16          2.29         0.91 o
   3  11   3          0.25          0.32         0.95 o
   0   0   4         20.40         23.70         2.89 o
   1   0   4        177.66        182.45        12.41 o
   2   0   4        553.84        404.08        23.94 o
   3   0   4         57.28         53.96         2.92 o
   4   0   4          1.36          1.48         0.37 o
   5   0   4          0.98          1.74         0.18 o
   6   0   4          0.24          0.74         0.15 o
  -6   1   4          0.85          1.11         0.16 o
  -5   1   4          3.10          2.67         0.31 o
  -4   1   4         14.93         13.99         0.83 o
  -3   1   4         21.77         18.27         1.06 o
  -2   1   4        199.54        227.15        14.86 o
  -1   1   4        179.72        192.88        13.21 o
   0   1   4         13.45         13.85         1.02 o
   1   1   4        179.72        197.65        12.17 o
   2   1   4        199.54        234.50        14.36 o
   3   1   4         21.77         18.56         1.10 o
   4   1   4         14.93         13.65         0.86 o
   5   1   4          3.10          2.41         0.22 o
   6   1   4          0.85          0.80         0.14 o
  -6   2   4          0.38          0.86         0.16 o
  -5   2   4          5.12          4.94         0.46 o
  -4   2   4          1.68          2.23         0.32 o
  -3   2   4         10.05          9.18         0.60 o
  -2   2   4         42.71         21.20         1.43 o
  -1   2   4        237.22        278.29        27.02 o
   0   2   4        149.07        179.04        12.67 o
   1   2   4        237.22        281.38        24.05 o
   2   2   4         42.71         23.45         1.67 o
   3   2   4         10.05          9.32         0.59 o
   4   2   4          1.68          2.67         0.28 o
   5   2   4          5.12          4.59         0.33 o
   6   2   4          0.38          0.98         0.16 o
  -6   3   4          0.49          1.81         0.19 o
  -5   3   4          1.67          1.66         0.21 o
  -4   3   4         13.60         13.51         0.86 o
  -3   3   4         13.32         13.36         0.88 o
  -2   3   4        203.33        224.91        18.66 o
  -1   3   4         12.67         11.58         1.97 o
   0   3   4         63.58         78.35         6.01 o
   1   3   4         12.67         10.66         2.97 o
   2   3   4        203.33        207.51        15.51 o
   3   3   4         13.32         17.28         1.07 o
   4   3   4         13.60         13.62         0.86 o
   5   3   4          1.67          1.69         0.23 o
   6   3   4          0.49          1.50         0.18 o
  -5   4   4          3.46          4.96         0.40 o
  -4   4   4          6.90          5.78         0.50 o
  -3   4   4          9.03         13.28         1.03 o
  -2   4   4         55.45         29.72         3.07 o
  -1   4   4         41.77         37.69         4.10 o
   0   4   4         47.59         40.60         5.15 o
   1   4   4         41.77         33.39         3.67 o
   2   4   4         55.45         27.22         4.32 o
   3   4   4          9.03         11.73         0.93 o
   4   4   4          6.90          6.57         0.54 o
   5   4   4          3.46          4.05         0.32 o
  -5   5   4          1.27          1.86         0.24 o
  -4   5   4          1.58          2.45         0.38 o
  -3   5   4          1.19          3.34         0.93 o
  -2   5   4          4.24          3.77         1.17 o
  -1   5   4         12.78         14.34         2.13 o
   0   5   4         39.55         48.80        10.27 o
   1   5   4         12.78         15.53         2.95 o
   2   5   4          4.24          2.32         0.91 o
   3   5   4          1.19          2.39         1.61 o
   4   5   4          1.58          2.35         0.50 o
   5   5   4          1.27          1.98         0.27 o
  -5   6   4          0.29          1.38         0.27 o
  -4   6   4          1.55          3.15         0.51 o
  -3   6   4         17.57         15.23         2.07 o
  -2   6   4          0.35          0.22         1.11 o
  -1   6   4         13.54         10.32         4.40 o
   0   6   4          4.82          4.92         2.75 o
   1   6   4         13.54         10.20         3.50 o
   2   6   4          0.35          0.59         0.82 o
   3   6   4         17.57         18.73         3.12 o
   4   6   4          1.55          3.94         0.55 o
   5   6   4          0.29          1.32         0.28 o
  -5   7   4          2.29          1.87         0.39 o
  -4   7   4          4.24          4.25         0.74 o
  -3   7   4         23.62         21.58         3.10 o
  -2   7   4          5.17          8.68         2.93 o
  -1   7   4          5.59          6.65         3.30 o
   0   7   4          0.29         10.65         2.83 o
   1   7   4          5.59          4.85         2.82 o
   2   7   4          5.17         13.56         2.78 o
   3   7   4         23.62         25.06         4.17 o
   4   7   4          4.24          3.97         0.83 o
   5   7   4          2.29          1.84         0.33 o
  -4   8   4          0.70          1.11         0.57 o
  -3   8   4          6.39          6.15         1.42 o
  -2   8   4          1.13          2.72         2.00 o
  -1   8   4          5.54          6.94         3.03 o
   0   8   4          0.95          2.25         2.49 o
   1   8   4          5.54          7.84         3.87 o
   2   8   4          1.13          2.69         2.20 o
   3   8   4          6.39          4.41         1.11 o
   4   8   4          0.70          1.85         0.64 o
  -4   9   4          3.20          2.80         0.74 o
  -3   9   4          3.07          4.72         1.25 o
  -2   9   4          4.60          3.26         1.56 o
  -1   9   4          8.54          8.92         3.12 o
   1   9   4          8.54          5.03         3.57 o
   2   9   4          4.61          3.77         1.60 o
   3   9   4          3.07          2.79         1.09 o
   4   9   4          3.20          1.62         0.57 o
  -3  10   4          2.87          2.23         0.82 o
  -2  10   4          0.89          3.12         1.10 o
  -1  10   4          2.97          3.26         1.42 o
   2  10   4          0.89          3.94         2.36 o
   3  10   4          2.87          1.96         1.18 o
  -2  11   4          0.21          2.40         0.85 o
   2  11   4          0.21          2.13         1.41 o
   1   0   5        504.36        615.14        44.65 o
   2   0   5         25.77         29.84         1.77 o
   3   0   5        103.56        103.82         5.76 o
   4   0   5          2.23          2.46         0.26 o
   5   0   5          2.38          3.63         0.28 o
   6   0   5          0.90          1.22         0.18 o
  -6   1   5          0.21          0.59         0.14 o
  -5   1   5          1.14          1.64         0.21 o
  -4   1   5         14.23         16.56         0.94 o
  -3   1   5         58.70         53.41         3.22 o
  -2   1   5         42.79         34.65         2.01 o
  -1   1   5        477.81        558.73        36.89 o
   0   1   5        106.20        154.73        10.89 o
   1   1   5        477.81        576.34        41.80 o
   2   1   5         42.79         33.25         2.23 o
   3   1   5         58.70         56.12         3.22 o
   4   1   5         14.23         15.06         0.90 o
   5   1   5          1.14          2.00         0.37 o
   6   1   5          0.21          0.64         0.13 o
  -6   2   5          1.44          1.79         0.20 o
  -5   2   5          0.39          1.55         0.28 o
  -4   2   5          2.41          2.97         0.35 o
  -3   2   5          9.90          9.72         0.77 o
  -2   2   5        126.84        133.78         7.87 o
  -1   2   5         63.54         48.21         4.14 o
   0   2   5          5.59          9.20         1.24 o
   1   2   5         63.54         50.72         5.05 o
   2   2   5        126.84        121.99         7.22 o
   3   2   5          9.90          9.44         0.66 o
   4   2   5          2.41          2.75         0.26 o
   5   2   5          0.39          1.42         0.24 o
   6   2   5          1.44          1.72         0.18 o
  -6   3   5          0.41          1.10         0.20 o
  -5   3   5          4.24          3.42         0.30 o
  -4   3   5          7.53          9.39         0.63 o
  -3   3   5          9.51          8.03         0.58 o
  -2   3   5         19.13         21.92         1.95 o
  -1   3   5         99.98         95.32         8.24 o
   0   3   5          2.17          3.09         1.69 o
   1   3   5         99.98        103.39         8.99 o
   2   3   5         19.13         20.66         1.84 o
   3   3   5          9.51          8.16         0.62 o
   4   3   5          7.53          8.87         0.58 o
   5   3   5          4.24          3.10         0.28 o
   6   3   5          0.41          0.99         0.18 o
  -5   4   5          0.11          1.36         0.21 o
  -4   4   5         14.30         13.20         0.88 o
  -3   4   5          9.29          8.80         0.75 o
  -2   4   5        141.43        113.52        10.82 o
  -1   4   5        164.83        184.64        17.35 o
   0   4   5          2.00          5.47         1.20 o
   1   4   5        164.83        208.45        19.83 o
   2   4   5        141.43        135.38        12.72 o
   3   4   5          9.29          9.52         0.77 o
   4   4   5         14.30         12.00         1.13 o
   5   4   5          0.11          1.10         0.23 o
  -5   5   5          0.05          0.69         0.20 o
  -4   5   5          2.12          3.60         0.61 o
  -3   5   5         42.43         35.89         3.25 o
  -2   5   5          2.40          3.23         0.87 o
  -1   5   5         50.20         60.71         8.28 o
   0   5   5         88.63         78.52         9.50 o
   1   5   5         50.20         51.94         5.33 o
   2   5   5          2.40          3.67         0.86 o
   3   5   5         42.43         37.85         3.29 o
   4   5   5          2.12          3.36         0.59 o
   5   5   5          0.05          0.89         0.23 o
  -5   6   5          1.22          1.44         0.26 o
  -4   6   5          1.82          2.89         0.44 o
  -3   6   5          1.44          3.05         0.97 o
  -2   6   5         28.03         29.11         3.14 o
  -1   6   5          4.09          6.77         1.35 o
   0   6   5          6.30          8.67         2.95 o
   1   6   5          4.09          5.57         1.22 o
   2   6   5         28.03         28.53         3.09 o
   3   6   5          1.44          3.92         0.94 o
   4   6   5          1.82          3.22         0.62 o
   5   6   5          1.22          1.94         0.32 o
  -5   7   5          1.91          1.45         0.34 o
  -4   7   5          1.64          3.94         0.67 o
  -3   7   5         15.55         18.84         2.34 o
  -2   7   5         26.12         37.28         4.54 o
  -1   7   5         11.09         13.04         5.82 o
   0   7   5          1.30          2.57         2.11 o
   1   7   5         11.09         10.51         2.60 o
   2   7   5         26.12         31.61         3.97 o
   3   7   5         15.55         13.58         1.90 o
   4   7   5          1.64          1.45         0.60 o
   5   7   5          1.91          1.43         0.32 o
  -4   8   5          1.72          2.18         0.66 o
  -3   8   5          0.99          2.43         1.01 o
  -2   8   5          2.63          5.34         1.48 o
  -1   8   5         10.48          7.18         2.55 o
   0   8   5          8.90          7.41         2.88 o
   1   8   5         10.48          8.31         2.68 o
   2   8   5          2.63          7.27         2.32 o
   3   8   5          0.99          0.84         0.83 o
   4   8   5          1.72          2.64         0.68 o
  -4   9   5          1.17          1.77         0.62 o
  -3   9   5          3.85          4.11         1.07 o
  -2   9   5         13.82         10.87         2.27 o
  -1   9   5          6.85          3.89         2.44 o
   0   9   5          8.33          7.29         3.63 o
   1   9   5          6.85          3.39         1.67 o
   2   9   5         13.82         10.77         2.45 o
   3   9   5          3.85          3.59         0.87 o
   4   9   5          1.17          0.95         0.53 o
  -3  10   5          1.57          1.79         0.76 o
  -2  10   5          4.25          4.21         1.43 o
  -1  10   5          1.57          4.09         1.51 o
   0  10   5          7.40          7.28         2.41 o
   1  10   5          1.57          4.47         2.80 o
   2  10   5          4.25          2.64         1.67 o
   3  10   5          1.57          2.50         1.16 o
  -2  11   5          0.87          1.89         0.75 o
  -1  11   5          0.52          1.90         0.81 o
   0  11   5          0.72          1.08         0.70 o
   1  11   5          0.52          2.89         1.60 o
   2  11   5          0.87          1.80         1.40 o
   0   0   6        115.24        106.33        12.42 o
   1   0   6        190.82        249.05        17.31 o
   2   0   6          8.12          9.70         0.74 o
   3   0   6         42.70         16.17         1.09 o
   4   0   6         37.76         30.32         2.11 o
   5   0   6         16.27         12.30         0.74 o
   6   0   6          0.15          0.59         0.15 o
  -6   1   6          2.06          1.93         0.21 o
  -5   1   6          3.57          2.93         0.24 o
  -4   1   6          4.29          5.77         0.43 o
  -3   1   6          3.87          4.52         0.35 o
  -2   1   6         12.28         21.06         2.68 o
  -1   1   6        186.54        232.02        15.43 o
   0   1   6        166.70        227.62        16.06 o
   1   1   6        186.54        214.46        18.48 o
   2   1   6         12.28         17.87         1.44 o
   3   1   6          3.87          5.30         0.40 o
   4   1   6          4.29          6.15         0.64 o
   5   1   6          3.57          3.17         0.29 o
   6   1   6          2.06          1.93         0.21 o
  -6   2   6          1.66          1.92         0.21 o
  -5   2   6          1.48          2.09         0.36 o
  -4   2   6         18.59         15.08         1.30 o
  -3   2   6         15.61         15.54         1.10 o
  -2   2   6         89.76        138.03         8.08 o
  -1   2   6          3.55          5.47         0.66 o
   0   2   6          4.11         10.41         1.28 o
   1   2   6          3.55          5.97         0.73 o
   2   2   6         89.76        135.95         9.91 o
   3   2   6         15.61         13.61         1.06 o
   4   2   6         18.59         15.42         0.95 o
   5   2   6          1.48          2.27         0.21 o
   6   2   6          1.66          2.16         0.22 o
  -6   3   6          0.23          1.02         0.21 o
  -5   3   6          1.18          1.26         0.18 o
  -4   3   6          8.96          9.09         0.65 o
  -3   3   6          1.56          1.78         0.31 o
  -2   3   6          4.89          5.69         0.62 o
  -1   3   6        187.10        197.70        17.03 o
   0   3   6        102.85        167.20        11.87 o
   1   3   6        187.10        189.42        16.24 o
   2   3   6          4.89          4.81         0.73 o
   3   3   6          1.56          2.25         0.72 o
   4   3   6          8.96          9.18         0.72 o
   5   3   6          1.18          1.45         0.20 o
   6   3   6          0.23          1.19         0.27 o
  -5   4   6          2.40          1.83         0.22 o
  -4   4   6          0.96          1.25         0.26 o
  -3   4   6          1.82          2.73         0.48 o
  -2   4   6         35.21         32.23         3.21 o
  -1   4   6         27.79         32.02         2.97 o
   0   4   6          0.00         18.25         1.79 o
   1   4   6         27.79         31.60         2.89 o
   2   4   6         35.21         34.69         3.45 o
   3   4   6          1.82          1.83         0.40 o
   4   4   6          0.96          1.83         0.27 o
   5   4   6          2.40          1.75         0.23 o
  -5   5   6          0.12          1.52         0.29 o
  -4   5   6          1.04          1.76         0.43 o
  -3   5   6         29.23         24.33         2.17 o
  -2   5   6          7.84          8.99         1.62 o
  -1   5   6         77.53         73.38         7.16 o
   0   5   6         50.74         44.24         5.26 o
   1   5   6         77.53         78.71         7.67 o
   2   5   6          7.84         11.38         2.16 o
   3   5   6         29.23         28.93         3.40 o
   4   5   6          1.04          1.92         0.32 o
   5   5   6          0.12          1.06         0.22 o
  -5   6   6          1.00          1.86         0.31 o
  -4   6   6          4.03          4.17         0.51 o
  -3   6   6          9.62          9.70         1.30 o
  -2   6   6         17.53         14.55         1.87 o
  -1   6   6         27.90         27.06         3.87 o
   0   6   6         36.51         24.41         3.31 o
   1   6   6         27.90         31.16         5.04 o
   2   6   6         17.53         14.63         1.88 o
   3   6   6          9.62          9.64         1.45 o
   4   6   6          4.03          4.47         0.52 o
   5   6   6          1.00          1.90         0.28 o
  -5   7   6          1.01          1.72         0.37 o
  -4   7   6          1.01          2.37         0.56 o
  -3   7   6         10.63          8.32         1.41 o
  -2   7   6          5.03          6.75         1.38 o
  -1   7   6          6.23          8.22         1.45 o
   0   7   6         51.39         43.34         8.82 o
   1   7   6          6.23          5.24         1.30 o
   2   7   6          5.03          8.26         1.73 o
   3   7   6         10.63          7.39         1.16 o
   4   7   6          1.01          2.67         0.73 o
   5   7   6          1.01          1.04         0.34 o
  -4   8   6          0.56          1.38         0.62 o
  -3   8   6          2.80          4.13         1.06 o
  -2   8   6          0.98          3.06         1.14 o
  -1   8   6          2.82          4.10         2.25 o
   0   8   6          0.00          2.69         2.30 o
   1   8   6          2.82          4.03         2.16 o
   2   8   6          0.98          4.33         1.22 o
   3   8   6          2.80          1.90         0.77 o
   4   8   6          0.56          1.71         0.60 o
  -4   9   6          0.60          0.69         0.57 o
  -3   9   6          3.00          2.74         0.70 o
  -2   9   6          2.79          4.94         1.21 o
  -1   9   6          1.06          1.43         1.66 o
   0   9   6          7.98          5.58         2.55 o
   1   9   6          1.06          3.10         1.77 o
   2   9   6          2.79          5.80         1.66 o
   3   9   6          3.00          2.99         0.78 o
   4   9   6          0.60          1.28         0.50 o
  -3  10   6          1.64          0.94         0.64 o
  -2  10   6          2.97          1.96         0.98 o
  -1  10   6          0.24          3.37         1.54 o
   0  10   6          0.84          5.04         1.55 o
   1  10   6          0.24          3.19         2.47 o
   2  10   6          2.97          1.57         0.97 o
   3  10   6          1.64          1.29         0.57 o
  -2  11   6          0.04          2.20         0.97 o
  -1  11   6          0.90          2.62         1.03 o
   0  11   6          6.22          5.00         2.93 o
   1  11   6          0.90          1.94         0.70 o
   2  11   6          0.04          1.71         0.88 o
   1   0   7         91.57        130.36        10.92 o
   2   0   7         21.64         20.06         1.40 o
   3   0   7          5.54          6.17         0.47 o
   4   0   7         10.42          9.29         2.27 o
   5   0   7          1.17          2.30         0.26 o
   6   0   7          2.95          2.58         0.26 o
  -6   1   7          1.49          1.36         0.19 o
  -5   1   7          4.25          3.55         0.27 o
  -4   1   7         21.98         16.85         1.03 o
  -3   1   7          7.64          7.88         0.72 o
  -2   1   7         67.50         72.83         4.47 o
  -1   1   7        335.45        371.20        23.87 o
   0   1   7         18.71         25.55         1.86 o
   1   1   7        335.45        415.97        27.83 o
   2   1   7         67.50         70.76         4.45 o
   3   1   7          7.64          7.93         1.62 o
   4   1   7         21.98         18.37         1.13 o
   5   1   7          4.25          4.04         0.34 o
   6   1   7          1.49          2.01         0.30 o
  -6   2   7          0.02          0.87         0.21 o
  -5   2   7          3.16          2.88         0.25 o
  -4   2   7          2.22          3.45         0.54 o
  -3   2   7         31.14         30.76         1.82 o
  -2   2   7        208.14        219.80        13.75 o
  -1   2   7         13.88         12.45         1.32 o
   0   2   7        659.26        689.29        48.36 o
   1   2   7         13.88         15.45         1.66 o
   2   2   7        208.14        237.06        14.85 o
   3   2   7         31.14         29.42         1.79 o
   4   2   7          2.22          3.26         0.43 o
   5   2   7          3.16          2.44         0.22 o
   6   2   7          0.02          0.70         0.18 o
  -5   3   7          0.70          1.52         0.23 o
  -4   3   7          3.56          3.96         0.36 o
  -3   3   7         20.11         20.32         1.33 o
  -2   3   7         22.67         25.48         2.28 o
  -1   3   7          6.36          7.28         1.58 o
   0   3   7         31.14         28.25         2.07 o
   1   3   7          6.36         10.58         3.00 o
   2   3   7         22.67         23.80         1.88 o
   3   3   7         20.11         19.07         1.22 o
   4   3   7          3.56          3.85         0.31 o
   5   3   7          0.70          1.51         0.19 o
  -5   4   7          0.65          1.36         0.19 o
  -4   4   7          1.17          2.37         0.48 o
  -3   4   7          1.53          4.36         0.43 o
  -2   4   7         35.49         33.66         3.02 o
  -1   4   7         58.59         50.89         4.47 o
   0   4   7         40.44         38.72         2.98 o
   1   4   7         58.59         58.05         5.12 o
   2   4   7         35.49         33.16         2.96 o
   3   4   7          1.53          3.51         0.39 o
   4   4   7          1.17          1.69         0.31 o
   5   4   7          0.65          1.19         0.19 o
  -5   5   7          3.44          3.25         0.31 o
  -4   5   7          5.29          2.95         0.34 o
  -3   5   7         11.64         15.48         5.50 o
  -2   5   7          4.70          6.28         1.31 o
  -1   5   7         40.82         42.53         3.80 o
   0   5   7         23.30         24.44         2.28 o
   1   5   7         40.82         46.48         4.15 o
   2   5   7          4.70          6.68         1.02 o
   3   5   7         11.64         13.60         3.23 o
   4   5   7          5.29          3.74         0.41 o
   5   5   7          3.44          2.84         0.31 o
  -5   6   7          3.47          3.01         0.34 o
  -4   6   7          6.72          6.06         0.67 o
  -3   6   7          0.37          2.31         0.64 o
  -2   6   7         25.71         17.36         2.04 o
  -1   6   7         19.72         18.84         2.33 o
   0   6   7         36.55         28.64         3.69 o
   1   6   7         19.72         14.80         1.88 o
   2   6   7         25.71         20.22         2.23 o
   3   6   7          0.37          2.18         0.62 o
   4   6   7          6.72          8.31         0.99 o
   5   6   7          3.47          2.71         0.32 o
  -5   7   7          0.72          1.46         0.99 o
  -4   7   7          1.90          2.06         0.47 o
  -3   7   7          5.45          5.15         0.96 o
  -2   7   7          1.83          3.67         2.57 o
  -1   7   7          9.55         11.28         1.90 o
   0   7   7          6.87          6.23         1.29 o
   1   7   7          9.55          9.21         1.63 o
   2   7   7          1.83          2.13         0.91 o
   3   7   7          5.45          5.28         0.93 o
   4   7   7          1.90          2.47         0.67 o
   5   7   7          0.72          0.41         0.60 o
  -4   8   7          4.84          3.11         0.67 o
  -3   8   7          0.84          1.10         0.68 o
  -2   8   7         11.97         11.18         1.68 o
  -1   8   7          4.69          4.22         1.17 o
   0   8   7         22.60         22.91         5.33 o
   1   8   7          4.69          5.20         1.31 o
   2   8   7         11.97          9.48         1.49 o
   3   8   7          0.84          2.87         0.69 o
   4   8   7          4.84          4.57         0.89 o
  -4   9   7          1.18          1.63         0.62 o
  -3   9   7          6.52          7.19         2.14 o
  -2   9   7          0.70          1.34         0.74 o
  -1   9   7          5.97          5.17         1.98 o
   0   9   7         37.12         16.98         4.02 o
   1   9   7          5.97          8.02         2.50 o
   2   9   7          0.70          1.87         0.88 o
   3   9   7          6.52          7.30         0.98 o
   4   9   7          1.18          1.65         0.54 o
  -3  10   7          1.09          0.60         0.46 o
  -2  10   7          2.66          2.02         0.64 o
  -1  10   7          4.93          6.11         3.11 o
   0  10   7          1.59          3.34         1.66 o
   1  10   7          4.93          6.66         1.65 o
   2  10   7          2.66          1.89         0.66 o
   3  10   7          1.09          0.89         0.53 o
  -2  11   7          0.09          1.77         1.48 o
  -1  11   7          0.84          1.58         0.77 o
   0  11   7          1.97          3.19         0.93 o
   1  11   7          0.84          2.41         0.76 o
   2  11   7          0.09          1.88         0.83 o
   0   0   8       1289.95       1209.04       139.71 o
   1   0   8         27.57         20.33         1.76 o
   2   0   8         59.92         62.78         4.22 o
   3   0   8         11.42         12.41         0.84 o
   4   0   8         17.38         19.91         1.21 o
   5   0   8          0.03          1.59         0.31 o
   6   0   8          0.92          0.94         0.18 o
  -6   1   8          0.38          1.05         0.19 o
  -5   1   8          3.32          3.63         0.29 o
  -4   1   8          2.09          3.65         0.35 o
  -3   1   8          7.45          8.91         0.63 o
  -2   1   8         78.26         66.59         4.08 o
  -1   1   8        147.37        149.17         9.69 o
   0   1   8         11.81         18.71         1.60 o
   1   1   8        147.37        157.01        10.19 o
   2   1   8         78.26         75.67         4.70 o
   3   1   8          7.45          9.80         1.35 o
   4   1   8          2.09          3.25         0.30 o
   5   1   8          3.32          3.42         0.42 o
   6   1   8          0.38          0.91         0.19 o
  -5   2   8          3.15          3.02         0.28 o
  -4   2   8          7.84          4.34         0.38 o
  -3   2   8          8.56          8.23         1.09 o
  -2   2   8          9.51          7.42         0.55 o
  -1   2   8         78.74         81.28         6.47 o
   0   2   8        199.96        162.00        11.67 o
   1   2   8         78.74         77.66         7.63 o
   2   2   8          9.51          8.30         0.60 o
   3   2   8          8.56          8.44         1.45 o
   4   2   8          7.84          3.85         0.37 o
   5   2   8          3.15          3.41         0.32 o
  -5   3   8          3.69          2.95         0.28 o
  -4   3   8          1.75          2.66         0.29 o
  -3   3   8          5.43          5.87         0.48 o
  -2   3   8          4.08          4.90         0.49 o
  -1   3   8         23.16         21.49         2.19 o
   0   3   8         16.85         20.26         1.66 o
   1   3   8         23.16         20.26         1.69 o
   2   3   8          4.08          4.87         0.73 o
   3   3   8          5.43          5.93         0.47 o
   4   3   8          1.75          3.07         0.30 o
   5   3   8          3.69          2.60         0.24 o
  -5   4   8          4.59          3.31         0.30 o
  -4   4   8          0.38          1.37         0.25 o
  -3   4   8         10.78         13.99         1.03 o
  -2   4   8         35.46         31.01         3.29 o
  -1   4   8         16.46         19.48         1.83 o
   0   4   8         17.90          8.83         0.93 o
   1   4   8         16.46         15.53         1.49 o
   2   4   8         35.46         35.98         3.61 o
   3   4   8         10.78         13.58         0.94 o
   4   4   8          0.38          1.23         0.25 o
   5   4   8          4.59          3.53         0.29 o
  -5   5   8          1.28          0.83         0.20 o
  -4   5   8          2.51          4.00         0.38 o
  -3   5   8         18.44         16.89         1.54 o
  -2   5   8         43.53         46.24         4.08 o
  -1   5   8         18.56         17.13         1.72 o
   0   5   8         10.64         10.21         1.07 o
   1   5   8         18.56         18.59         2.77 o
   2   5   8         43.53         45.61         3.99 o
   3   5   8         18.44         22.05         2.00 o
   4   5   8          2.51          3.74         0.42 o
   5   5   8          1.28          1.06         0.20 o
  -5   6   8          0.36          1.15         0.23 o
  -4   6   8          0.92          1.57         0.37 o
  -3   6   8          2.01          3.77         0.75 o
  -2   6   8          7.57          7.94         1.08 o
  -1   6   8          1.38          3.98         0.90 o
   0   6   8         15.80         17.73         1.78 o
   1   6   8          1.38          3.44         1.02 o
   2   6   8          7.57          9.32         1.18 o
   3   6   8          2.01          2.66         0.64 o
   4   6   8          0.92          1.22         0.38 o
   5   6   8          0.36          1.06         0.23 o
  -4   7   8          0.44          2.16         0.42 o
  -3   7   8          2.00          2.59         0.86 o
  -2   7   8          1.92          5.95         1.25 o
  -1   7   8          5.11          5.84         1.28 o
   0   7   8         17.39         18.32         2.96 o
   1   7   8          5.11          5.99         1.22 o
   2   7   8          1.92          3.69         0.92 o
   3   7   8          2.00          3.80         0.81 o
   4   7   8          0.44          2.04         0.63 o
  -4   8   8          1.12          1.42         0.46 o
  -3   8   8          0.79          1.25         0.62 o
  -2   8   8         30.24         24.03         2.69 o
  -1   8   8         11.31         12.79         1.89 o
   0   8   8          1.12          1.74         1.11 o
   1   8   8         11.31         13.28         1.89 o
   2   8   8         30.24         24.95         2.96 o
   3   8   8          0.79          2.38         0.68 o
   4   8   8          1.12          1.03         0.42 o
  -3   9   8          0.88          1.83         0.59 o
  -2   9   8          0.24          1.46         0.76 o
  -1   9   8          2.08          3.59         1.09 o
   0   9   8         10.75         20.58         4.45 o
   1   9   8          2.08          4.35         1.05 o
   2   9   8          0.24          2.34         0.81 o
   3   9   8          0.88          1.82         0.54 o
  -3  10   8          0.61          0.91         0.42 o
  -2  10   8          1.28          1.74         0.50 o
  -1  10   8          2.54          2.33         0.84 o
   0  10   8          2.75          7.94         1.93 o
   1  10   8          2.54          5.20         1.40 o
   2  10   8          1.28          1.54         0.62 o
   3  10   8          0.61          1.01         0.44 o
  -2  11   8          2.61          2.19         0.67 o
  -1  11   8          0.00          2.58         0.87 o
   0  11   8          0.65          3.35         0.98 o
   1  11   8          0.00          2.82         0.96 o
   2  11   8          2.61          0.93         0.54 o
   1   0   9        196.88        234.79        17.72 o
   2   0   9          2.69          5.83         1.59 o
   3   0   9          0.70          1.89         0.49 o
   4   0   9          0.06          2.66         0.47 o
   5   0   9          0.25          1.96         0.51 o
  -5   1   9          3.64          3.54         0.30 o
  -4   1   9          5.96          7.26         0.62 o
  -3   1   9          4.45          6.17         0.49 o
  -2   1   9         22.42         24.29         2.32 o
  -1   1   9         41.20         37.07         2.66 o
   0   1   9         16.27         15.52         1.86 o
   1   1   9         41.20         43.10         2.87 o
   2   1   9         22.42         32.34         2.69 o
   3   1   9          4.45          5.69         0.85 o
   4   1   9          5.96          8.20         0.58 o
   5   1   9          3.64          3.84         0.31 o
  -5   2   9          1.20          1.58         0.20 o
  -4   2   9          5.51          5.49         0.45 o
  -3   2   9          5.35          5.10         0.45 o
  -2   2   9          8.30         11.76         0.88 o
  -1   2   9          5.55          5.67         0.84 o
   0   2   9          6.42          7.83         0.91 o
   1   2   9          5.55          6.50         1.29 o
   2   2   9          8.30         12.05         1.01 o
   3   2   9          5.35          7.32         0.56 o
   4   2   9          5.51          5.76         0.59 o
   5   2   9          1.20          2.10         0.27 o
  -5   3   9          0.87          1.61         0.30 o
  -4   3   9         14.96         12.26         0.80 o
  -3   3   9          7.13          7.94         0.54 o
  -2   3   9         15.70         14.09         1.11 o
  -1   3   9         32.93         46.65         3.34 o
   0   3   9         11.57          9.95         0.80 o
   1   3   9         32.93         43.85         3.40 o
   2   3   9         15.70         10.84         0.99 o
   3   3   9          7.13          7.71         0.60 o
   4   3   9         14.96         12.31         1.55 o
   5   3   9          0.87          1.85         0.18 o
  -5   4   9          5.75          4.09         0.36 o
  -4   4   9         10.43          7.13         0.62 o
  -3   4   9          4.33          6.17         0.57 o
  -2   4   9         25.94         26.78         2.33 o
  -1   4   9         57.72         54.10         3.97 o
   0   4   9          0.25          4.12         0.55 o
   1   4   9         57.72         47.30         3.49 o
   2   4   9         25.94         30.59         2.68 o
   3   4   9          4.33          4.97         0.42 o
   4   4   9         10.43          6.76         0.73 o
   5   4   9          5.75          4.19         0.44 o
  -5   5   9          0.14          0.83         0.19 o
  -4   5   9          3.57          2.18         0.30 o
  -3   5   9          5.63          5.16         0.63 o
  -2   5   9          9.75         10.99         1.11 o
  -1   5   9          8.17          8.50         0.94 o
   0   5   9         35.44         39.21         2.97 o
   1   5   9          8.17         10.02         1.07 o
   2   5   9          9.75         10.97         1.10 o
   3   5   9          5.63          4.07         0.56 o
   4   5   9          3.57          3.90         0.56 o
   5   5   9          0.14          1.10         0.28 o
  -5   6   9          2.03          2.17         0.28 o
  -4   6   9          1.83          2.72         0.54 o
  -3   6   9          0.93          1.63         0.60 o
  -2   6   9          6.15          6.09         0.85 o
  -1   6   9          2.21          2.87         0.60 o
   0   6   9          2.16          5.26         2.01 o
   1   6   9          2.21          3.06         0.63 o
   2   6   9          6.15          6.76         1.02 o
   3   6   9          0.93          2.53         0.61 o
   4   6   9          1.83          2.51         0.34 o
   5   6   9          2.03          1.63         0.25 o
  -4   7   9          0.41          2.34         0.50 o
  -3   7   9          0.10          1.72         0.60 o
  -2   7   9          1.24          4.00         0.83 o
  -1   7   9          3.02          4.55         0.91 o
   0   7   9          9.77         11.60         1.51 o
   1   7   9          3.02          6.38         1.00 o
   2   7   9          1.24          4.19         0.80 o
   3   7   9          0.10          0.93         0.45 o
   4   7   9          0.41          1.29         0.36 o
  -4   8   9          0.33          1.28         0.42 o
  -3   8   9          2.21          2.78         0.74 o
  -2   8   9          0.89          1.42         0.75 o
  -1   8   9          2.10          3.55         1.69 o
   0   8   9          8.99         11.78         1.77 o
   1   8   9          2.10          2.04         0.79 o
   2   8   9          0.89          1.28         0.81 o
   3   8   9          2.21          2.98         0.63 o
   4   8   9          0.33          0.97         0.36 o
  -3   9   9          4.27          4.06         0.73 o
  -2   9   9          3.90          5.38         1.03 o
  -1   9   9          0.61          2.26         0.84 o
   0   9   9          0.35          1.24         0.93 o
   1   9   9          0.61          2.77         0.93 o
   2   9   9          3.90          5.05         0.95 o
   3   9   9          4.27          3.83         0.68 o
  -3  10   9          1.26          1.28         0.59 o
  -2  10   9          0.69          1.43         0.54 o
  -1  10   9          2.74          2.71         0.76 o
   0  10   9          7.50          5.66         1.53 o
   1  10   9          2.74          2.25         0.67 o
   2  10   9          0.69          1.56         0.55 o
   3  10   9          1.26          1.44         0.48 o
  -2  11   9          0.45          0.61         0.80 o
  -1  11   9          1.19          1.70         0.60 o
   0  11   9          0.20          2.93         0.97 o
   1  11   9          1.19          2.65         1.14 o
   2  11   9          0.45          0.94         0.50 o
   0   0  10        288.90        302.10        40.22 o
   1   0  10         46.73         56.58         3.93 o
   2   0  10         16.86         32.17         2.22 o
   3   0  10         25.95         22.26         1.45 o
   4   0  10          0.03          1.39         0.27 o
   5   0  10          0.92          1.49         0.24 o
  -5   1  10          2.46          2.05         0.23 o
  -4   1  10          3.35          3.78         0.43 o
  -3   1  10          1.61          3.33         0.63 o
  -2   1  10         67.22         77.15         5.05 o
  -1   1  10        124.51        120.79         8.81 o
   0   1  10         12.68         20.09         1.39 o
   1   1  10        124.51        122.52         8.53 o
   2   1  10         67.22         75.63         5.30 o
   3   1  10          1.61          3.60         0.85 o
   4   1  10          3.35          3.76         0.35 o
   5   1  10          2.46          2.80         0.27 o
  -5   2  10          0.19          1.03         0.16 o
  -4   2  10         22.46         17.65         1.29 o
  -3   2  10          0.63          2.83         0.67 o
  -2   2  10          2.99          4.73         1.05 o
  -1   2  10         10.98         16.29         1.25 o
   0   2  10         83.78         82.81         6.37 o
   1   2  10         10.98         13.42         1.89 o
   2   2  10          2.99          5.41         0.54 o
   3   2  10          0.63          2.56         0.33 o
   4   2  10         22.46         17.95         1.81 o
   5   2  10          0.19          1.34         0.19 o
  -5   3  10          2.72          1.74         0.22 o
  -4   3  10         18.37         14.47         0.96 o
  -3   3  10          3.95          3.46         0.67 o
  -2   3  10         27.53         21.96         1.78 o
  -1   3  10         61.35         58.87         5.05 o
   0   3  10         13.70         17.37         1.40 o
   1   3  10         61.35         50.80         3.95 o
   2   3  10         27.53         25.90         2.05 o
   3   3  10          3.95          2.86         0.40 o
   4   3  10         18.37         14.85         1.00 o
   5   3  10          2.72          2.36         0.23 o
  -5   4  10          0.24          1.37         0.26 o
  -4   4  10          0.79          1.84         0.39 o
  -3   4  10          8.74          8.54         0.77 o
  -2   4  10         14.32         13.30         1.10 o
  -1   4  10         30.73         37.33         2.70 o
   0   4  10        260.60        236.44        16.41 o
   1   4  10         30.73         37.04         2.69 o
   2   4  10         14.32         12.80         1.19 o
   3   4  10          8.74          7.73         0.57 o
   4   4  10          0.79          1.60         0.22 o
   5   4  10          0.24          1.31         0.19 o
  -5   5  10          0.64          1.19         0.21 o
  -4   5  10          1.06          1.76         0.36 o
  -3   5  10          1.84          1.77         0.34 o
  -2   5  10          4.70          5.26         0.75 o
  -1   5  10          1.04          2.77         1.03 o
   0   5  10          6.24          4.99         0.79 o
   1   5  10          1.04          2.51         0.47 o
   2   5  10          4.70          5.32         0.75 o
   3   5  10          1.84          1.74         0.33 o
   4   5  10          1.06          2.27         0.42 o
   5   5  10          0.64          1.12         0.21 o
  -5   6  10          0.19          1.03         0.25 o
  -4   6  10          0.82          1.46         0.33 o
  -3   6  10          2.02          4.72         1.16 o
  -2   6  10          9.50          9.08         1.02 o
  -1   6  10          8.37         12.10         1.29 o
   0   6  10         49.93         45.45         3.43 o
   1   6  10          8.37          8.03         1.45 o
   2   6  10          9.50          8.23         0.95 o
   3   6  10          2.02          3.98         0.70 o
   4   6  10          0.82          1.54         0.31 o
   5   6  10          0.19          0.85         0.33 o
  -4   7  10          0.31          2.17         0.49 o
  -3   7  10          2.25          2.36         0.58 o
  -2   7  10          7.54          7.16         0.91 o
  -1   7  10          7.44          7.77         1.04 o
   0   7  10          1.71          3.23         0.71 o
   1   7  10          7.44          9.36         1.25 o
   2   7  10          7.54          6.33         0.86 o
   3   7  10          2.25          2.39         0.82 o
   4   7  10          0.31          2.59         0.67 o
  -4   8  10          0.34          1.26         0.40 o
  -3   8  10          0.95          1.86         0.54 o
  -2   8  10          2.24          3.12         0.71 o
  -1   8  10          3.55          4.17         0.85 o
   0   8  10         14.07         12.13         1.60 o
   1   8  10          3.55          3.89         0.76 o
   2   8  10          2.24          2.77         0.73 o
   3   8  10          0.95          1.44         0.45 o
   4   8  10          0.34          0.83         0.34 o
  -3   9  10          0.05          1.33         0.47 o
  -2   9  10          0.38          1.78         0.64 o
  -1   9  10          5.87          7.36         1.26 o
   0   9  10          4.34          4.07         1.02 o
   1   9  10          5.87          5.72         0.87 o
   2   9  10          0.38          1.50         0.54 o
   3   9  10          0.05          0.87         0.49 o
  -2  10  10          0.31          1.64         0.56 o
  -1  10  10          0.95          1.76         0.57 o
   0  10  10          2.68          2.29         0.66 o
   1  10  10          0.95          1.49         0.50 o
   2  10  10          0.31          1.41         0.48 o
  -1  11  10          0.08          1.45         0.51 o
   0  11  10          3.94          2.20         0.76 o
   1  11  10          0.08          0.76         0.49 o
   1   0  11        117.90         91.14         7.58 o
   2   0  11          3.34          4.29         0.76 o
   3   0  11          0.35          3.13         0.51 o
   4   0  11          4.14          3.62         0.36 o
   5   0  11          0.11          0.90         0.20 o
  -5   1  11          0.50          1.15         0.18 o
  -4   1  11          3.62          6.15         0.48 o
  -3   1  11          0.91          3.63         0.46 o
  -2   1  11        117.27        128.45         8.62 o
  -1   1  11         54.55         55.82         4.29 o
   0   1  11          0.17          6.90         1.01 o
   1   1  11         54.55         49.85         3.81 o
   2   1  11        117.27        121.17         8.53 o
   3   1  11          0.91          3.06         0.62 o
   4   1  11          3.62          5.27         0.43 o
   5   1  11          0.50          1.25         0.21 o
  -5   2  11          0.56          0.70         0.17 o
  -4   2  11          0.41          0.98         0.27 o
  -3   2  11         18.77         20.43         1.36 o
  -2   2  11         40.61         42.80         2.97 o
  -1   2  11          7.92          7.51         0.73 o
   0   2  11          5.03          5.79         1.06 o
   1   2  11          7.92          9.69         0.88 o
   2   2  11         40.61         39.71         2.85 o
   3   2  11         18.77         18.08         1.20 o
   4   2  11          0.41          0.90         0.21 o
   5   2  11          0.56          1.13         0.17 o
  -5   3  11          3.69          1.44         0.21 o
  -4   3  11          0.83          1.09         0.22 o
  -3   3  11          5.86          6.50         0.49 o
  -2   3  11          2.12          3.42         0.68 o
  -1   3  11         37.90         33.35         2.58 o
   0   3  11         35.63         28.69         2.08 o
   1   3  11         37.90         36.50         2.60 o
   2   3  11          2.12          3.88         0.57 o
   3   3  11          5.86          7.26         0.57 o
   4   3  11          0.83          2.17         0.64 o
   5   3  11          3.69          1.84         0.20 o
  -5   4  11          2.23          2.24         0.23 o
  -4   4  11          5.69          4.75         0.37 o
  -3   4  11          2.87          3.03         0.38 o
  -2   4  11          0.50          2.41         0.39 o
  -1   4  11         23.11         19.34         1.44 o
   0   4  11          2.71          2.27         0.35 o
   1   4  11         23.11         18.06         1.34 o
   2   4  11          0.50          2.45         0.38 o
   3   4  11          2.87          3.22         0.33 o
   4   4  11          5.69          4.74         0.53 o
   5   4  11          2.23          1.79         0.21 o
  -5   5  11          0.30          1.26         0.28 o
  -4   5  11          1.49          2.04         0.25 o
  -3   5  11          4.07          5.22         0.80 o
  -2   5  11         37.09         36.94         3.24 o
  -1   5  11          0.05          1.81         0.39 o
   0   5  11          6.72          9.03         0.83 o
   1   5  11          0.05          1.92         0.77 o
   2   5  11         37.09         41.01         3.58 o
   3   5  11          4.07          5.56         0.56 o
   4   5  11          1.49          2.06         0.27 o
   5   5  11          0.30          0.94         0.19 o
  -4   6  11          3.90          4.10         0.49 o
  -3   6  11          7.15          7.77         0.84 o
  -2   6  11         21.17         19.46         2.02 o
  -1   6  11          6.59          5.49         0.79 o
   0   6  11          9.83         10.71         1.03 o
   1   6  11          6.59          6.41         0.78 o
   2   6  11         21.17         19.72         2.67 o
   3   6  11          7.15          8.09         0.85 o
   4   6  11          3.90          3.97         0.42 o
  -4   7  11          1.83          1.37         0.30 o
  -3   7  11          5.24          8.04         1.76 o
  -2   7  11         13.67          7.49         0.96 o
  -1   7  11         13.02         15.36         1.60 o
   0   7  11          0.20          1.34         0.60 o
   1   7  11         13.02         13.52         1.38 o
   2   7  11         13.67         10.05         1.25 o
   3   7  11          5.24          5.32         0.91 o
   4   7  11          1.83          1.99         0.37 o
  -4   8  11          2.45          1.77         0.71 o
  -3   8  11          0.30          1.66         0.43 o
  -2   8  11         11.59          7.91         0.95 o
  -1   8  11         10.31          6.95         1.01 o
   0   8  11          0.00          1.76         0.62 o
   1   8  11         10.31          9.42         1.13 o
   2   8  11         11.59         10.73         1.17 o
   3   8  11          0.30          1.84         0.86 o
   4   8  11          2.45          2.13         0.39 o
  -3   9  11          0.25          1.26         0.52 o
  -2   9  11          0.01          1.04         0.48 o
  -1   9  11         15.52         12.08         1.41 o
   0   9  11          0.09          2.37         0.80 o
   1   9  11         15.52         14.14         1.75 o
   2   9  11          0.01          1.59         0.48 o
   3   9  11          0.25          1.10         0.39 o
  -2  10  11          2.20          1.48         0.51 o
  -1  10  11          0.11          1.49         0.54 o
   0  10  11          2.94          1.90         0.57 o
   1  10  11          0.11          1.38         0.45 o
   2  10  11          2.20          1.77         0.54 o
  -1  11  11          1.78          1.63         0.74 o
   0  11  11          0.36          0.91         0.56 o
   1  11  11          1.78          1.79         0.49 o
   0   0  12        120.90        184.26        21.48 o
   1   0  12         35.67         38.01         2.53 o
   2   0  12        179.31        193.17        12.59 o
   3   0  12          5.38         10.38         0.79 o
   4   0  12          1.63          2.31         0.31 o
   5   0  12          0.13          0.80         0.19 o
  -5   1  12          7.32          4.56         0.38 o
  -4   1  12          7.23          9.28         0.70 o
  -3   1  12         98.05         73.61         5.26 o
  -2   1  12        112.75        110.37         7.12 o
  -1   1  12          8.13         12.80         1.47 o
   0   1  12        168.72        166.02        10.03 o
   1   1  12          8.13         10.68         1.46 o
   2   1  12        112.75        110.37         7.39 o
   3   1  12         98.05         82.30         6.14 o
   4   1  12          7.23         11.17         0.89 o
   5   1  12          7.32          4.90         0.46 o
  -5   2  12          2.33          2.46         0.25 o
  -4   2  12          1.20          1.59         0.26 o
  -3   2  12         25.65         25.57         1.58 o
  -2   2  12          6.78          9.75         1.01 o
  -1   2  12        175.59        179.57        12.94 o
   0   2  12          2.53          5.77         0.50 o
   1   2  12        175.59        182.66        13.12 o
   2   2  12          6.78          8.63         1.32 o
   3   2  12         25.65         25.99         1.79 o
   4   2  12          1.20          1.65         0.26 o
   5   2  12          2.33          2.29         0.26 o
  -5   3  12          0.84          1.76         0.20 o
  -4   3  12          2.18          1.81         0.22 o
  -3   3  12          1.83          2.03         0.35 o
  -2   3  12          4.52          6.94         0.88 o
  -1   3  12          2.66          3.44         0.72 o
   0   3  12          0.67          2.14         0.49 o
   1   3  12          2.66          3.86         0.45 o
   2   3  12          4.52          5.11         1.05 o
   3   3  12          1.83          2.53         0.54 o
   4   3  12          2.18          2.74         0.29 o
   5   3  12          0.84          1.52         0.32 o
  -5   4  12          0.27          1.35         0.33 o
  -4   4  12          0.84          1.71         0.19 o
  -3   4  12          8.66          8.60         0.67 o
  -2   4  12          9.99         10.20         0.93 o
  -1   4  12         40.88         38.76         2.74 o
   0   4  12         19.31         16.13         1.20 o
   1   4  12         40.88         39.22         2.80 o
   2   4  12          9.99          8.19         1.30 o
   3   4  12          8.66          8.57         0.80 o
   4   4  12          0.84          1.55         0.26 o
   5   4  12          0.27          1.05         0.18 o
  -5   5  12          3.43          2.50         0.44 o
  -4   5  12          4.25          4.50         0.35 o
  -3   5  12          9.17          8.41         0.75 o
  -2   5  12         11.56         11.27         1.61 o
  -1   5  12         25.56         30.44         2.22 o
   0   5  12          0.74          1.97         0.34 o
   1   5  12         25.56         28.47         2.10 o
   2   5  12         11.56          9.15         0.94 o
   3   5  12          9.17          7.42         0.76 o
   4   5  12          4.25          4.92         0.41 o
   5   5  12          3.43          2.32         0.49 o
  -4   6  12          0.59          0.86         0.23 o
  -3   6  12          4.73          3.02         0.38 o
  -2   6  12          7.65         10.21         1.05 o
  -1   6  12         16.29         16.62         1.44 o
   0   6  12          7.58          7.71         0.77 o
   1   6  12         16.29         17.77         1.47 o
   2   6  12          7.65          7.77         0.83 o
   3   6  12          4.73          3.18         0.43 o
   4   6  12          0.59          1.31         0.32 o
  -4   7  12          2.89          2.86         0.42 o
  -3   7  12          1.36          2.99         0.53 o
  -2   7  12          1.60          2.74         0.54 o
  -1   7  12          3.82          6.71         0.87 o
   0   7  12          4.89          6.23         0.73 o
   1   7  12          3.82          5.10         0.69 o
   2   7  12          1.60          3.12         0.85 o
   3   7  12          1.36          3.09         0.46 o
   4   7  12          2.89          2.89         0.42 o
  -3   8  12          0.49          1.87         0.47 o
  -2   8  12          1.67          1.48         0.50 o
  -1   8  12          2.30          3.57         0.63 o
   0   8  12         31.20         27.95         2.30 o
   1   8  12          2.30          3.46         0.58 o
   2   8  12          1.67          2.72         0.57 o
   3   8  12          0.49          1.36         0.38 o
  -3   9  12          0.15          0.93         0.41 o
  -2   9  12          2.10          2.78         0.44 o
  -1   9  12          3.17          3.29         0.63 o
   0   9  12          0.05          1.31         0.60 o
   1   9  12          3.17          4.58         0.73 o
   2   9  12          2.10          2.46         0.48 o
   3   9  12          0.15          0.91         0.40 o
  -2  10  12          0.24          1.24         0.46 o
  -1  10  12          0.35          0.82         0.44 o
   0  10  12          1.35          2.31         0.60 o
   1  10  12          0.35          1.24         0.48 o
   2  10  12          0.24          1.11         0.45 o
   0  11  12          1.24          1.94         0.93 o
   1   0  13          1.81          2.63         0.53 o
   2   0  13          7.49          6.68         2.32 o
   3   0  13         45.31         40.38         3.04 o
   4   0  13          2.53          2.78         0.37 o
   5   0  13          2.96          1.44         0.23 o
  -5   1  13          0.21          1.09         0.20 o
  -4   1  13          6.75          7.10         0.56 o
  -3   1  13          5.08          5.36         0.52 o
  -2   1  13          1.53          3.84         0.51 o
  -1   1  13         26.87         22.16         1.65 o
   0   1  13          1.80          3.72         0.45 o
   1   1  13         26.87         21.35         1.61 o
   2   1  13          1.53          2.94         0.38 o
   3   1  13          5.08          6.24         1.36 o
   4   1  13          6.75          6.80         0.73 o
   5   1  13          0.21          1.07         0.20 o
  -5   2  13          1.17          1.14         0.18 o
  -4   2  13          0.93          1.75         0.27 o
  -3   2  13          4.59          4.16         0.50 o
  -2   2  13          1.58          2.25         0.62 o
  -1   2  13          2.39          4.89         0.90 o
   0   2  13        129.93        131.95         9.28 o
   1   2  13          2.39          5.75         0.69 o
   2   2  13          1.58          4.47         1.09 o
   3   2  13          4.59          5.03         0.55 o
   4   2  13          0.93          2.00         0.27 o
   5   2  13          1.17          0.98         0.19 o
  -5   3  13          0.72          1.28         0.21 o
  -4   3  13          5.98          4.13         0.34 o
  -3   3  13          3.26          3.60         0.38 o
  -2   3  13         10.02         12.46         0.98 o
  -1   3  13         54.46         54.27         3.86 o
   0   3  13          0.36          3.22         0.52 o
   1   3  13         54.46         52.59         4.07 o
   2   3  13         10.02         10.96         1.01 o
   3   3  13          3.26          4.38         0.48 o
   4   3  13          5.98          4.13         0.47 o
   5   3  13          0.72          1.18         0.21 o
  -5   4  13          0.55          0.72         0.14 o
  -4   4  13          1.46          1.97         0.24 o
  -3   4  13         27.23         21.34         1.74 o
  -2   4  13         16.91         16.62         1.35 o
  -1   4  13          6.40          9.76         0.76 o
   0   4  13         26.49         29.21         2.10 o
   1   4  13          6.40         10.39         0.86 o
   2   4  13         16.91         17.05         1.54 o
   3   4  13         27.23         23.56         1.59 o
   4   4  13          1.46          2.28         0.38 o
   5   4  13          0.55          0.56         0.16 o
  -4   5  13          0.53          1.07         0.18 o
  -3   5  13         12.25          9.45         0.79 o
  -2   5  13          5.68          4.99         0.60 o
  -1   5  13          3.39          5.25         0.50 o
   0   5  13          1.72          3.33         0.44 o
   1   5  13          3.39          5.33         0.52 o
   2   5  13          5.68          4.50         0.54 o
   3   5  13         12.25          8.36         0.72 o
   4   5  13          0.53          1.01         0.18 o
  -4   6  13          1.98          1.89         0.26 o
  -3   6  13          0.71          2.49         0.42 o
  -2   6  13          2.20          3.04         1.05 o
  -1   6  13         24.83         21.28         1.65 o
   0   6  13          1.53          2.13         0.58 o
   1   6  13         24.83         24.32         1.97 o
   2   6  13          2.20          1.90         0.44 o
   3   6  13          0.71          1.55         0.46 o
   4   6  13          1.98          1.78         0.26 o
  -4   7  13          1.13          2.04         0.31 o
  -3   7  13          2.25          2.75         0.42 o
  -2   7  13          4.71          6.32         0.77 o
  -1   7  13          8.32          7.45         0.80 o
   0   7  13         14.76         11.20         1.04 o
   1   7  13          8.32          7.34         0.83 o
   2   7  13          4.71          5.39         0.64 o
   3   7  13          2.25          3.33         0.47 o
   4   7  13          1.13          1.41         0.27 o
  -3   8  13          1.26          2.43         0.45 o
  -2   8  13          2.65          2.55         0.48 o
  -1   8  13         19.06         16.67         1.59 o
   0   8  13          2.59          2.79         0.54 o
   1   8  13         19.06         15.06         1.48 o
   2   8  13          2.65          2.72         0.53 o
   3   8  13          1.26          2.45         0.38 o
  -3   9  13          1.28          1.12         0.35 o
  -2   9  13          5.09          4.34         0.57 o
  -1   9  13          2.50          2.55         0.50 o
   0   9  13         15.06          8.37         1.06 o
   1   9  13          2.50          3.17         0.53 o
   2   9  13          5.09          4.48         0.57 o
   3   9  13          1.28          1.55         0.44 o
  -2  10  13          2.48          1.34         0.61 o
  -1  10  13          1.05          1.65         0.46 o
   0  10  13          2.02          1.90         0.46 o
   1  10  13          1.05          1.20         0.43 o
   2  10  13          2.48          3.23         0.60 o
   0   0  14         15.73         14.83         1.91 o
   1   0  14          0.78          4.61         0.89 o
   2   0  14         48.60         44.05         3.60 o
   3   0  14         90.68         89.45         6.15 o
   4   0  14          1.05          2.02         0.30 o
   5   0  14          0.58          0.69         0.22 o
  -5   1  14          1.12          1.32         0.27 o
  -4   1  14          0.84          1.68         0.47 o
  -3   1  14          5.12          3.91         0.43 o
  -2   1  14         56.28         39.68         2.76 o
  -1   1  14         61.09         55.31         4.04 o
   0   1  14          0.87          3.33         0.52 o
   1   1  14         61.09         53.68         3.73 o
   2   1  14         56.28         45.22         4.39 o
   3   1  14          5.12          4.19         0.45 o
   4   1  14          0.84          1.86         0.40 o
   5   1  14          1.12          1.89         0.32 o
  -5   2  14          1.98          1.79         0.23 o
  -4   2  14         12.10          7.16         0.61 o
  -3   2  14          9.59         10.60         0.87 o
  -2   2  14          3.95          7.06         0.74 o
  -1   2  14          7.04          7.74         1.04 o
   0   2  14          9.21          9.49         0.73 o
   1   2  14          7.04          8.67         0.72 o
   2   2  14          3.95          7.80         0.96 o
   3   2  14          9.59          9.42         0.87 o
   4   2  14         12.10          8.23         0.61 o
   5   2  14          1.98          1.28         0.22 o
  -5   3  14          0.14          0.90         0.22 o
  -4   3  14          3.42          3.16         0.28 o
  -3   3  14         25.95         15.50         1.11 o
  -2   3  14         41.81         38.88         3.05 o
  -1   3  14         27.39         20.31         1.47 o
   0   3  14          3.82          4.56         0.45 o
   1   3  14         27.39         19.61         1.60 o
   2   3  14         41.81         36.27         3.14 o
   3   3  14         25.95         18.96         1.43 o
   4   3  14          3.42          2.75         0.27 o
   5   3  14          0.14          1.27         0.28 o
  -4   4  14          0.19          1.04         0.19 o
  -3   4  14          9.20          6.88         0.59 o
  -2   4  14         20.29         18.24         1.47 o
  -1   4  14          6.15          5.69         0.47 o
   0   4  14          0.06          4.90         0.77 o
   1   4  14          6.15          6.60         0.53 o
   2   4  14         20.29         20.93         1.66 o
   3   4  14          9.20          6.01         0.48 o
   4   4  14          0.19          1.40         0.20 o
  -4   5  14          0.63          1.00         0.18 o
  -3   5  14         10.16          8.48         0.71 o
  -2   5  14         19.87         19.45         1.47 o
  -1   5  14         10.10          8.64         0.69 o
   0   5  14         45.79         43.38         3.10 o
   1   5  14         10.10          8.38         0.68 o
   2   5  14         19.87         18.69         2.30 o
   3   5  14         10.16          8.97         0.75 o
   4   5  14          0.63          0.86         0.17 o
  -4   6  14          1.10          1.45         0.28 o
  -3   6  14          0.12          1.02         0.23 o
  -2   6  14         16.98         14.26         1.46 o
  -1   6  14          6.94          6.73         0.62 o
   0   6  14          3.72          6.42         0.62 o
   1   6  14          6.94          5.92         0.69 o
   2   6  14         16.98         18.43         1.65 o
   3   6  14          0.12          0.79         0.25 o
   4   6  14          1.10          1.38         0.22 o
  -3   7  14          1.54          1.91         0.36 o
  -2   7  14          1.49          3.04         0.55 o
  -1   7  14          5.23          4.86         0.57 o
   0   7  14          3.95          3.53         0.48 o
   1   7  14          5.23          5.18         0.57 o
   2   7  14          1.49          2.58         0.43 o
   3   7  14          1.54          1.88         0.40 o
  -3   8  14          1.25          2.20         0.51 o
  -2   8  14          0.12          1.18         0.34 o
  -1   8  14          1.01          1.97         0.49 o
   0   8  14          0.19          1.02         0.38 o
   1   8  14          1.01          2.76         0.50 o
   2   8  14          0.12          1.64         0.53 o
   3   8  14          1.25          1.59         0.32 o
  -2   9  14          1.04          1.67         0.39 o
  -1   9  14          0.55          0.98         0.37 o
   0   9  14          3.13          1.73         0.38 o
   1   9  14          0.55          1.38         0.39 o
   2   9  14          1.04          1.83         0.39 o
  -1  10  14          0.50          1.44         0.81 o
   0  10  14          0.26          0.89         0.31 o
   1  10  14          0.50          1.29         0.41 o
   1   0  15          2.08          3.50         0.52 o
   2   0  15          6.91          7.41         0.90 o
   3   0  15          8.45          4.89         0.50 o
   4   0  15          2.32          2.37         0.31 o
   5   0  15          2.14          1.38         0.24 o
  -5   1  15          1.80          1.63         0.28 o
  -4   1  15          2.04          1.52         0.24 o
  -3   1  15         14.94         13.49         1.03 o
  -2   1  15         19.20         21.60         1.47 o
  -1   1  15          6.30          6.16         0.56 o
   0   1  15          5.71          8.24         0.99 o
   1   1  15          6.30          6.29         1.25 o
   2   1  15         19.20         25.68         2.37 o
   3   1  15         14.94         11.25         0.95 o
   4   1  15          2.04          1.46         0.25 o
   5   1  15          1.80          1.43         0.27 o
  -5   2  15          0.42          1.36         0.27 o
  -4   2  15          1.52          1.85         0.25 o
  -3   2  15         22.73         23.05         1.57 o
  -2   2  15         13.71         11.47         1.12 o
  -1   2  15         11.23         11.68         0.94 o
   0   2  15          8.24          7.40         0.91 o
   1   2  15         11.23         12.49         0.99 o
   2   2  15         13.71         11.69         1.27 o
   3   2  15         22.73         22.15         1.82 o
   4   2  15          1.52          1.48         0.25 o
   5   2  15          0.42          0.87         0.22 o
  -4   3  15          3.47          3.12         0.29 o
  -3   3  15          1.97          3.73         0.55 o
  -2   3  15         10.15         12.25         0.98 o
  -1   3  15          5.64          4.40         0.39 o
   0   3  15         95.07         82.85         5.83 o
   1   3  15          5.64          4.74         0.42 o
   2   3  15         10.15          9.84         0.85 o
   3   3  15          1.97          2.29         0.29 o
   4   3  15          3.47          3.04         0.28 o
  -4   4  15          0.92          1.02         0.16 o
  -3   4  15          0.50          1.54         0.30 o
  -2   4  15          4.24          7.01         0.92 o
  -1   4  15          9.71         10.36         0.86 o
   0   4  15         27.84         23.92         1.89 o
   1   4  15          9.71         12.20         0.94 o
   2   4  15          4.24          6.70         0.68 o
   3   4  15          0.50          1.38         0.22 o
   4   4  15          0.92          0.96         0.16 o
  -4   5  15          1.10          1.23         0.23 o
  -3   5  15          0.42          1.63         0.46 o
  -2   5  15          4.38          4.00         0.45 o
  -1   5  15          4.19          2.76         0.32 o
   0   5  15         26.24         28.37         2.05 o
   1   5  15          4.19          2.87         0.32 o
   2   5  15          4.38          4.23         0.44 o
   3   5  15          0.42          1.44         0.25 o
   4   5  15          1.10          1.05         0.22 o
  -4   6  15          0.14          0.58         0.21 o
  -3   6  15          0.79          1.01         0.24 o
  -2   6  15          5.02          4.34         0.47 o
  -1   6  15         10.52         10.34         0.83 o
   0   6  15         12.62         12.81         1.00 o
   1   6  15         10.52          9.32         0.77 o
   2   6  15          5.02          4.86         0.53 o
   3   6  15          0.79          1.60         0.29 o
   4   6  15          0.14          0.65         0.18 o
  -3   7  15          0.07          1.32         0.30 o
  -2   7  15          2.82          3.40         0.48 o
  -1   7  15          2.63          2.61         0.38 o
   0   7  15          1.04          1.62         0.32 o
   1   7  15          2.63          2.96         0.42 o
   2   7  15          2.82          3.06         0.39 o
   3   7  15          0.07          1.12         0.25 o
  -3   8  15          1.65          1.25         0.31 o
  -2   8  15          1.08          2.04         0.38 o
  -1   8  15          2.29          2.19         0.38 o
   0   8  15          0.64          1.99         0.38 o
   1   8  15          2.29          2.50         0.39 o
   2   8  15          1.08          1.58         0.30 o
   3   8  15          1.65          1.59         0.40 o
  -2   9  15          1.38          1.20         0.35 o
  -1   9  15          2.21          1.84         0.36 o
   0   9  15          0.84          1.19         0.34 o
   1   9  15          2.21          1.48         0.33 o
   2   9  15          1.38          1.62         0.35 o
   0  10  15          1.07          1.29         0.33 o
   0   0  16          5.75          4.60         0.88 o
   1   0  16         30.08         26.27         1.66 o
   2   0  16          0.00          2.36         1.75 o
   3   0  16         12.59         11.53         0.87 o
   4   0  16          0.00          0.84         0.22 o
  -4   1  16          4.38          2.82         0.31 o
  -3   1  16          9.76         10.75         0.78 o
  -2   1  16         18.10         15.88         1.13 o
  -1   1  16         14.76         13.56         1.04 o
   0   1  16         23.53         16.79         1.39 o
   1   1  16         14.76         13.21         1.21 o
   2   1  16         18.10         15.82         1.66 o
   3   1  16          9.76          9.52         0.78 o
   4   1  16          4.38          2.41         0.43 o
  -4   2  16          6.20          5.22         0.43 o
  -3   2  16          3.17          4.35         0.59 o
  -2   2  16         31.47         30.62         2.22 o
  -1   2  16         34.97         26.38         2.01 o
   0   2  16          8.02          8.94         0.72 o
   1   2  16         34.97         26.87         2.00 o
   2   2  16         31.47         26.60         1.83 o
   3   2  16          3.17          3.93         0.41 o
   4   2  16          6.20          4.32         0.40 o
  -4   3  16          0.94          1.47         0.22 o
  -3   3  16          1.46          1.89         0.32 o
  -2   3  16          5.77          5.04         0.73 o
  -1   3  16         11.07          9.24         0.85 o
   0   3  16         22.51         20.64         1.50 o
   1   3  16         11.07         10.12         0.99 o
   2   3  16          5.77          4.75         0.52 o
   3   3  16          1.46          2.23         0.31 o
   4   3  16          0.94          1.89         0.26 o
  -4   4  16          1.97          2.13         0.22 o
  -3   4  16          0.13          0.60         0.22 o
  -2   4  16          4.86          4.68         0.43 o
  -1   4  16          7.74          7.43         0.81 o
   0   4  16          0.02          2.61         1.69 o
   1   4  16          7.74          7.30         0.90 o
   2   4  16          4.86          4.30         0.55 o
   3   4  16          0.13          0.80         0.21 o
   4   4  16          1.97          1.97         0.25 o
  -4   5  16          0.03          0.95         0.45 o
  -3   5  16          3.34          2.65         0.34 o
  -2   5  16          2.75          2.30         0.24 o
  -1   5  16          3.00          4.96         0.43 o
   0   5  16          1.35          1.44         0.23 o
   1   5  16          3.00          5.50         0.81 o
   2   5  16          2.75          2.33         0.42 o
   3   5  16          3.34          2.98         0.47 o
   4   5  16          0.03          0.66         0.16 o
  -3   6  16          2.08          1.90         0.26 o
  -2   6  16          3.44          2.72         0.32 o
  -1   6  16          0.59          1.00         0.24 o
   0   6  16          1.76          1.79         0.27 o
   1   6  16          0.59          1.22         0.30 o
   2   6  16          3.44          2.38         0.34 o
   3   6  16          2.08          2.41         0.32 o
  -3   7  16          0.09          0.93         0.30 o
  -2   7  16          1.37          1.64         0.29 o
  -1   7  16          3.02          3.09         0.42 o
   0   7  16          0.59          1.98         0.31 o
   1   7  16          3.02          2.21         0.31 o
   2   7  16          1.37          1.36         0.27 o
   3   7  16          0.09          1.08         0.29 o
  -2   8  16          0.19          1.17         0.29 o
  -1   8  16          5.39          4.34         0.59 o
   0   8  16          0.52          1.28         0.31 o
   1   8  16          5.39          4.56         0.49 o
   2   8  16          0.19          0.98         0.26 o
  -1   9  16          0.16          1.22         0.37 o
   0   9  16          0.19          1.78         0.33 o
   1   9  16          0.16          0.83         0.28 o
   1   0  17         49.31         44.86         2.77 o
   2   0  17          0.64          1.87         0.31 o
   3   0  17          2.17          3.55         1.81 o
   4   0  17          1.07          1.94         0.32 o
  -4   1  17          0.45          1.41         0.23 o
  -3   1  17          1.91          2.62         0.34 o
  -2   1  17         12.84         11.99         0.87 o
  -1   1  17          4.47          4.67         0.60 o
   0   1  17          0.78          3.74         0.62 o
   1   1  17          4.47          5.06         0.64 o
   2   1  17         12.84         12.85         1.54 o
   3   1  17          1.91          2.77         0.71 o
   4   1  17          0.45          1.16         0.23 o
  -4   2  17          0.80          1.47         0.22 o
  -3   2  17          0.45          1.44         0.28 o
  -2   2  17         20.07         15.20         1.16 o
  -1   2  17          0.16          2.68         0.60 o
   0   2  17          0.77          3.02         0.59 o
   1   2  17          0.16          2.55         0.52 o
   2   2  17         20.07         15.39         1.62 o
   3   2  17          0.45          2.10         0.27 o
   4   2  17          0.80          1.54         0.23 o
  -4   3  17          1.01          1.68         0.36 o
  -3   3  17          1.16          1.94         0.27 o
  -2   3  17          0.57          1.43         0.32 o
  -1   3  17         35.04         29.28         2.19 o
   0   3  17         18.11         16.07         1.23 o
   1   3  17         35.04         27.78         2.45 o
   2   3  17          0.57          1.42         0.40 o
   3   3  17          1.16          2.13         0.28 o
   4   3  17          1.01          1.51         0.36 o
  -4   4  17          1.57          1.09         0.20 o
  -3   4  17          5.06          5.31         0.53 o
  -2   4  17          5.18          5.36         0.49 o
  -1   4  17          2.12          2.34         0.35 o
   0   4  17         11.97         10.65         0.86 o
   1   4  17          2.12          2.99         0.43 o
   2   4  17          5.18          6.24         0.71 o
   3   4  17          5.06          5.92         0.54 o
   4   4  17          1.57          1.39         0.25 o
  -4   5  17          1.19          0.75         0.23 o
  -3   5  17          3.97          3.59         0.40 o
  -2   5  17          6.80          5.01         0.45 o
  -1   5  17         19.06         15.73         1.15 o
   0   5  17          0.84          1.63         0.22 o
   1   5  17         19.06         15.66         1.14 o
   2   5  17          6.80          5.50         0.49 o
   3   5  17          3.97          3.65         0.51 o
   4   5  17          1.19          1.16         0.54 o
  -3   6  17          2.06          2.19         0.30 o
  -2   6  17          2.70          1.99         0.24 o
  -1   6  17          2.65          4.48         0.47 o
   0   6  17          4.94          3.64         0.35 o
   1   6  17          2.65          4.79         0.47 o
   2   6  17          2.70          2.51         0.32 o
   3   6  17          2.06          2.36         0.31 o
  -3   7  17          3.07          2.26         0.37 o
  -2   7  17          3.04          1.52         0.25 o
  -1   7  17          3.96          3.71         0.37 o
   0   7  17          0.05          1.19         0.32 o
   1   7  17          3.96          3.77         0.68 o
   2   7  17          3.04          2.23         0.29 o
   3   7  17          3.07          1.88         0.32 o
  -2   8  17          0.70          2.07         0.41 o
  -1   8  17          2.59          3.65         0.43 o
   0   8  17          1.21          1.83         0.28 o
   1   8  17          2.59          2.79         0.38 o
   2   8  17          0.70          0.79         0.25 o
  -1   9  17          0.44          0.73         0.34 o
   0   9  17          0.16          1.43         0.32 o
   1   9  17          0.44          1.22         0.28 o
   0   0  18          1.09          7.18         1.38 o
   1   0  18         16.57         13.89         0.95 o
   2   0  18          4.02          3.99         0.44 o
   3   0  18         13.48          9.87         0.88 o
   4   0  18          0.90          1.70         0.63 o
  -4   1  18          3.25          2.39         0.28 o
  -3   1  18          0.20          1.52         0.26 o
  -2   1  18         13.77         11.28         0.86 o
  -1   1  18         12.70         10.27         0.78 o
   0   1  18         30.27         25.14         1.86 o
   1   1  18         12.70         10.44         0.83 o
   2   1  18         13.77         12.77         1.27 o
   3   1  18          0.20          1.70         0.43 o
   4   1  18          3.25          2.41         0.33 o
  -4   2  18          3.83          2.35         0.29 o
  -3   2  18          1.62          2.54         0.31 o
  -2   2  18          9.37          8.01         0.67 o
  -1   2  18          1.63          3.05         0.45 o
   0   2  18          4.09          4.28         0.59 o
   1   2  18          1.63          2.88         0.53 o
   2   2  18          9.37          7.20         0.60 o
   3   2  18          1.62          2.27         0.29 o
   4   2  18          3.83          1.78         0.27 o
  -4   3  18          0.31          1.07         0.20 o
  -3   3  18          1.40          2.04         0.43 o
  -2   3  18          0.77          1.56         0.29 o
  -1   3  18          4.35          4.66         0.51 o
   0   3  18          1.78          2.99         0.43 o
   1   3  18          4.35          4.25         0.48 o
   2   3  18          0.77          1.77         0.32 o
   3   3  18          1.40          1.66         0.28 o
   4   3  18          0.31          1.16         0.21 o
  -4   4  18          0.21          0.39         0.17 o
  -3   4  18          0.91          1.97         0.41 o
  -2   4  18          4.20          3.64         0.44 o
  -1   4  18          2.62          3.61         0.42 o
   0   4  18          1.27          1.33         0.28 o
   1   4  18          2.62          2.90         0.49 o
   2   4  18          4.20          3.46         0.41 o
   3   4  18          0.91          1.37         0.33 o
   4   4  18          0.21          0.56         0.22 o
  -3   5  18          1.03          1.59         0.28 o
  -2   5  18          0.74          1.22         0.20 o
  -1   5  18          3.76          5.03         0.42 o
   0   5  18          6.95          5.64         0.46 o
   1   5  18          3.76          4.80         0.40 o
   2   5  18          0.74          1.22         0.16 o
   3   5  18          1.03          1.88         0.28 o
  -3   6  18          0.17          1.05         0.26 o
  -2   6  18          1.23          1.33         0.18 o
  -1   6  18          0.50          1.50         0.23 o
   0   6  18          0.36          1.30         0.20 o
   1   6  18          0.50          1.38         0.23 o
   2   6  18          1.23          1.14         0.23 o
   3   6  18          0.17          1.16         0.23 o
  -2   7  18          3.83          3.34         0.38 o
  -1   7  18          0.33          0.93         0.18 o
   0   7  18          5.35          4.84         0.42 o
   1   7  18          0.33          1.36         0.24 o
   2   7  18          3.83          3.52         0.33 o
  -2   8  18          2.38          2.18         0.68 o
  -1   8  18          0.26          0.86         0.25 o
   0   8  18          0.52          1.56         0.26 o
   1   8  18          0.26          1.07         0.25 o
   2   8  18          2.38          1.97         0.71 o
   1   0  19          6.09          6.95         0.59 o
   2   0  19         27.18         25.76         1.78 o
   3   0  19          1.45          1.96         0.83 o
   4   0  19         10.19          6.36         1.43 o
  -4   1  19          1.46          1.61         0.25 o
  -3   1  19          0.62          1.95         0.38 o
  -2   1  19          1.70          2.05         0.33 o
  -1   1  19          3.11          3.90         0.55 o
   0   1  19         31.32         29.69         2.43 o
   1   1  19          3.11          4.45         0.66 o
   2   1  19          1.70          2.18         0.38 o
   3   1  19          0.62          2.61         0.34 o
   4   1  19          1.46          2.03         0.35 o
  -4   2  19          2.25          1.76         0.28 o
  -3   2  19          1.37          2.42         0.32 o
  -2   2  19          0.75          2.14         0.40 o
  -1   2  19          3.05          4.85         0.53 o
   0   2  19          3.06          2.11         0.34 o
   1   2  19          3.05          5.15         0.50 o
   2   2  19          0.75          2.38         0.31 o
   3   2  19          1.37          2.40         0.35 o
   4   2  19          2.25          1.64         0.49 o
  -3   3  19          1.33          1.72         0.26 o
  -2   3  19          6.05          4.99         0.78 o
  -1   3  19          4.06          4.73         0.46 o
   0   3  19          7.11          7.78         0.79 o
   1   3  19          4.06          4.44         0.41 o
   2   3  19          6.05          5.56         0.60 o
   3   3  19          1.33          1.63         0.38 o
  -3   4  19          1.11          1.83         0.53 o
  -2   4  19          3.39          4.12         0.38 o
  -1   4  19          8.88          8.46         1.05 o
   0   4  19          4.46          5.96         0.59 o
   1   4  19          8.88          8.20         0.69 o
   2   4  19          3.39          2.92         0.31 o
   3   4  19          1.11          1.87         0.44 o
  -3   5  19          1.49          1.53         0.28 o
  -2   5  19          0.92          1.22         0.19 o
  -1   5  19          0.35          0.97         0.20 o
   0   5  19          3.25          4.02         0.38 o
   1   5  19          0.35          1.18         0.23 o
   2   5  19          0.92          2.03         0.25 o
   3   5  19          1.49          1.45         0.39 o
  -2   6  19          1.38          1.46         0.20 o
  -1   6  19          1.45          2.42         0.25 o
   0   6  19          1.59          1.85         0.23 o
   1   6  19          1.45          2.16         0.24 o
   2   6  19          1.38          1.67         0.22 o
  -2   7  19          4.66          3.29         0.39 o
  -1   7  19          1.68          2.49         0.29 o
   0   7  19         11.34          8.53         0.65 o
   1   7  19          1.68          2.41         0.26 o
   2   7  19          4.66          4.47         0.44 o
  -1   8  19          1.41          1.44         0.30 o
   0   8  19          2.76          2.06         0.27 o
   1   8  19          1.41          1.90         0.35 o
   0   0  20          6.60          2.02         0.63 o
   1   0  20          5.60          7.50         0.72 o
   2   0  20         15.22         13.35         1.07 o
   3   0  20          2.59          1.80         0.27 o
  -3   1  20          1.99          2.43         0.28 o
  -2   1  20          8.02          6.74         0.55 o
  -1   1  20          5.60          5.26         0.47 o
   0   1  20          8.66          7.15         0.62 o
   1   1  20          5.60          5.04         0.55 o
   2   1  20          8.02          5.66         0.48 o
   3   1  20          1.99          2.60         0.32 o
  -3   2  20          1.23          1.72         0.33 o
  -2   2  20          2.51          2.76         0.35 o
  -1   2  20          3.22          5.18         1.02 o
   0   2  20          5.00          3.77         0.41 o
   1   2  20          3.22          3.83         0.39 o
   2   2  20          2.51          2.28         0.34 o
   3   2  20          1.23          2.01         0.36 o
  -3   3  20          0.23          1.55         0.23 o
  -2   3  20          6.02          5.04         0.50 o
  -1   3  20          0.95          1.28         0.28 o
   0   3  20          0.02          0.91         0.20 o
   1   3  20          0.95          1.16         0.30 o
   2   3  20          6.02          5.39         0.51 o
   3   3  20          0.23          1.56         0.24 o
  -3   4  20          1.42          1.45         0.30 o
  -2   4  20          1.07          1.76         0.24 o
  -1   4  20          0.19          1.53         0.34 o
   0   4  20          1.06          1.99         0.32 o
   1   4  20          0.19          1.08         0.22 o
   2   4  20          1.07          2.13         0.28 o
   3   4  20          1.42          1.89         0.27 o
  -3   5  20          0.15          1.22         0.27 o
  -2   5  20          0.18          0.73         0.21 o
  -1   5  20          0.93          1.67         0.23 o
   0   5  20          4.16          4.99         0.44 o
   1   5  20          0.93          1.36         0.24 o
   2   5  20          0.18          0.82         0.16 o
   3   5  20          0.15          0.92         0.29 o
  -2   6  20          0.06          1.60         0.23 o
  -1   6  20          3.28          3.45         0.31 o
   0   6  20          1.23          1.16         0.19 o
   1   6  20          3.28          3.03         0.31 o
   2   6  20          0.06          1.06         0.15 o
  -1   7  20          2.88          1.84         0.23 o
   0   7  20          4.27          4.46         0.38 o
   1   7  20          2.88          1.97         0.26 o
   1   0  21          5.19          6.56         0.72 o
   2   0  21          1.48          3.22         0.32 o
   3   0  21          1.84          2.32         0.30 o
  -3   1  21          1.83          2.71         0.47 o
  -2   1  21          2.10          2.83         0.32 o
  -1   1  21          2.10          2.44         0.34 o
   0   1  21          0.36          1.65         0.31 o
   1   1  21          2.10          1.91         0.33 o
   2   1  21          2.10          1.97         0.60 o
   3   1  21          1.83          2.59         0.40 o
  -3   2  21          2.08          2.62         0.34 o
  -2   2  21          1.28          2.11         0.32 o
  -1   2  21          1.91          2.21         0.32 o
   0   2  21          0.42          1.42         0.27 o
   1   2  21          1.91          1.99         0.38 o
   2   2  21          1.28          2.10         0.34 o
   3   2  21          2.08          2.06         0.28 o
  -3   3  21          0.10          0.94         0.22 o
  -2   3  21          0.31          1.36         0.26 o
  -1   3  21          2.02          2.42         0.29 o
   0   3  21          4.83          3.75         0.35 o
   1   3  21          2.02          2.42         0.31 o
   2   3  21          0.31          1.94         0.26 o
   3   3  21          0.10          1.04         0.22 o
  -3   4  21          1.71          1.81         0.43 o
  -2   4  21          2.34          2.48         0.30 o
  -1   4  21          4.90          4.19         0.36 o
   0   4  21          0.20          1.92         0.23 o
   1   4  21          4.90          3.95         0.46 o
   2   4  21          2.34          2.70         0.30 o
   3   4  21          1.71          1.59         0.59 o
  -2   5  21          3.79          3.28         0.36 o
  -1   5  21          3.86          2.92         0.34 o
   0   5  21          0.44          1.25         0.21 o
   1   5  21          3.86          2.60         0.27 o
   2   5  21          3.79          3.13         0.36 o
  -1   6  21          0.91          1.23         0.17 o
   0   6  21          2.53          2.22         0.23 o
   1   6  21          0.91          1.80         0.21 o
   0   7  21          0.29          1.48         0.26 o
   0   0  22          0.75          2.80         0.62 o
   1   0  22          1.08          2.15         0.37 o
   2   0  22          0.96          1.42         0.26 o
   3   0  22          0.88          2.57         0.32 o
  -3   1  22          0.72          1.67         0.25 o
  -2   1  22          1.37          1.66         0.29 o
  -1   1  22          0.38          1.23         0.29 o
   0   1  22          0.37          1.97         0.58 o
   1   1  22          0.38          1.64         0.50 o
   2   1  22          1.37          1.97         0.35 o
   3   1  22          0.72          1.59         0.24 o
  -3   2  22          0.95          1.42         0.32 o
  -2   2  22          0.24          0.74         0.22 o
  -1   2  22          2.94          2.49         0.33 o
   0   2  22          0.10          1.24         0.21 o
   1   2  22          2.94          2.18         0.59 o
   2   2  22          0.24          1.02         0.23 o
   3   2  22          0.95          1.03         0.23 o
  -2   3  22          1.86          2.11         0.33 o
  -1   3  22          2.27          3.10         0.32 o
   0   3  22          1.78          2.14         0.27 o
   1   3  22          2.27          2.75         0.32 o
   2   3  22          1.86          2.91         0.31 o
  -2   4  22          0.57          1.40         0.23 o
  -1   4  22          0.06          1.07         0.22 o
   0   4  22          3.47          3.38         0.32 o
   1   4  22          0.06          1.02         0.20 o
   2   4  22          0.57          1.61         0.24 o
  -1   5  22          0.79          1.62         0.21 o
   0   5  22          7.73          6.13         0.63 o
   1   5  22          0.79          1.72         0.22 o
  -1   6  22          1.44          1.13         0.26 o
   0   6  22          0.36          0.86         0.28 o
   1   6  22          1.44          1.41         0.26 o
   1   0  23          9.95          6.38         0.67 o
   2   0  23          2.99          3.36         0.32 o
  -2   1  23          0.77          1.34         0.23 o
  -1   1  23          1.07          1.24         0.28 o
   0   1  23          0.05          1.85         0.40 o
   1   1  23          1.07          1.76         0.61 o
   2   1  23          0.77          1.18         0.22 o
  -2   2  23          0.54          0.98         0.21 o
  -1   2  23          4.95          3.00         0.34 o
   0   2  23          0.14          1.44         0.22 o
   1   2  23          4.95          3.80         0.36 o
   2   2  23          0.54          0.90         0.24 o
  -2   3  23          0.94          0.85         0.24 o
  -1   3  23          0.83          1.42         0.31 o
   0   3  23          0.28          1.45         0.23 o
   1   3  23          0.83          1.52         0.25 o
   2   3  23          0.94          1.20         0.30 o
  -1   4  23          0.88          1.40         0.30 o
   0   4  23          1.08          1.64         0.21 o
   1   4  23          0.88          1.75         0.28 o
  -1   5  23          1.82          1.20         0.32 o
   0   5  23          5.63          4.13         0.37 o
   1   5  23          1.82          1.59         0.57 o
   0   0  24          2.64          3.71         0.56 o
   1   0  24          0.69          1.27         0.27 o
   2   0  24          0.78          2.32         0.40 o
  -2   1  24          1.31          1.88         0.51 o
  -1   1  24          1.32          1.89         0.33 o
   0   1  24          1.61          2.01         0.40 o
   1   1  24          1.32          1.92         0.26 o
   2   1  24          1.31          1.60         0.27 o
  -1   2  24          5.81          3.96         0.42 o
   0   2  24          0.58          1.20         0.25 o
   1   2  24          5.81          3.83         0.51 o
  -1   3  24          5.14          3.27         0.34 o
   0   3  24          0.03          0.97         0.20 o
   1   3  24          5.14          4.33         0.58 o
   0   4  24          1.37          2.49         0.46 o
   1   0  25          4.10          4.07         0.43 o
  -1   1  25          0.92          1.59         0.34 o
   0   1  25          0.25          1.61         0.33 o
   1   1  25          0.92          1.33         0.58 o
   0   2  25          0.47          0.95         0.23 o
                                                
