# Supplementary material for: Accounting for electron-beam-induced warping of molecular nanocrystals in MicroED structure determination
Source: IUCrJ. 2025 Feb 10;12(Pt 2):223–38. doi: 10.1107/S2052252524012132 (PMC11878443; doi:10.1107/S2052252524012132)
Supplement: Supplementary file 3 [file m-12-00223-CuIIserinesup3.hkl]

#
# h,k,l, Fc-squared, Fo-squared, sigma(Fo-squared), status flag
#
data_CuIIserine
_shelx_title ' cuser_cryo_tilt_merge02_a.res in P2(1)'
_shelx_refln_list_code          4
_shelx_F_calc_maximum       25.68
_exptl_crystal_F_000        86.61
_reflns_d_resolution_high  0.8009

loop_
 _space_group_symop_operation_xyz
 'x, y, z'
 '-x, y+1/2, -z'

_cell_length_a     5.5100
_cell_length_b     8.2400
_cell_length_c     9.7200
_cell_angle_alpha  90.000
_cell_angle_beta   90.327
_cell_angle_gamma  90.000

_shelx_F_squared_multiplier     1.000

loop_
 _refln_index_h
 _refln_index_k
 _refln_index_l
 _refln_F_squared_calc
 _refln_F_squared_meas
 _refln_F_squared_sigma
 _refln_observed_status
   0 -10   0         11.96         13.36         1.59 o
   1 -10   0          1.18          3.77         0.83 o
   1  -9   0          4.52          6.33         0.71 o
   2  -9   0          1.09          2.08         0.39 o
   3  -9   0          8.74          5.97         0.77 o
   0  -8   0         34.79         33.90         3.74 o
   1  -8   0         20.98         20.07         1.62 o
   2  -8   0         15.85         16.88         1.50 o
   3  -8   0          5.42          4.52         0.56 o
   4  -8   0          5.62          5.63         0.82 o
   1  -7   0          1.98          1.92         0.38 o
   2  -7   0          8.14          8.78         0.83 o
   3  -7   0          0.93          1.97         0.47 o
   4  -7   0          2.32          2.85         0.64 o
   0  -6   0         14.72         15.66         3.24 o
   1  -6   0         30.10         28.27         2.22 o
   2  -6   0         45.95         46.78         3.58 o
   3  -6   0         10.22          8.07         0.83 o
   4  -6   0          8.85         10.50         1.02 o
   5  -6   0          9.31         10.23         5.09 o
   1  -5   0          6.29          9.38         0.82 o
   2  -5   0          9.19         11.36         1.08 o
   3  -5   0          0.85          1.63         0.48 o
   4  -5   0         10.72          9.65         1.34 o
   5  -5   0          0.13          0.44         0.49 o
   0  -4   0          7.92         65.11         6.83 o
   1  -4   0         25.73         36.31         2.79 o
   2  -4   0         41.93         52.09         4.33 o
   3  -4   0          9.80          8.80         0.88 o
   4  -4   0          0.59          3.88         0.81 o
   5  -4   0          3.76          3.11         0.74 o
   6  -4   0          3.18          3.11         0.74 o
   1  -3   0         50.72         56.62         4.29 o
   2  -3   0          4.32          3.29         0.65 o
   3  -3   0         12.29          7.82         1.24 o
   4  -3   0         34.61         32.06         4.28 o
   5  -3   0         17.73         12.20         1.65 o
   6  -3   0          0.66          1.19         0.29 o
   0  -2   0        659.26        685.29        71.11 o
   1  -2   0         14.69         19.52         2.20 o
   2  -2   0        168.40        176.65        22.65 o
   3  -2   0         42.19         46.34         4.26 o
   4  -2   0         11.62          7.28         0.80 o
   5  -2   0          0.59          1.63         0.53 o
   6  -2   0          6.22          5.47         1.49 o
   1  -1   0         11.70         17.42         2.37 o
   2  -1   0         41.42         35.98         3.33 o
   3  -1   0         14.58         15.71         1.51 o
   4  -1   0         40.42         40.19         3.68 o
   5  -1   0          7.24          9.11         0.95 o
   6  -1   0          2.39          3.25         0.46 o
   1   0   0         86.98         72.99         9.36 o
   2   0   0          5.90         10.85         1.04 o
   3   0   0         29.29         32.20         2.98 o
   4   0   0         85.31         81.05         7.34 o
   5   0   0          5.63          5.86         0.67 o
   6   0   0          9.76          9.15         0.94 o
   1   1   0         11.70         17.01         2.30 o
   2   1   0         41.42         36.15         4.74 o
   3   1   0         14.58         16.65         1.59 o
   4   1   0         40.42         40.69         3.73 o
   5   1   0          7.24          7.63         0.82 o
   6   1   0          2.39          3.33         0.85 o
   0   2   0        659.26        642.31        66.59 o
   1   2   0         14.69         12.25         1.55 o
   2   2   0        168.40        176.65        22.58 o
   3   2   0         42.19         47.34         6.17 o
   4   2   0         11.62          7.24         0.76 o
   5   2   0          0.59          1.98         0.51 o
   6   2   0          6.22          6.23         0.70 o
   1   3   0         50.72         57.11         4.30 o
   2   3   0          4.32          4.87         0.70 o
   3   3   0         12.29          9.58         1.44 o
   4   3   0         34.61         28.66         3.85 o
   5   3   0         17.73         14.82         1.53 o
   6   3   0          0.66          1.25         0.36 o
   0   4   0          7.92         69.25         7.24 o
   1   4   0         25.73         29.09         2.28 o
   2   4   0         41.93         54.37         4.51 o
   3   4   0          9.80         10.18         1.36 o
   4   4   0          0.59          3.97         0.86 o
   5   4   0          3.76          3.34         0.79 o
   6   4   0          3.18          3.67         0.57 o
   1   5   0          6.29          8.58         0.78 o
   2   5   0          9.19         11.22         1.06 o
   3   5   0          0.85          3.10         1.75 o
   4   5   0         10.72         11.52         1.57 o
   5   5   0          0.13          0.85         0.61 o
   0   6   0         14.72         14.14         3.03 o
   1   6   0         30.10         30.41         2.38 o
   2   6   0         45.95         56.17         4.28 o
   3   6   0         10.22          9.40         0.93 o
   4   6   0          8.85          6.44         2.41 o
   5   6   0          9.31          8.76         3.10 o
   1   7   0          1.98          2.28         0.44 o
   2   7   0          8.14         10.75         0.99 o
   3   7   0          0.93          1.25         0.33 o
   4   7   0          2.32          3.75         0.89 o
   0   8   0         34.79         48.99         5.35 o
   1   8   0         20.98         24.21         1.96 o
   2   8   0         15.85         14.89         1.50 o
   3   8   0          5.42          5.85         1.46 o
   4   8   0          5.62          4.01         0.63 o
   1   9   0          4.52          5.77         1.42 o
   2   9   0          1.09          2.55         0.48 o
   3   9   0          8.74          6.18         0.82 o
   0  10   0         11.96         14.89         1.84 o
   1  10   0          1.18          2.31         0.51 o
  -1 -10   1          0.69          1.87         0.39 o
   0 -10   1          1.20          2.73         0.62 o
   1 -10   1          1.09          1.90         0.51 o
  -3  -9   1          3.13          3.42         0.57 o
  -2  -9   1          2.01          1.64         0.33 o
  -1  -9   1         26.49         26.24         2.04 o
   0  -9   1         16.05         13.75         1.15 o
   1  -9   1          5.87          6.50         1.61 o
   2  -9   1          2.74          2.77         0.42 o
   3  -9   1          1.93          1.94         0.52 o
  -4  -8   1          6.55          6.94         0.97 o
  -3  -8   1          2.64          2.29         0.35 o
  -2  -8   1          5.40          5.48         0.57 o
  -1  -8   1          3.74          4.10         0.50 o
   0  -8   1          2.46          4.42         1.41 o
   1  -8   1          2.16          2.51         0.42 o
   2  -8   1          7.59          9.71         0.89 o
   3  -8   1          0.37          1.69         0.76 o
   4  -8   1          0.47          1.30         0.52 o
  -4  -7   1          4.95          5.38         0.58 o
  -3  -7   1         10.32          7.00         0.70 o
  -2  -7   1          4.64          4.71         0.59 o
  -1  -7   1         36.16         36.69         3.17 o
   0  -7   1          5.14          5.22         0.57 o
   1  -7   1         13.71         12.77         1.11 o
   2  -7   1         12.43         11.54         1.63 o
   3  -7   1         12.37         12.32         1.20 o
   4  -7   1          3.12          2.58         0.40 o
  -5  -6   1          9.48          8.62         0.84 o
  -4  -6   1         14.41         11.23         1.06 o
  -3  -6   1         11.75         11.80         1.08 o
  -2  -6   1         15.90         13.97         1.28 o
  -1  -6   1         29.70         28.77         2.24 o
   0  -6   1         61.19         69.80         5.22 o
   1  -6   1         24.53         25.21         1.99 o
   2  -6   1         15.58         19.89         1.78 o
   3  -6   1          0.65          2.39         0.67 o
   4  -6   1          4.05          3.91         0.79 o
   5  -6   1          4.86          5.30         1.00 o
  -5  -5   1          1.70          2.52         0.64 o
  -4  -5   1          3.57          4.04         0.47 o
  -3  -5   1          3.98          5.77         0.61 o
  -2  -5   1          3.46          6.59         0.62 o
  -1  -5   1         71.95         80.72         6.02 o
   0  -5   1          1.21          2.85         0.42 o
   1  -5   1          7.29         11.52         1.04 o
   2  -5   1          5.47          7.67         0.83 o
   3  -5   1         40.88         39.07         6.68 o
   4  -5   1          2.60          2.88         0.78 o
   5  -5   1         11.78         10.75         1.62 o
  -6  -4   1          2.66          3.26         0.71 o
  -5  -4   1          8.94          9.08         0.91 o
  -4  -4   1         14.77         12.20         2.34 o
  -3  -4   1         15.97         14.25         1.29 o
  -2  -4   1          9.43         12.40         1.10 o
  -1  -4   1          9.12         12.04         1.01 o
   0  -4   1         40.04         40.47         3.10 o
   1  -4   1          4.88          8.72         1.00 o
   2  -4   1         14.02         12.85         1.26 o
   3  -4   1         14.90         12.41         1.82 o
   4  -4   1          4.07          5.05         0.95 o
   5  -4   1          1.87          3.28         0.77 o
   6  -4   1          0.22          1.86         0.60 o
  -6  -3   1          2.93          3.76         1.02 o
  -5  -3   1          1.31          1.12         0.53 o
  -4  -3   1          5.06          7.86         0.79 o
  -3  -3   1         29.96         31.99         3.59 o
  -2  -3   1         41.54         46.21         3.82 o
  -1  -3   1         25.61         33.06         2.54 o
   0  -3   1         28.62         32.89         2.55 o
   1  -3   1        139.64        163.37        17.31 o
   2  -3   1         71.39         84.71        10.98 o
   3  -3   1         60.28         54.44         7.13 o
   4  -3   1         28.59         26.92         3.35 o
   5  -3   1         10.58          6.66         1.16 o
   6  -3   1          7.55          6.83         0.83 o
  -5  -2   1         14.73         16.52         1.59 o
  -4  -2   1          5.82          8.19         0.82 o
  -3  -2   1         22.00         25.55         3.43 o
  -2  -2   1         66.72         86.05         9.29 o
  -1  -2   1         59.69         55.16         4.61 o
   0  -2   1         66.50         89.94         6.77 o
   1  -2   1        214.67        285.91        36.62 o
   2  -2   1          1.54          3.90         0.75 o
   3  -2   1          7.44          9.66         1.07 o
   4  -2   1          1.11          2.68         0.72 o
   5  -2   1         16.81         23.37         2.28 o
   6  -2   1          7.54          4.75         0.61 o
  -5  -1   1         12.53         12.90         1.27 o
  -4  -1   1         10.76         11.03         1.08 o
  -3  -1   1         36.64         39.13         3.61 o
  -2  -1   1         21.71         32.25         2.98 o
  -1  -1   1         74.91         86.24        11.48 o
   0  -1   1         93.85         95.09        10.34 o
   1  -1   1        590.46        657.13        83.98 o
   2  -1   1          0.42          2.35         0.41 o
   3  -1   1         26.06         28.13         3.91 o
   4  -1   1         15.93         16.57         1.63 o
   5  -1   1          3.63          4.42         0.58 o
   6  -1   1          7.45          8.45         1.16 o
  -6   0   1          4.68          4.43         0.55 o
  -5   0   1         15.55         14.91         2.04 o
  -4   0   1         25.00         21.27         2.00 o
  -3   0   1        181.91        192.69        17.36 o
  -2   0   1         41.17         47.99         4.40 o
  -1   0   1        153.29         28.60         4.64 o
   1   0   1         11.92         14.85         1.66 o
   2   0   1         26.19         26.22         2.61 o
   3   0   1         15.96         13.84         1.40 o
   4   0   1          1.71          2.27         0.38 o
   5   0   1          4.16          4.00         0.53 o
   6   0   1          3.12          1.83         0.37 o
  -6   1   1          1.49          2.66         0.41 o
  -5   1   1         12.53         11.36         1.63 o
  -4   1   1         10.76         10.42         1.03 o
  -3   1   1         36.64         38.01         3.51 o
  -2   1   1         21.71         27.48         3.65 o
  -1   1   1         74.91         72.62         7.80 o
   0   1   1         93.85        119.42        20.01 o
   1   1   1        590.46        439.59        56.42 o
   2   1   1          0.42          3.09         0.76 o
   3   1   1         26.06         31.48         3.03 o
   4   1   1         15.93         15.71         1.60 o
   5   1   1          3.63          3.45         0.53 o
   6   1   1          7.45          9.39         1.87 o
  -6   2   1          4.09          4.89         0.59 o
  -5   2   1         14.73         18.74         1.77 o
  -4   2   1          5.82          6.24         0.66 o
  -3   2   1         22.00         21.83         2.97 o
  -2   2   1         66.72         81.98         8.80 o
  -1   2   1         59.69         62.23         5.17 o
   0   2   1         66.50         98.31         7.36 o
   1   2   1        214.67        266.43        34.05 o
   2   2   1          1.54          3.25         0.63 o
   3   2   1          7.44         10.23         1.12 o
   4   2   1          1.11          2.40         0.46 o
   5   2   1         16.81         21.04         2.12 o
   6   2   1          7.54          6.16         0.79 o
  -6   3   1          2.93          2.86         0.54 o
  -5   3   1          1.31          1.60         0.33 o
  -4   3   1          5.06          6.35         1.04 o
  -3   3   1         29.96         26.31         3.50 o
  -2   3   1         41.54         46.31         3.86 o
  -1   3   1         25.61         37.07         2.84 o
   0   3   1         28.62         45.29         3.44 o
   1   3   1        139.64        156.77        15.04 o
   2   3   1         71.39         63.73         8.33 o
   3   3   1         60.28         67.74         8.78 o
   4   3   1         28.59         33.98         4.51 o
   5   3   1         10.58          8.35         1.13 o
   6   3   1          7.55          7.49         1.37 o
  -6   4   1          2.66          3.38         0.53 o
  -5   4   1          8.94         10.38         1.58 o
  -4   4   1         14.77          9.12         2.29 o
  -3   4   1         15.97         13.91         1.89 o
  -2   4   1          9.43         11.74         1.45 o
  -1   4   1          9.12          9.72         0.85 o
   0   4   1         40.04         38.66         2.97 o
   1   4   1          4.88          8.78         0.84 o
   2   4   1         14.02         11.36         1.48 o
   3   4   1         14.90         11.92         1.76 o
   4   4   1          4.07          4.71         0.94 o
   5   4   1          1.87          4.25         0.88 o
   6   4   1          0.22          2.07         0.53 o
  -5   5   1          1.70          1.59         0.54 o
  -4   5   1          3.57          3.52         0.56 o
  -3   5   1          3.98          3.63         0.43 o
  -2   5   1          3.46          5.90         0.58 o
  -1   5   1         71.95         74.60         5.56 o
   0   5   1          1.21          2.41         0.37 o
   1   5   1          7.29          9.46         0.87 o
   2   5   1          5.47          6.08         0.85 o
   3   5   1         40.88         37.49         9.56 o
   4   5   1          2.60          3.90         0.82 o
   5   5   1         11.78          6.89         1.16 o
  -5   6   1          9.48         10.59         1.01 o
  -4   6   1         14.41         10.04         1.32 o
  -3   6   1         11.75         12.99         1.20 o
  -2   6   1         15.90         13.98         1.18 o
  -1   6   1         29.70         27.07         2.13 o
   0   6   1         61.19         67.47         5.08 o
   1   6   1         24.53         24.19         1.94 o
   2   6   1         15.58         18.55         1.69 o
   3   6   1          0.65          1.61         0.43 o
   4   6   1          4.05          3.66         1.24 o
   5   6   1          4.86          5.24         1.07 o
  -4   7   1          4.95          4.94         0.58 o
  -3   7   1         10.32          7.54         0.80 o
  -2   7   1          4.64          5.62         0.70 o
  -1   7   1         36.16         32.50         2.55 o
   0   7   1          5.14          4.23         0.55 o
   1   7   1         13.71         16.87         1.43 o
   2   7   1         12.43         14.25         1.27 o
   3   7   1         12.37         13.41         1.31 o
   4   7   1          3.12          2.47         0.52 o
  -4   8   1          6.55          6.67         0.99 o
  -3   8   1          2.64          2.84         0.44 o
  -2   8   1          5.40          5.62         0.64 o
  -1   8   1          3.74          2.93         0.48 o
   0   8   1          2.46          5.11         0.91 o
   1   8   1          2.16          2.84         0.57 o
   2   8   1          7.59          8.93         0.89 o
   3   8   1          0.37          2.45         0.61 o
   4   8   1          0.47          2.13         0.63 o
  -3   9   1          3.13          3.98         0.63 o
  -2   9   1          2.01          2.66         0.48 o
  -1   9   1         26.49         23.96         1.93 o
   0   9   1         16.05         14.71         1.31 o
   1   9   1          5.87          8.50         0.87 o
   2   9   1          2.74          2.21         0.47 o
   3   9   1          1.93          1.78         0.57 o
  -1  10   1          0.69          1.22         0.45 o
   0  10   1          1.20          2.01         0.51 o
   1  10   1          1.09          1.51         0.48 o
   0 -10   2          7.39          5.74         0.64 o
  -3  -9   2          5.25          4.41         0.76 o
  -2  -9   2          1.38          1.62         0.32 o
  -1  -9   2          2.41          3.44         0.54 o
   0  -9   2          2.20          1.93         0.41 o
   1  -9   2          4.04          4.52         0.61 o
   2  -9   2          1.14          1.74         0.39 o
   3  -9   2          0.20          1.51         2.32 o
  -4  -8   2          0.59          1.64         0.38 o
  -3  -8   2          0.23          3.26         1.28 o
  -2  -8   2          7.29          5.79         0.58 o
  -1  -8   2          1.62          2.75         0.40 o
   0  -8   2         16.10         17.17         1.49 o
   1  -8   2          6.97          7.97         0.80 o
   2  -8   2          7.41          8.16         0.81 o
   3  -8   2          3.21          4.56         0.60 o
   4  -8   2          1.91          2.80         0.77 o
  -4  -7   2          4.53          4.19         0.48 o
  -3  -7   2         21.65         17.98         1.85 o
  -2  -7   2         10.57          9.24         0.84 o
  -1  -7   2          1.63          2.32         0.39 o
   0  -7   2          1.73          2.83         0.90 o
   1  -7   2          9.17          9.81         0.95 o
   2  -7   2         16.08         13.71         1.24 o
   3  -7   2          1.01          1.62         0.46 o
   4  -7   2          0.64          1.00         0.61 o
  -5  -6   2          0.43          1.62         0.87 o
  -4  -6   2          5.74          5.30         0.58 o
  -3  -6   2          3.44          5.43         1.01 o
  -2  -6   2         10.60          9.54         0.85 o
  -1  -6   2          0.69          1.55         0.40 o
   0  -6   2          4.11          7.33         0.70 o
   1  -6   2          9.30         10.73         1.00 o
   2  -6   2         24.46         32.53         2.83 o
   3  -6   2          1.75          3.25         2.21 o
   5  -6   2          3.52          7.22         1.26 o
  -5  -5   2         15.58         11.42         1.51 o
  -4  -5   2         22.46         18.68         1.71 o
  -3  -5   2         10.98         12.04         1.29 o
  -2  -5   2         24.72         21.55         1.71 o
  -1  -5   2         25.53         31.46         2.43 o
   0  -5   2         28.26         34.76         2.69 o
   1  -5   2         40.03         53.18         4.10 o
   2  -5   2         23.48         27.03         3.71 o
   3  -5   2          3.24          4.40         0.91 o
   4  -5   2          2.50          2.91         0.80 o
   5  -5   2          0.08          1.52         0.59 o
  -6  -4   2          3.95          3.65         0.77 o
  -5  -4   2         10.77          7.05         2.18 o
  -4  -4   2          0.88          3.54         0.92 o
  -3  -4   2          3.53          3.62         0.98 o
  -2  -4   2         23.11         25.62         2.22 o
  -1  -4   2         56.92         62.71         4.72 o
   0  -4   2         34.55         32.43         2.58 o
   1  -4   2         41.14         36.26         3.35 o
   2  -4   2         53.37         61.06         7.99 o
   3  -4   2          7.02          7.19         1.22 o
   4  -4   2         19.90         20.35         2.90 o
   5  -4   2          4.25          6.19         1.09 o
   6  -4   2          8.16          9.25         1.42 o
  -6  -3   2          2.27          3.12         0.51 o
  -5  -3   2         10.20          9.71         0.99 o
  -4  -3   2          5.84          4.92         0.84 o
  -3  -3   2          6.94          6.98         0.98 o
  -2  -3   2         49.90         32.17         6.40 o
  -1  -3   2        115.31        155.10        11.56 o
   0  -3   2          7.19          7.25         0.88 o
   1  -3   2        251.33        287.27        36.79 o
   2  -3   2          1.73          2.78         0.68 o
   3  -3   2         17.65         18.85         2.61 o
   4  -3   2          2.05          3.59         0.87 o
   5  -3   2          5.22          6.08         0.88 o
   6  -3   2          1.29          1.20         0.45 o
  -6  -2   2          2.80          4.61         1.39 o
  -5  -2   2          2.80          3.89         0.77 o
  -4  -2   2         11.75         11.14         1.88 o
  -3  -2   2         33.76         30.46         3.45 o
  -2  -2   2         65.47         75.46         8.10 o
  -1  -2   2          5.42          9.13         1.42 o
   0  -2   2         33.30         23.37         2.97 o
   1  -2   2        150.75        208.13        27.13 o
   2  -2   2         29.62         46.01         6.18 o
   3  -2   2          2.18          6.62         1.08 o
   4  -2   2         20.26         16.96         1.83 o
   5  -2   2          1.33          3.71         1.74 o
   6  -2   2          4.22          5.09         0.72 o
  -6  -1   2          0.75          3.69         0.47 o
  -5  -1   2         10.27          9.05         1.20 o
  -4  -1   2          9.79         10.26         1.04 o
  -2  -1   2         63.77         72.66        15.98 o
  -1  -1   2        162.18        200.88        36.29 o
   0  -1   2         10.81         14.29         2.49 o
   1  -1   2        407.96        329.12        43.15 o
   2  -1   2         40.87         37.72         5.40 o
   3  -1   2         26.99         26.25         2.74 o
   4  -1   2          2.67          5.76         0.80 o
   5  -1   2          5.01          3.64         1.16 o
   6  -1   2          0.02          1.65         0.59 o
  -6   0   2          0.45          1.81         0.34 o
  -5   0   2          0.01          1.72         0.34 o
  -4   0   2          0.60          3.66         0.47 o
  -3   0   2         78.37        106.11         9.68 o
  -2   0   2         77.83         11.00         1.39 o
  -1   0   2         18.97         22.62         2.99 o
   1   0   2          0.49          2.54         0.82 o
   2   0   2         38.97         24.59         3.39 o
   3   0   2          8.10          9.06         1.16 o
   4   0   2         19.52         28.19         2.76 o
   5   0   2         10.98         15.01         1.60 o
   6   0   2          2.08          3.54         0.57 o
  -6   1   2          0.75          5.03         0.80 o
  -5   1   2         10.27          8.58         0.90 o
  -4   1   2          9.79         11.41         1.62 o
  -3   1   2         63.25         78.69         7.24 o
  -2   1   2         63.77         78.69         8.44 o
  -1   1   2        162.18        177.78        22.68 o
   0   1   2         10.81          9.94         2.04 o
   1   1   2        407.96        397.22        51.53 o
   2   1   2         40.87         49.24         6.69 o
   3   1   2         26.99         25.96         2.94 o
   4   1   2          2.67          3.99         0.67 o
   5   1   2          5.01          3.42         1.15 o
   6   1   2          0.02          2.06         0.50 o
  -6   2   2          2.80          4.04         0.51 o
  -5   2   2          2.80          4.80         0.77 o
  -4   2   2         11.75         10.15         1.04 o
  -3   2   2         33.76         34.21         3.81 o
  -2   2   2         65.47         69.06        10.09 o
  -1   2   2          5.42          8.78         1.30 o
   0   2   2         33.30         24.91         3.12 o
   1   2   2        150.75        164.68        21.47 o
   2   2   2         29.62         50.80         6.69 o
   3   2   2          2.18          4.83         0.85 o
   4   2   2         20.26         20.65         2.13 o
   5   2   2          1.33          1.95         0.54 o
   6   2   2          4.22          3.83         0.66 o
  -6   3   2          2.27          1.82         0.34 o
  -5   3   2         10.20         11.82         1.70 o
  -4   3   2          5.84          6.91         1.02 o
  -3   3   2          6.94          8.47         1.16 o
  -2   3   2         49.90         43.19         8.62 o
  -1   3   2        115.31        162.07        12.08 o
   0   3   2          7.19          8.31         0.84 o
   1   3   2        251.33        320.09        40.91 o
   2   3   2          1.73          3.76         0.73 o
   3   3   2         17.65         18.75         2.59 o
   4   3   2          2.05          4.10         0.83 o
   5   3   2          5.22          6.04         0.84 o
   6   3   2          1.29          1.32         0.47 o
  -6   4   2          3.95          4.64         0.86 o
  -5   4   2         10.77          8.08         1.15 o
  -4   4   2          0.88          4.23         0.80 o
  -3   4   2          3.53          3.23         0.50 o
  -2   4   2         23.11         22.60         1.99 o
  -1   4   2         56.92         66.91         5.01 o
   0   4   2         34.55         34.36         2.72 o
   1   4   2         41.14         36.09         3.61 o
   2   4   2         53.37         57.93         7.60 o
   3   4   2          7.02          7.10         1.21 o
   4   4   2         19.90         19.61         2.80 o
   5   4   2          4.25          4.68         0.94 o
   6   4   2          8.16          9.17         1.05 o
  -5   5   2         15.58         11.34         1.10 o
  -4   5   2         22.46         18.50         2.30 o
  -3   5   2         10.98         11.44         1.07 o
  -2   5   2         24.72         27.62         2.16 o
  -1   5   2         25.53         33.52         3.28 o
   0   5   2         28.26         30.73         3.15 o
   1   5   2         40.03         56.07         4.31 o
   2   5   2         23.48         28.75         3.95 o
   3   5   2          3.24          6.19         1.12 o
   4   5   2          2.50          2.78         0.93 o
   5   5   2          0.08          2.42         0.74 o
  -5   6   2          0.43          1.82         0.31 o
  -4   6   2          5.74          6.06         0.66 o
  -3   6   2          3.44          6.26         0.77 o
  -2   6   2         10.60         13.05         1.11 o
  -1   6   2          0.69          1.23         0.44 o
   0   6   2          4.11          6.24         0.67 o
   1   6   2          9.30         14.27         1.48 o
   2   6   2         24.46         30.64         2.74 o
   3   6   2          1.75          3.77         2.14 o
   5   6   2          3.52          4.48         0.99 o
  -4   7   2          4.53          5.84         1.07 o
  -3   7   2         21.65         14.36         1.22 o
  -2   7   2         10.57         10.52         0.94 o
  -1   7   2          1.63          2.96         0.56 o
   0   7   2          1.73          3.38         0.52 o
   1   7   2          9.17          8.36         0.97 o
   2   7   2         16.08         16.07         1.44 o
   3   7   2          1.01          2.61         0.56 o
   4   7   2          0.64          1.04         0.69 o
  -4   8   2          0.59          1.46         0.52 o
  -3   8   2          0.23          2.46         0.62 o
  -2   8   2          7.29          9.08         1.03 o
  -1   8   2          1.62          1.69         0.41 o
   0   8   2         16.10         15.84         1.38 o
   1   8   2          6.97          4.82         0.67 o
   2   8   2          7.41          6.51         1.17 o
   3   8   2          3.21          3.62         0.62 o
   4   8   2          1.91          0.45         1.98 o
  -3   9   2          5.25          2.67         0.62 o
  -2   9   2          1.38          2.11         0.42 o
  -1   9   2          2.41          3.93         0.63 o
   0   9   2          2.20          2.58         0.58 o
   1   9   2          4.04          3.91         0.69 o
   2   9   2          1.14          1.87         0.54 o
   3   9   2          0.20          1.37         0.78 o
   0  10   2          7.39          6.59         0.75 o
  -2  -9   3          3.40          4.24         0.83 o
  -1  -9   3          0.84          1.02         0.32 o
   0  -9   3          2.15          2.61         0.42 o
   1  -9   3          0.11          1.20         0.38 o
   2  -9   3          2.03          4.13         0.57 o
  -3  -8   3          9.49          7.54         0.91 o
  -2  -8   3         12.87         10.14         0.87 o
  -1  -8   3          6.23          5.35         0.57 o
   0  -8   3         21.37         19.32         1.58 o
   1  -8   3          4.51          5.00         0.62 o
   2  -8   3         10.94         11.75         1.09 o
   3  -8   3          1.59          2.28         0.50 o
  -4  -7   3          7.60          4.80         0.59 o
  -3  -7   3          2.37          1.80         0.46 o
  -2  -7   3          7.99          8.72         1.92 o
  -1  -7   3          4.49          5.08         0.58 o
   0  -7   3         15.28         16.88         1.42 o
   1  -7   3          3.67          5.41         0.69 o
   2  -7   3          2.34          2.66         0.59 o
   3  -7   3          4.90          5.41         0.99 o
   4  -7   3          1.42          3.51         0.85 o
  -5  -6   3          5.12          3.60         0.76 o
  -4  -6   3          8.56          6.83         0.77 o
  -3  -6   3          8.96         10.94         1.09 o
  -2  -6   3         15.80         15.81         2.61 o
  -1  -6   3         34.91         29.45         3.17 o
   0  -6   3         16.46         26.54         2.11 o
   1  -6   3          3.63          5.73         1.36 o
   2  -6   3         20.76         22.33         2.71 o
   3  -6   3          8.23         10.61         1.68 o
   4  -6   3          0.03          0.82         0.60 o
   5  -6   3          0.73          1.19         0.63 o
  -5  -5   3          4.02          3.15         0.67 o
  -4  -5   3          0.47          1.03         0.42 o
  -3  -5   3         14.51         10.80         1.52 o
  -2  -5   3         14.61         16.01         1.36 o
  -1  -5   3          4.11          3.53         0.49 o
   0  -5   3         15.42         14.86         1.29 o
   1  -5   3         16.80         12.41         1.18 o
   2  -5   3         21.51         16.36         2.42 o
   3  -5   3          9.12          9.09         1.48 o
   4  -5   3          7.19         11.58         1.76 o
   5  -5   3          0.07          1.11         0.60 o
  -6  -4   3          1.74          1.54         0.71 o
  -5  -4   3         16.75         12.28         1.56 o
  -4  -4   3         42.57         35.80         6.88 o
  -3  -4   3         15.32         15.74         1.49 o
  -2  -4   3         19.84         21.53         1.78 o
  -1  -4   3        154.47        174.06        15.80 o
   0  -4   3         63.61         48.17        13.48 o
   1  -4   3          1.82          3.67         1.00 o
   2  -4   3         49.48         46.31         6.21 o
   3  -4   3         11.07          8.72         1.45 o
   4  -4   3          9.88         11.32         1.76 o
   5  -4   3          2.99          2.62         0.67 o
   6  -4   3          4.29          3.38         0.76 o
  -6  -3   3          3.56          2.50         0.42 o
  -5  -3   3          2.68          2.22         0.55 o
  -4  -3   3          5.55          4.57         0.81 o
  -3  -3   3         13.39         15.12         1.81 o
  -2  -3   3         41.93         44.93         6.04 o
  -1  -3   3         23.93         17.98         2.38 o
   0  -3   3         20.94         14.00         2.03 o
   1  -3   3         45.52         53.34         7.47 o
   2  -3   3         48.28         55.28         7.54 o
   3  -3   3         25.25         37.14         5.04 o
   4  -3   3         12.02          8.74         1.54 o
   5  -3   3          5.18          4.09         1.29 o
   6  -3   3          2.16          2.28         0.56 o
  -6  -2   3          6.29          7.05         1.08 o
  -5  -2   3          9.04          9.18         1.38 o
  -4  -2   3         19.31         21.06         3.05 o
  -3  -2   3          7.75         11.23         1.47 o
  -2  -2   3         20.08         24.52         4.76 o
  -1  -2   3         21.79         21.15         4.19 o
   0  -2   3         90.16         86.40         9.69 o
   1  -2   3         95.87         97.70        13.37 o
   2  -2   3         70.15         59.05         8.24 o
   3  -2   3          8.31          8.18         1.61 o
   4  -2   3         18.33         21.86         3.32 o
   5  -2   3          4.52          4.40         0.85 o
   6  -2   3          3.46          3.26         0.61 o
  -6  -1   3          3.44          3.73         1.16 o
  -5  -1   3          1.63          2.37         0.43 o
  -4  -1   3         10.61         11.38         1.71 o
  -3  -1   3          1.51          2.33         0.65 o
  -2  -1   3        104.15        114.94        20.98 o
  -1  -1   3         22.80         36.17         4.72 o
   1  -1   3         34.71         35.34         5.34 o
   2  -1   3         40.50         34.25         5.14 o
   3  -1   3          0.60          3.61         1.22 o
   4  -1   3          7.90          8.76         1.61 o
   5  -1   3         13.35          9.93         1.36 o
   6  -1   3          1.23          3.43         0.77 o
  -6   0   3          9.54          9.60         0.98 o
  -5   0   3          0.98          4.90         0.89 o
  -4   0   3          0.05          4.72         0.63 o
  -3   0   3          3.86          0.45         0.38 o
  -2   0   3         14.56         17.45         2.46 o
  -1   0   3         57.81         48.80         6.35 o
   2   0   3          4.93          6.20         1.04 o
   3   0   3          2.10          3.27         0.77 o
   4   0   3         55.81         54.88         6.28 o
   5   0   3          4.28          5.23         1.33 o
   6   0   3          0.31          2.46         0.75 o
  -6   1   3          3.44          3.33         0.46 o
  -5   1   3          1.63          4.92         0.90 o
  -4   1   3         10.61         11.46         1.71 o
  -3   1   3          1.51          2.60         0.64 o
  -2   1   3        104.15        103.97        19.05 o
  -1   1   3         22.80         27.44         3.59 o
   1   1   3         34.71         38.09         5.54 o
   2   1   3         40.50         31.76         4.69 o
   3   1   3          0.60          2.16         0.67 o
   4   1   3          7.90          9.92         1.33 o
   5   1   3         13.35         10.07         3.57 o
   6   1   3          1.23          2.92         0.79 o
  -6   2   3          6.29          5.48         0.65 o
  -5   2   3          9.04          8.29         0.91 o
  -4   2   3         19.31         18.95         3.07 o
  -3   2   3          7.75          9.15         1.27 o
  -2   2   3         20.08         26.60         5.15 o
  -1   2   3         21.79         25.54         4.96 o
   0   2   3         90.16         79.18         9.14 o
   1   2   3         95.87        104.60        14.06 o
   2   2   3         70.15         70.69         9.59 o
   3   2   3          8.31          8.19         1.45 o
   4   2   3         18.33         19.87         2.11 o
   5   2   3          4.52          4.02         0.83 o
   6   2   3          3.46          3.04         0.62 o
  -6   3   3          3.56          3.35         0.49 o
  -5   3   3          2.68          2.17         0.57 o
  -4   3   3          5.55          6.85         2.45 o
  -3   3   3         13.39         14.79         1.80 o
  -2   3   3         41.93         35.52         3.16 o
  -1   3   3         23.93         16.90         4.43 o
   0   3   3         20.94         13.95         2.05 o
   1   3   3         45.52         56.65         7.84 o
   2   3   3         48.28         59.82         8.00 o
   3   3   3         25.25         36.89         4.96 o
   4   3   3         12.02         11.11         1.72 o
   5   3   3          5.18          3.86         0.84 o
   6   3   3          2.16          2.51         0.57 o
  -6   4   3          1.74          2.18         0.59 o
  -5   4   3         16.75         13.21         1.65 o
  -4   4   3         42.57         41.82         4.62 o
  -3   4   3         15.32         11.44         1.23 o
  -2   4   3         19.84         19.38         1.67 o
  -1   4   3        154.47        185.30        13.86 o
   0   4   3         63.61         54.13         5.53 o
   1   4   3          1.82          4.41         1.04 o
   2   4   3         49.48         49.33         6.52 o
   3   4   3         11.07         10.27         1.63 o
   4   4   3          9.88          9.41         1.56 o
   5   4   3          2.99          3.93         0.90 o
  -5   5   3          4.02          3.13         0.81 o
  -4   5   3          0.47          1.44         0.44 o
  -3   5   3         14.51          8.82         1.36 o
  -2   5   3         14.61         13.82         1.24 o
  -1   5   3          4.11          4.90         0.79 o
   0   5   3         15.42         12.95         1.42 o
   1   5   3         16.80         14.11         1.59 o
   2   5   3         21.51         19.94         2.88 o
   3   5   3          9.12         13.39         2.07 o
   4   5   3          7.19         10.28         1.63 o
   5   5   3          0.07          2.08         0.64 o
  -5   6   3          5.12          3.42         1.40 o
  -4   6   3          8.56          7.80         1.90 o
  -3   6   3          8.96          8.18         1.06 o
  -2   6   3         15.80         16.03         1.37 o
  -1   6   3         34.91         38.01         2.96 o
   0   6   3         16.46         22.66         1.86 o
   1   6   3          3.63          4.65         0.96 o
   2   6   3         20.76         26.10         3.11 o
   3   6   3          8.23         11.11         1.82 o
   4   6   3          0.03          1.20         0.73 o
   5   6   3          0.73          1.85         0.77 o
  -4   7   3          7.60          5.51         0.65 o
  -3   7   3          2.37          2.26         0.39 o
  -2   7   3          7.99          8.79         0.88 o
  -1   7   3          4.49          5.76         0.92 o
   0   7   3         15.28         17.14         1.50 o
   1   7   3          3.67          5.55         1.22 o
   2   7   3          2.34          3.61         0.65 o
   3   7   3          4.90          3.82         0.92 o
   4   7   3          1.42          2.71         0.95 o
  -3   8   3          9.49          5.02         0.58 o
  -2   8   3         12.87          8.13         0.80 o
  -1   8   3          6.23          5.61         0.64 o
   0   8   3         21.37         20.31         1.73 o
   1   8   3          4.51          3.60         0.64 o
   2   8   3         10.94          8.03         0.93 o
   3   8   3          1.59          2.25         0.68 o
  -2   9   3          3.40          3.28         0.51 o
  -1   9   3          0.84          1.13         0.44 o
   0   9   3          2.15          2.32         0.55 o
   1   9   3          0.11          1.38         0.54 o
   2   9   3          2.03          4.67         0.73 o
  -2  -9   4          7.26          6.04         0.98 o
  -1  -9   4          2.52          3.43         0.58 o
   0  -9   4          7.38          8.49         0.83 o
   1  -9   4         11.59         11.62         1.06 o
   2  -9   4          3.85          4.54         0.63 o
  -3  -8   4          1.11          2.03         0.52 o
  -2  -8   4          0.69          1.84         0.36 o
  -1  -8   4          0.21          1.70         0.37 o
   0  -8   4          3.78          4.01         0.53 o
   1  -8   4          5.49          4.16         0.57 o
   2  -8   4          4.96          4.34         0.62 o
   3  -8   4          0.11          5.08         2.63 o
  -4  -7   4          2.35          3.00         0.49 o
  -3  -7   4          8.95          8.86         0.86 o
  -2  -7   4          3.81          4.74         0.60 o
  -1  -7   4         10.34          8.32         0.84 o
   0  -7   4         10.85         11.02         1.23 o
   1  -7   4         32.50         32.70         3.37 o
   2  -7   4          0.32          1.37         0.64 o
   3  -7   4          6.00          5.36         1.04 o
   4  -7   4          1.26          2.36         0.71 o
  -5  -6   4          0.90          1.97         0.53 o
  -4  -6   4          5.36          3.53         0.71 o
  -3  -6   4          7.91          5.66         0.75 o
  -2  -6   4          0.40          1.65         0.41 o
  -1  -6   4          4.09          5.84         0.88 o
   0  -6   4          5.71          4.74         0.67 o
   1  -6   4         22.03         19.87         2.56 o
   3  -6   4          3.46          2.62         0.81 o
   4  -6   4          2.06          2.59         0.76 o
   5  -6   4          1.96          2.55         0.71 o
  -5  -5   4          6.66          4.37         0.74 o
  -4  -5   4         14.67         10.78         1.35 o
  -3  -5   4         21.15         17.07         1.67 o
  -2  -5   4          2.07          3.85         0.68 o
  -1  -5   4         48.05         44.74         4.24 o
   0  -5   4         30.98         25.74         2.17 o
   1  -5   4          7.46          9.04         2.24 o
   2  -5   4          5.03          3.34         1.06 o
   3  -5   4         26.68         20.85         3.09 o
   4  -5   4          1.69          1.05         0.68 o
   5  -5   4          0.29          0.76         0.59 o
  -5  -4   4          1.58          2.48         0.65 o
  -4  -4   4         29.27         22.81         2.64 o
  -3  -4   4          0.28          0.55         0.56 o
  -2  -4   4          6.06          8.08         0.83 o
  -1  -4   4         24.59         18.28         1.62 o
   0  -4   4         24.77         31.31         3.69 o
   1  -4   4          2.77          5.37         1.48 o
   2  -4   4          8.19          8.07         1.69 o
   3  -4   4          1.30          1.98         0.94 o
   4  -4   4          0.94          3.69         1.05 o
   5  -4   4          2.15          3.22         0.89 o
  -6  -3   4          7.54          3.41         2.01 o
  -5  -3   4          5.97          7.62         1.13 o
  -4  -3   4         32.82         36.89         4.12 o
  -3  -3   4         62.58         66.75         7.16 o
  -2  -3   4         11.69         10.22         2.28 o
  -1  -3   4         37.20         40.28         7.39 o
   0  -3   4         34.56         32.36         7.54 o
   1  -3   4         58.49         48.76         7.11 o
   3  -3   4         15.61         11.42         2.14 o
   4  -3   4          0.70          1.69         1.06 o
   5  -3   4          9.04          9.07         1.70 o
   6  -3   4          1.43          2.57         0.81 o
  -6  -2   4          8.44          7.27         1.23 o
  -5  -2   4          0.84          3.32         0.74 o
  -4  -2   4          3.14          6.18         1.04 o
  -3  -2   4         13.68         16.49         3.33 o
  -2  -2   4         38.01         31.81         5.99 o
  -1  -2   4         12.07         16.41         3.32 o
   0  -2   4        105.25         97.39        13.37 o
   1  -2   4         72.95         52.71         7.76 o
   2  -2   4         14.11         14.91         2.58 o
   3  -2   4          5.20          3.08         1.12 o
   4  -2   4          1.51          1.87         1.18 o
   5  -2   4          8.85          9.50         1.35 o
   6  -2   4          1.12          2.22         0.99 o
  -6  -1   4          8.45          8.19         0.93 o
  -4  -1   4          4.50          6.09         2.06 o
  -3  -1   4          6.66          1.54         2.42 o
  -2  -1   4         24.45         27.76         3.64 o
  -1  -1   4        123.33        143.95        26.18 o
   1  -1   4          2.50          3.45         1.19 o
   2  -1   4         65.84         63.57         9.04 o
   3  -1   4         24.30         19.29         3.21 o
   4  -1   4          1.03          3.48         0.92 o
   5  -1   4         18.19         19.71         2.25 o
   6  -1   4          0.31          1.88         0.79 o
  -6   0   4          5.54          8.20         0.92 o
  -5   0   4          0.11          0.86         0.41 o
  -4   0   4          1.68          0.16         0.33 o
  -3   0   4          5.13         11.78         1.87 o
  -2   0   4         68.81         72.02         9.27 o
  -1   0   4          7.00          8.72         1.38 o
   2   0   4          1.38          1.49         1.06 o
   3   0   4         13.68         11.76         1.61 o
   4   0   4          3.72          6.51         1.14 o
   5   0   4          1.35          2.28         0.86 o
   6   0   4          1.13          1.62         0.78 o
  -6   1   4          8.45          9.93         1.07 o
  -4   1   4          4.50          3.89         1.62 o
  -3   1   4          6.66          0.30         0.57 o
  -2   1   4         24.45         25.92         3.38 o
  -1   1   4        123.33        142.17        25.87 o
   1   1   4          2.50          4.23         1.30 o
   2   1   4         65.84         51.06         7.39 o
   3   1   4         24.30         17.59         2.91 o
   4   1   4          1.03          4.27         1.99 o
   5   1   4         18.19         20.61         2.32 o
   6   1   4          0.31          0.99         0.74 o
  -6   2   4          8.44          7.75         0.87 o
  -5   2   4          0.84          1.43         0.58 o
  -4   2   4          3.14          8.03         1.71 o
  -3   2   4         13.68         16.90         3.40 o
  -2   2   4         38.01         31.77         4.16 o
  -1   2   4         12.07         14.89         3.05 o
   0   2   4        105.25         92.69        10.43 o
   1   2   4         72.95         55.70         8.27 o
   2   2   4         14.11         23.13         3.51 o
   3   2   4          5.20          3.83         1.13 o
   4   2   4          1.51          3.22         1.09 o
   5   2   4          8.85         10.07         1.37 o
   6   2   4          1.12          1.50         0.73 o
  -6   3   4          7.54          5.44         1.87 o
  -5   3   4          5.97          6.36         1.19 o
  -4   3   4         32.82         45.24         8.24 o
  -3   3   4         62.58         77.41         8.34 o
  -2   3   4         11.69         11.37         2.49 o
  -1   3   4         37.20         41.41         4.88 o
   0   3   4         34.56         33.98         5.74 o
   1   3   4         58.49         51.00         7.33 o
   2   3   4         41.25         39.42         5.60 o
   3   3   4         15.61         10.16         1.97 o
   4   3   4          0.70          1.56         1.06 o
   5   3   4          9.04          6.89         1.38 o
   6   3   4          1.43          1.53         0.61 o
  -5   4   4          1.58          3.13         0.68 o
  -4   4   4         29.27         27.86         3.54 o
  -3   4   4          0.28          0.95         0.59 o
  -2   4   4          6.06          7.16         0.82 o
  -1   4   4         24.59         19.89         2.78 o
   0   4   4         24.77         30.10         4.22 o
   1   4   4          2.77          6.89         1.76 o
   2   4   4          8.19         12.18         2.11 o
   3   4   4          1.30          1.51         0.86 o
   4   4   4          0.94          5.69         1.25 o
   5   4   4          2.15          2.20         0.77 o
  -5   5   4          6.66          8.53         2.30 o
  -4   5   4         14.67         14.63         1.43 o
  -3   5   4         21.15         17.05         6.30 o
  -2   5   4          2.07          3.85         0.59 o
  -1   5   4         48.05         51.30         4.95 o
   0   5   4         30.98         26.33         4.38 o
   1   5   4          7.46          7.68         2.54 o
   2   5   4          5.03          5.69         1.25 o
   3   5   4         26.68         20.21         2.94 o
   4   5   4          1.69          0.91         0.67 o
   5   5   4          0.29          0.83         0.63 o
  -5   6   4          0.90          1.28         0.50 o
  -4   6   4          5.36          3.78         0.68 o
  -3   6   4          7.91          8.31         1.25 o
  -2   6   4          0.40          1.81         0.46 o
  -1   6   4          4.09          4.98         0.66 o
   0   6   4          5.71          5.32         0.71 o
   1   6   4         22.03         22.79         2.49 o
   3   6   4          3.46          4.03         0.97 o
   4   6   4          2.06          2.97         0.88 o
   5   6   4          1.96          2.31         0.87 o
  -4   7   4          2.35          2.40         0.56 o
  -3   7   4          8.95          7.64         0.83 o
  -2   7   4          3.81          5.08         0.99 o
  -1   7   4         10.34          9.45         1.39 o
   0   7   4         10.85         11.73         1.55 o
   1   7   4         32.50         29.32         2.49 o
   2   7   4          0.32          1.67         0.75 o
   3   7   4          6.00          5.37         1.19 o
   4   7   4          1.26          1.56         0.81 o
  -3   8   4          1.11          1.42         0.39 o
  -2   8   4          0.69          2.07         0.42 o
  -1   8   4          0.21          2.16         0.53 o
   0   8   4          3.78          4.30         0.62 o
   1   8   4          5.49          5.44         0.99 o
   2   8   4          4.96          3.93         0.68 o
   3   8   4          0.11          4.08         1.83 o
  -2   9   4          7.26          6.51         1.24 o
  -1   9   4          2.52          6.07         1.08 o
   0   9   4          7.38          6.80         0.82 o
   1   9   4         11.59         10.98         1.15 o
   2   9   4          3.85          4.76         0.79 o
  -1  -9   5         13.40          9.95         2.13 o
   0  -9   5          1.50          2.23         0.77 o
   1  -9   5          3.84          5.38         1.25 o
  -3  -8   5          2.61          5.10         2.31 o
  -2  -8   5          3.94          4.27         0.69 o
  -1  -8   5          3.87          4.14         0.57 o
   0  -8   5          3.42          4.92         0.78 o
   1  -8   5          6.45          5.59         0.76 o
   2  -8   5          1.55          2.70         0.73 o
  -4  -7   5          2.17          2.60         0.88 o
  -3  -7   5          1.58          4.09         0.54 o
  -2  -7   5          5.82          6.32         0.79 o
  -1  -7   5          4.19          3.74         0.60 o
   0  -7   5          7.11          6.22         1.24 o
   1  -7   5          0.62          1.55         0.68 o
   2  -7   5          0.03          3.50         0.97 o
   3  -7   5          1.08          6.96         1.31 o
  -4  -6   5          5.71          4.66         0.66 o
  -3  -6   5          8.45          7.50         0.79 o
  -2  -6   5          4.00          6.27         0.74 o
  -1  -6   5         10.33          8.96         1.11 o
   0  -6   5         10.85          6.33         1.21 o
   1  -6   5          7.43          5.73         1.45 o
   2  -6   5          2.27          1.92         1.07 o
   3  -6   5          6.92          5.65         1.33 o
   4  -6   5          1.51          2.42         0.92 o
  -5  -5   5          0.68          1.46         0.56 o
  -4  -5   5          1.08          1.21         0.53 o
  -3  -5   5          4.99          5.30         0.75 o
  -2  -5   5          1.00          4.20         0.88 o
  -1  -5   5          8.40          8.93         2.63 o
   0  -5   5         11.56          9.73         2.84 o
   1  -5   5          1.05          2.88         1.18 o
   2  -5   5         10.00         13.19         2.36 o
   3  -5   5          1.94          3.07         1.25 o
   4  -5   5          5.96          4.11         1.32 o
   5  -5   5          1.07          0.96         0.83 o
  -5  -4   5          4.95          3.19         1.48 o
  -4  -4   5          2.32          5.14         0.87 o
  -3  -4   5         11.48          9.94         1.76 o
  -2  -4   5          9.86          0.28         0.77 o
  -1  -4   5         26.62         22.06         2.77 o
   0  -4   5          0.40          1.61         1.02 o
   1  -4   5         18.78         11.41         2.39 o
   2  -4   5         11.41          6.89         1.74 o
   3  -4   5         21.11         20.74         3.36 o
   4  -4   5          0.95          2.35         1.19 o
   5  -4   5          0.54          2.05         0.97 o
  -5  -3   5          1.95          2.16         0.67 o
  -4  -3   5         25.84         25.54         4.97 o
  -3  -3   5         35.86         45.49         8.45 o
  -2  -3   5         11.02         13.43         2.71 o
  -1  -3   5          3.18          2.66         0.99 o
   0  -3   5          8.68          4.29         1.14 o
   1  -3   5         34.85         21.47         3.72 o
   2  -3   5          9.33          9.89         2.14 o
   3  -3   5          7.35          4.70         1.41 o
   4  -3   5          1.54          2.23         1.13 o
   5  -3   5          2.17          4.00         1.34 o
  -6  -2   5          0.27          1.56         0.65 o
  -5  -2   5          1.02          2.45         0.65 o
  -4  -2   5          1.95          2.05         1.01 o
  -3  -2   5         18.55         18.16         3.60 o
  -2  -2   5          8.62          7.48         1.07 o
  -1  -2   5         30.50         37.64         7.13 o
   1  -2   5          7.76          9.00         1.94 o
   2  -2   5         28.75         14.25         2.72 o
   3  -2   5          5.85          4.22         1.39 o
   4  -2   5          5.89          4.87         1.54 o
   5  -2   5          9.59         13.67         2.09 o
   6  -2   5          4.65          6.05         1.54 o
  -6  -1   5          2.36          1.25         0.69 o
  -5  -1   5         10.68         10.20         2.03 o
  -4  -1   5         12.60          0.26         0.62 o
  -3  -1   5         17.65         28.13         3.77 o
  -2  -1   5          8.72         13.10         1.77 o
  -1  -1   5         16.49         17.24         3.50 o
   2  -1   5          5.74          4.58         1.41 o
   3  -1   5          8.10          7.38         1.91 o
   4  -1   5          3.52          3.23         1.06 o
   5  -1   5          1.11          2.12         1.10 o
   6  -1   5          0.32          1.81         0.85 o
  -6   0   5          1.48          1.81         0.68 o
  -5   0   5          0.50          0.17         0.35 o
  -4   0   5          0.27          1.05         0.87 o
  -3   0   5          6.43          7.98         1.21 o
  -2   0   5          7.61          9.09         1.27 o
  -1   0   5          8.81          9.02         1.41 o
   3   0   5         17.60         15.32         2.04 o
   4   0   5          7.48          5.21         1.20 o
   5   0   5          7.99         11.46         1.58 o
   6   0   5         12.60          6.40         1.10 o
  -6   1   5          2.36          2.23         0.79 o
  -5   1   5         10.68          8.28         2.29 o
  -4   1   5         12.60          3.59         6.97 o
  -3   1   5         17.65         23.33         3.17 o
  -2   1   5          8.72         10.05         1.40 o
  -1   1   5         16.49         12.82         2.87 o
   2   1   5          5.74          3.79         1.50 o
   3   1   5          8.10          7.52         1.87 o
   4   1   5          3.52          3.74         1.02 o
   5   1   5          1.11          2.42         1.08 o
   6   1   5          0.32          1.77         1.25 o
  -6   2   5          0.27          0.76         0.81 o
  -5   2   5          1.02          2.02         0.67 o
  -4   2   5          1.95          1.46         2.34 o
  -3   2   5         18.55         24.00         4.11 o
  -2   2   5          8.62         10.87         2.76 o
  -1   2   5         30.50         29.08         5.60 o
   1   2   5          7.76          7.21         1.91 o
   2   2   5         28.75         23.42         3.85 o
   3   2   5          5.85          4.04         1.41 o
   4   2   5          5.89          5.02         1.57 o
   5   2   5          9.59          8.78         1.87 o
   6   2   5          4.65          4.69         1.59 o
  -5   3   5          1.95          2.03         0.70 o
  -4   3   5         25.84         20.18         4.06 o
  -3   3   5         35.86         37.51         7.09 o
  -2   3   5         11.02          8.99         1.96 o
  -1   3   5          3.18          3.65         0.94 o
   0   3   5          8.68          4.53         1.24 o
   1   3   5         34.85         21.03         3.90 o
   2   3   5          9.33          7.79         1.80 o
   3   3   5          7.35          4.20         1.30 o
   4   3   5          1.54          2.05         1.29 o
   5   3   5          2.17          2.55         1.25 o
  -5   4   5          4.95          5.36         1.59 o
  -4   4   5          2.32          1.80         0.65 o
  -2   4   5          9.86          4.40         5.43 o
  -1   4   5         26.62         20.54         2.78 o
   0   4   5          0.40          2.58         1.68 o
   1   4   5         18.78          8.68         2.19 o
   2   4   5         11.41         11.95         2.34 o
   3   4   5         21.11         23.19         3.77 o
   4   4   5          0.95          3.19         1.36 o
   5   4   5          0.54          1.08         0.94 o
  -5   5   5          0.68          1.18         0.64 o
  -4   5   5          1.08          2.08         1.25 o
  -3   5   5          4.99          6.10         0.91 o
  -2   5   5          1.00          1.76         0.92 o
  -1   5   5          8.40          7.46         1.71 o
   0   5   5         11.56          9.08         1.56 o
   1   5   5          1.05          3.21         1.42 o
   2   5   5         10.00         12.88         2.52 o
   3   5   5          1.94          2.30         1.21 o
   4   5   5          5.96          3.62         1.18 o
   5   5   5          1.07          2.29         0.86 o
  -4   6   5          5.71          5.05         0.82 o
  -3   6   5          8.45          7.50         0.96 o
  -2   6   5          4.00          4.87         0.72 o
  -1   6   5         10.33          6.66         1.29 o
   0   6   5         10.85         10.55         3.25 o
   1   6   5          7.43          9.20         2.28 o
   2   6   5          2.27          2.58         1.22 o
   3   6   5          6.92          5.05         1.28 o
   4   6   5          1.51          1.85         0.86 o
  -4   7   5          2.17          1.65         1.03 o
  -3   7   5          1.58          3.17         0.58 o
  -2   7   5          5.82          5.69         1.49 o
  -1   7   5          4.19          2.39         0.62 o
   0   7   5          7.11          6.67         0.89 o
   1   7   5          0.62          2.42         1.16 o
   2   7   5          0.03          2.01         1.01 o
   3   7   5          1.08          4.89         1.11 o
  -3   8   5          2.61          3.79         2.62 o
  -2   8   5          3.94          4.14         0.61 o
  -1   8   5          3.87          4.79         0.67 o
   0   8   5          3.42          5.33         0.85 o
   1   8   5          6.45          4.72         0.77 o
   2   8   5          1.55          2.88         0.79 o
  -1   9   5         13.40          8.75         1.39 o
   0   9   5          1.50          2.31         0.62 o
   1   9   5          3.84          4.11         0.74 o
  -2  -8   6          9.32          6.30         1.11 o
  -1  -8   6          7.19          6.66         0.93 o
   0  -8   6          3.72          4.26         0.78 o
   1  -8   6          0.26          1.31         0.72 o
   2  -8   6          3.11          2.89         1.00 o
  -3  -7   6          0.94          1.69         0.41 o
  -2  -7   6          4.46          4.91         0.66 o
  -1  -7   6          1.46          1.46         0.45 o
   0  -7   6         12.99          9.45         2.70 o
   1  -7   6          2.00          2.07         0.90 o
   2  -7   6          1.58          1.50         1.07 o
   3  -7   6          4.84          3.04         1.19 o
  -4  -6   6         12.60          8.34         1.24 o
  -3  -6   6          4.23          3.34         0.56 o
  -2  -6   6          0.55          1.48         0.43 o
  -1  -6   6          5.75          7.02         2.06 o
   0  -6   6         42.99         28.75         4.24 o
   1  -6   6          5.38          2.20         1.27 o
   2  -6   6          6.28          6.22         1.76 o
   3  -6   6          0.25          1.47         1.18 o
   4  -6   6          4.68          3.69         1.29 o
  -4  -5   6          3.26          2.55         0.65 o
  -2  -5   6         12.91         14.58         1.97 o
  -1  -5   6          4.57          5.87         1.38 o
   0  -5   6          3.75          3.25         1.26 o
   1  -5   6          1.80          1.25         1.19 o
   2  -5   6         20.09         15.38         2.89 o
   3  -5   6          3.14          4.46         1.56 o
   4  -5   6          4.67          4.47         1.60 o
  -5  -4   6          3.37          3.09         0.71 o
  -4  -4   6          6.53          8.26         1.17 o
  -3  -4   6          1.40          1.81         1.67 o
  -2  -4   6          2.78          3.52         1.02 o
  -1  -4   6          5.80          4.17         0.96 o
   0  -4   6         37.37         32.42         3.98 o
   1  -4   6          2.83          2.17         1.38 o
   2  -4   6         16.28         10.02         2.35 o
   3  -4   6          1.24          1.77         1.39 o
   4  -4   6          7.27          7.00         2.16 o
   5  -4   6          0.29          1.33         1.19 o
  -5  -3   6          1.52          1.12         0.57 o
  -4  -3   6         12.87          4.22         5.19 o
  -3  -3   6         15.43         10.15         2.20 o
  -2  -3   6          0.72          0.66         0.60 o
  -1  -3   6         11.47         13.49         2.83 o
   0  -3   6         13.77         13.78         2.59 o
   1  -3   6          4.60          3.55         1.51 o
   2  -3   6         19.67         11.27         2.46 o
   3  -3   6          1.12          1.97         1.37 o
   4  -3   6          1.86          2.17         1.31 o
   5  -3   6          0.61          2.18         1.08 o
  -5  -2   6         12.91         12.19         2.73 o
  -4  -2   6          3.17          1.92         2.69 o
  -3  -2   6         23.89         23.14         3.08 o
  -2  -2   6         53.81         69.55         8.89 o
  -1  -2   6          0.83          2.01         1.08 o
   1  -2   6         14.41         11.96         2.44 o
   2  -2   6          7.22          5.63         1.63 o
   3  -2   6          1.48          1.86         1.56 o
   4  -2   6          2.95          2.98         1.33 o
   5  -2   6          0.52          3.78         1.38 o
  -5  -1   6          0.27          0.33         0.76 o
  -4  -1   6          3.96          6.32         1.14 o
  -3  -1   6          4.63          6.92         1.07 o
  -2  -1   6          5.79          8.69         1.24 o
  -1  -1   6          2.50          6.44         1.65 o
   2  -1   6         35.24         45.63         6.49 o
   3  -1   6          9.57          8.70         2.21 o
   4  -1   6          2.45          4.40         1.61 o
   5  -1   6          1.52          1.63         0.88 o
  -6   0   6          4.73         -0.06         0.65 o
  -5   0   6         38.24         31.20         4.40 o
  -4   0   6          0.73          1.03         0.68 o
  -3   0   6         33.31         35.14         4.59 o
  -2   0   6        144.17        145.77        18.53 o
   3   0   6          5.87          5.26         1.71 o
   4   0   6          0.73          1.65         0.88 o
   5   0   6          0.07          1.27         0.96 o
  -5   1   6          0.27          0.78         0.62 o
  -4   1   6          3.96          5.22         1.09 o
  -3   1   6          4.63          8.29         1.23 o
  -2   1   6          5.79          6.25         0.96 o
  -1   1   6          2.50          3.08         1.09 o
   2   1   6         35.24         37.85         5.62 o
   3   1   6          9.57          9.45         2.36 o
   4   1   6          2.45          3.98         1.67 o
   5   1   6          1.52          3.34         0.95 o
  -5   2   6         12.91         17.77         3.70 o
  -4   2   6          3.17          2.01         0.74 o
  -3   2   6         23.89         27.26         3.59 o
  -2   2   6         53.81         52.20         6.73 o
  -1   2   6          0.83          6.68         1.75 o
   1   2   6         14.41         11.54         2.62 o
   2   2   6          7.22          5.66         1.90 o
   3   2   6          1.48          1.46         1.57 o
   4   2   6          2.95          3.02         1.36 o
   5   2   6          0.52          1.13         1.20 o
  -5   3   6          1.52          2.04         1.17 o
  -4   3   6         12.87          0.23         0.86 o
  -3   3   6         15.43         13.56         1.91 o
  -2   3   6          0.72          1.33         0.78 o
  -1   3   6         11.47         10.18         2.36 o
   0   3   6         13.77         12.48         1.94 o
   1   3   6          4.60          3.95         1.82 o
   2   3   6         19.67         16.31         3.12 o
   3   3   6          1.12          3.15         1.38 o
   4   3   6          1.86          3.29         1.41 o
   5   3   6          0.61          1.90         1.13 o
  -5   4   6          3.37          4.49         0.90 o
  -4   4   6          6.52          5.32         1.42 o
  -3   4   6          1.40          0.65         0.72 o
  -2   4   6          2.78          3.36         1.09 o
  -1   4   6          5.80          6.85         1.39 o
   0   4   6         37.37         26.83         3.54 o
   1   4   6          2.83          2.64         1.78 o
   2   4   6         16.28          9.29         2.25 o
   3   4   6          1.24          2.92         1.40 o
   4   4   6          7.27          5.29         1.87 o
   5   4   6          0.29          1.01         1.14 o
  -4   5   6          3.26          1.94         0.71 o
  -3   5   6          1.48          0.46         0.47 o
  -2   5   6         12.91         10.37         2.19 o
  -1   5   6          4.57          2.99         1.00 o
   0   5   6          3.75          4.84         1.73 o
   1   5   6          1.80          1.20         1.33 o
   2   5   6         20.09         12.72         3.09 o
   3   5   6          3.14          2.80         1.53 o
   4   5   6          4.67          4.28         1.62 o
  -4   6   6         12.60          8.71         1.10 o
  -3   6   6          4.23          4.54         0.71 o
  -2   6   6          0.55          1.24         0.40 o
  -1   6   6          5.75          5.84         1.52 o
   0   6   6         42.99         27.06         3.59 o
   1   6   6          5.38          6.46         1.87 o
   2   6   6          6.28          5.95         2.02 o
   3   6   6          0.25          1.99         1.38 o
   4   6   6          4.68          1.99         1.35 o
  -3   7   6          0.94          1.71         0.46 o
  -2   7   6          4.46          5.05         1.83 o
  -1   7   6          1.46          1.78         0.59 o
   0   7   6         12.99          9.25         2.07 o
   1   7   6          2.00          4.71         2.63 o
   2   7   6          1.58          2.47         1.31 o
   3   7   6          4.84          3.07         1.31 o
  -2   8   6          9.32          7.71         1.11 o
  -1   8   6          7.19          6.88         0.94 o
   0   8   6          3.72          5.45         1.53 o
   1   8   6          0.26          0.77         0.77 o
   2   8   6          3.11          0.84         0.99 o
  -1  -8   7          0.27          0.93         0.54 o
   0  -8   7          2.55          1.34         0.88 o
   1  -8   7          1.50          4.05         1.29 o
  -3  -7   7         10.36          9.89         1.86 o
  -2  -7   7          3.52          2.30         0.53 o
  -1  -7   7          0.54          1.16         0.51 o
   0  -7   7          7.29          3.09         1.02 o
   1  -7   7         10.39          6.36         2.07 o
   2  -7   7          2.83          6.23         1.53 o
  -3  -6   7         10.46          6.92         0.84 o
  -2  -6   7          1.21          1.14         0.36 o
  -1  -6   7          3.50          4.14         0.99 o
   0  -6   7          1.07          1.11         0.81 o
   1  -6   7          0.61          0.81         1.18 o
   2  -6   7          0.04          0.81         1.18 o
   3  -6   7          0.50          1.04         1.18 o
  -4  -5   7          3.01          3.51         1.09 o
  -3  -5   7         15.48         13.20         1.79 o
  -2  -5   7          6.05          6.18         1.09 o
  -1  -5   7          3.43          4.25         0.99 o
   0  -5   7          3.56          5.19         1.09 o
   1  -5   7         28.46         23.20         3.84 o
   2  -5   7         12.57         13.35         2.63 o
   3  -5   7          3.30          4.57         1.61 o
  -4  -4   7          0.24          0.83         0.93 o
  -3  -4   7          2.50          2.68         0.96 o
  -2  -4   7          1.82          0.87         0.68 o
  -1  -4   7          0.21          2.24         1.27 o
   0  -4   7          1.13          1.44         0.79 o
   1  -4   7         17.85         11.13         2.45 o
   2  -4   7          0.33          0.55         1.14 o
   3  -4   7          5.78          6.75         1.78 o
   4  -4   7          2.43          2.20         1.33 o
  -5  -3   7          1.72          0.87         1.34 o
  -4  -3   7          5.68          7.70         1.72 o
  -3  -3   7          0.09          3.47         1.04 o
  -2  -3   7         11.54         11.64         2.40 o
  -1  -3   7          4.09          8.69         2.04 o
   1  -3   7         41.25         44.05         6.61 o
   2  -3   7          4.95          4.70         1.69 o
   3  -3   7          1.91          4.62         1.65 o
   4  -3   7          2.78          3.22         1.32 o
   5  -3   7          1.65          3.86         1.26 o
  -5  -2   7          2.97          1.07         1.84 o
  -4  -2   7          5.27          4.93         1.75 o
  -3  -2   7          9.32         13.35         1.82 o
  -2  -2   7          1.79          2.95         0.97 o
  -1  -2   7          8.22          7.99         1.99 o
   2  -2   7          2.73          3.48         1.54 o
   3  -2   7         11.32         11.24         2.32 o
   4  -2   7          1.64          0.86         1.42 o
   5  -2   7          1.62          1.79         1.09 o
  -5  -1   7          5.05          4.50         0.98 o
  -4  -1   7         12.25         13.81         1.93 o
  -3  -1   7          1.04          1.81         0.50 o
  -2  -1   7         54.25         62.09         8.06 o
   3  -1   7         23.42         17.87         3.20 o
   4  -1   7          2.10          2.88         1.42 o
   5  -1   7          1.72          2.23         0.87 o
  -5   0   7          9.67          8.25         1.47 o
  -4   0   7          0.84          3.31         0.70 o
  -3   0   7         63.12         79.12        10.12 o
  -2   0   7          1.36          2.13         0.59 o
   4   0   7          0.12          0.70         0.89 o
   5   0   7          0.40          1.17         0.83 o
  -5   1   7          5.05          6.81         1.29 o
  -4   1   7         12.25         12.81         1.81 o
  -3   1   7          1.04          3.73         0.86 o
  -2   1   7         54.25         67.16        10.97 o
  -1   1   7         48.79         46.67         8.90 o
   3   1   7         23.42         23.43         4.12 o
   4   1   7          2.10          3.82         1.65 o
   5   1   7          1.72          2.11         0.79 o
  -5   2   7          2.97          1.38         0.99 o
  -4   2   7          5.27          6.18         1.06 o
  -3   2   7          9.32         13.19         1.82 o
  -2   2   7          1.79          2.32         0.91 o
  -1   2   7          8.22          9.66         2.30 o
   2   2   7          2.73          3.46         1.74 o
   3   2   7         11.32         12.13         2.68 o
   4   2   7          1.64          1.34         1.37 o
   5   2   7          1.62          1.85         1.21 o
  -5   3   7          1.72          1.36         1.70 o
  -4   3   7          5.68          4.54         0.90 o
  -3   3   7          0.09          0.84         0.46 o
  -2   3   7         11.54         12.69         2.60 o
  -1   3   7          4.09          4.18         1.50 o
   0   3   7         11.80         11.28         2.79 o
   1   3   7         41.25         55.76         8.43 o
   2   3   7          4.95          4.72         1.88 o
   3   3   7          1.91          2.23         1.54 o
   4   3   7          2.78          3.38         1.58 o
   5   3   7          1.65          1.20         1.18 o
  -4   4   7          0.24          0.53         0.71 o
  -3   4   7          2.50          2.02         0.86 o
  -2   4   7          1.82          1.48         0.85 o
  -1   4   7          0.21          1.21         0.94 o
   0   4   7          1.13          2.08         1.04 o
   1   4   7         17.85         11.94         2.88 o
   2   4   7          0.33          0.63         1.61 o
   3   4   7          5.78          7.12         2.00 o
   4   4   7          2.43          2.54         1.35 o
  -4   5   7          3.01          1.55         1.03 o
  -3   5   7         15.48         16.32         3.21 o
  -2   5   7          6.05          3.24         0.96 o
  -1   5   7          3.43          4.02         1.23 o
   0   5   7          3.56          4.00         1.30 o
   1   5   7         28.46         32.46         5.80 o
   2   5   7         12.57         10.85         2.48 o
   3   5   7          3.30          2.82         1.51 o
   4   5   7          3.81          6.84         2.00 o
  -3   6   7         10.46          7.64         1.19 o
  -2   6   7          1.21          1.70         0.54 o
  -1   6   7          3.50          7.24         1.51 o
   0   6   7          1.07          2.27         1.04 o
   1   6   7          0.61          0.20         1.57 o
   3   6   7          0.50          1.23         1.56 o
  -3   7   7         10.36          4.47         1.90 o
  -2   7   7          3.52          2.96         0.65 o
  -1   7   7          0.54          3.35         1.31 o
   0   7   7          7.29          3.32         1.25 o
   1   7   7         10.39          7.24         2.02 o
   2   7   7          2.83          3.76         1.90 o
  -1   8   7          0.27          2.54         1.17 o
   0   8   7          2.55          2.27         1.51 o
   1   8   7          1.50          3.04         1.67 o
  -2  -7   8          1.57          2.84         1.14 o
  -1  -7   8          1.29          1.69         0.76 o
   0  -7   8          1.38          2.36         1.02 o
   1  -7   8          4.40          3.11         1.29 o
  -3  -6   8          9.60          4.96         4.24 o
  -2  -6   8          3.79          4.99         0.94 o
  -1  -6   8          9.89         12.13         1.73 o
   0  -6   8          2.17          2.14         0.89 o
   1  -6   8          4.30          2.14         1.25 o
   2  -6   8          3.08          3.55         1.41 o
  -3  -5   8          5.43          8.59         1.87 o
  -2  -5   8          7.57         11.72         2.41 o
  -1  -5   8          6.70          5.80         1.49 o
   0  -5   8          0.68          1.22         0.78 o
   1  -5   8          0.99          0.84         1.24 o
   2  -5   8          1.93          2.51         1.44 o
   3  -5   8          3.00          4.97         1.60 o
  -4  -4   8          1.24          0.55         0.59 o
  -3  -4   8         12.20         14.61         1.95 o
  -2  -4   8          3.82          4.92         1.33 o
  -1  -4   8          6.94          3.88         1.27 o
   0  -4   8          7.73         13.66         2.48 o
   1  -4   8         11.33          9.35         2.06 o
   2  -4   8         11.00          7.83         2.09 o
   3  -4   8          4.64          3.38         1.57 o
   4  -4   8          1.05          1.12         1.34 o
  -4  -3   8          1.53          3.68         1.49 o
  -3  -3   8          0.65          3.90         1.02 o
  -2  -3   8          7.34          7.34         1.70 o
  -1  -3   8          5.17          6.51         1.73 o
   1  -3   8          5.02          4.24         1.61 o
   2  -3   8          2.41          3.18         1.44 o
   3  -3   8          1.55          4.30         1.55 o
   4  -3   8          3.17          4.66         1.53 o
  -5  -2   8          2.83          3.65         0.83 o
  -4  -2   8          3.98          5.28         0.84 o
  -3  -2   8          3.39          6.12         0.92 o
  -2  -2   8          6.66         10.49         2.22 o
  -1  -2   8          8.38          8.08         1.98 o
   2  -2   8          6.06          5.44         1.78 o
   3  -2   8          0.14          1.21         1.37 o
   4  -2   8          3.87          3.85         1.38 o
  -5  -1   8          1.79          2.49         0.69 o
  -4  -1   8         17.72         18.75         2.50 o
  -3  -1   8          2.32          3.59         0.86 o
  -2  -1   8          5.24          5.12         0.96 o
   3  -1   8          2.08          1.74         1.20 o
   4  -1   8          0.57          1.72         1.17 o
  -5   0   8          1.04          2.84         0.68 o
  -4   0   8          1.17          3.28         0.65 o
  -3   0   8          0.60          0.64         0.39 o
   4   0   8          2.73          4.01         1.73 o
   5   0   8          0.21          0.97         0.81 o
  -5   1   8          1.79          2.53         0.69 o
  -4   1   8         17.72         18.48         2.48 o
  -3   1   8          2.32          4.83         1.79 o
  -2   1   8          5.24          6.52         1.13 o
   3   1   8          2.08          1.00         1.34 o
   4   1   8          0.57          2.27         1.60 o
  -5   2   8          2.83          4.91         1.03 o
  -4   2   8          3.98          5.92         0.92 o
  -3   2   8          3.39          4.01         0.70 o
  -2   2   8          6.66         13.11         2.69 o
  -1   2   8          8.38          7.21         1.91 o
   2   2   8          6.06          6.65         2.05 o
   3   2   8          0.14          0.73         1.51 o
   4   2   8          3.87          3.52         1.63 o
  -4   3   8          1.53          3.36         0.82 o
  -3   3   8          0.65          1.47         0.40 o
  -2   3   8          7.34         11.48         2.42 o
  -1   3   8          5.17          6.87         1.90 o
   1   3   8          5.02          4.60         2.00 o
   2   3   8          2.41          2.37         1.82 o
   3   3   8          1.55          3.15         1.65 o
   4   3   8          3.17          2.66         1.56 o
  -4   4   8          1.24          2.89         0.63 o
  -3   4   8         12.20         12.87         2.61 o
  -2   4   8          3.82          6.27         1.55 o
  -1   4   8          6.94          5.09         1.69 o
   0   4   8          7.73          9.65         1.72 o
   1   4   8         11.33         10.49         2.85 o
   2   4   8         11.00          6.81         2.52 o
   3   4   8          4.64          2.79         1.84 o
   4   4   8          1.05          0.91         1.38 o
  -3   5   8          5.43          6.26         1.49 o
  -2   5   8          7.57          7.11         1.35 o
  -1   5   8          6.70          4.92         1.36 o
   0   5   8          0.68          1.59         1.01 o
   1   5   8          0.99          0.85         1.80 o
   2   5   8          1.93          2.00         1.94 o
   3   5   8          3.00          1.79         1.54 o
  -3   6   8          9.60          7.84         1.43 o
  -2   6   8          3.79          6.18         1.85 o
  -1   6   8          9.89         10.98         1.97 o
   0   6   8          2.17          1.68         1.12 o
   1   6   8          4.30          2.72         1.97 o
   2   6   8          3.08          2.04         1.68 o
  -2   7   8          1.57          1.08         0.58 o
  -1   7   8          1.29          1.88         1.16 o
   0   7   8          1.38          1.09         1.00 o
   1   7   8          4.40          2.72         1.76 o
  -2  -6   9          2.76          2.31         0.71 o
  -1  -6   9          0.17          1.02         0.70 o
   0  -6   9          3.15          3.86         0.98 o
   1  -6   9          1.61          2.33         1.27 o
  -3  -5   9          3.13          2.70         0.94 o
  -2  -5   9          3.40          3.66         1.14 o
  -1  -5   9          4.23          4.02         0.96 o
   0  -5   9          3.10          4.56         1.28 o
   1  -5   9          5.40          3.23         1.36 o
   2  -5   9          2.05          0.84         1.30 o
  -3  -4   9          4.36          3.36         1.05 o
  -2  -4   9          4.45          6.89         1.63 o
  -1  -4   9          0.71          2.26         1.15 o
   0  -4   9          0.59          2.58         1.18 o
   1  -4   9          1.37          2.45         1.28 o
   2  -4   9          1.82          2.00         1.32 o
   3  -4   9          0.08          0.29         1.23 o
  -4  -3   9          2.56          5.74         1.37 o
  -3  -3   9          3.76          3.80         0.69 o
  -2  -3   9         10.17         10.30         2.21 o
  -1  -3   9          6.99          6.49         1.70 o
   2  -3   9          8.31         10.47         2.16 o
   3  -3   9          3.08          3.39         1.44 o
  -4  -2   9          4.46          4.83         0.77 o
  -3  -2   9          3.65          3.78         0.68 o
  -2  -2   9          2.38          4.86         1.36 o
   3  -2   9          0.59          0.57         1.42 o
   4  -2   9          1.35          0.90         1.11 o
  -4  -1   9          4.59          5.84         0.89 o
  -3  -1   9          2.28          4.18         0.87 o
  -2  -1   9          0.26          1.65         1.04 o
   4  -1   9          0.04          0.11         1.06 o
  -4   0   9          0.49          0.80         0.40 o
  -3   0   9          2.27          5.71         0.92 o
  -2   0   9          2.33          3.60         2.04 o
  -4   1   9          4.59          6.14         1.03 o
  -3   1   9          2.28          3.29         0.67 o
  -2   1   9          0.26          5.52         1.53 o
   4   1   9          0.04         -0.08         1.28 o
  -4   2   9          4.46          6.09         0.94 o
  -3   2   9          3.65          5.17         0.86 o
  -2   2   9          2.38          2.42         1.05 o
  -1   2   9         10.09         10.29         2.42 o
   2   2   9          3.29          3.49         1.68 o
   3   2   9          0.59          0.82         1.50 o
   4   2   9          1.35          1.11         1.28 o
  -4   3   9          2.56          4.13         1.12 o
  -3   3   9          3.76          3.04         0.62 o
  -2   3   9         10.17         14.26         2.91 o
  -1   3   9          6.99          6.26         1.76 o
   1   3   9          1.61          1.90         1.98 o
   2   3   9          8.31         10.71         2.71 o
   3   3   9          3.08          1.02         1.74 o
  -3   4   9          4.36          5.82         1.45 o
  -2   4   9          4.45          4.65         1.30 o
  -1   4   9          0.71          2.03         1.21 o
   0   4   9          0.59          3.72         1.95 o
   1   4   9          1.37          1.32         2.08 o
   2   4   9          1.82          1.93         1.83 o
   3   4   9          0.08          1.74         1.73 o
  -3   5   9          3.13          3.45         1.08 o
  -2   5   9          3.40          5.07         1.35 o
  -1   5   9          4.23          6.18         1.44 o
   0   5   9          3.10          5.00         1.39 o
   1   5   9          5.40          2.75         2.10 o
   2   5   9          2.05          0.70         1.81 o
  -2   6   9          2.76          2.52         1.85 o
  -1   6   9          0.17          0.41         0.96 o
   0   6   9          3.15          1.88         1.03 o
   1   6   9          1.61          1.14         1.91 o
  -2  -5  10          7.04          7.02         1.72 o
  -1  -5  10          0.20          0.98         0.93 o
   0  -5  10          0.38          1.38         1.10 o
   1  -5  10          0.94          2.44         1.16 o
  -2  -4  10          0.24          0.86         0.90 o
  -1  -4  10          1.60          3.45         1.26 o
   1  -4  10          1.74          3.48         1.36 o
   2  -4  10          1.21          2.51         1.37 o
  -3  -3  10          3.57          5.48         1.33 o
  -2  -3  10          5.18          7.46         1.77 o
  -1  -3  10          2.27          3.21         1.19 o
   2  -3  10          1.55          2.66         1.24 o
   3  -3  10          1.27          0.65         1.39 o
  -3  -2  10          0.84          2.76         1.44 o
  -2  -2  10          0.18          1.90         1.07 o
   3  -2  10          2.71          3.32         1.29 o
  -3  -1  10          5.09          6.95         1.25 o
  -2  -1  10          4.14          5.80         1.46 o
  -3   0  10          0.20          1.85         0.54 o
  -2   0  10          2.45          1.79         0.69 o
  -3   1  10          5.09          6.38         1.55 o
  -2   1  10          4.14          4.71         1.42 o
  -3   2  10          0.84          2.32         0.75 o
  -2   2  10          0.18          5.13         1.47 o
   3   2  10          2.71          2.98         1.54 o
  -3   3  10          3.57          4.67         1.28 o
  -2   3  10          5.18          6.45         1.75 o
  -1   3  10          2.27          2.24         1.15 o
   2   3  10          1.55          1.02         1.73 o
  -2   4  10          0.24          0.68         0.98 o
  -1   4  10          1.60          3.79         1.41 o
   1   4  10          1.74          1.19         1.69 o
  -2   5  10          7.04          6.21         1.67 o
  -1   5  10          0.20          1.31         1.02 o
   0   5  10          0.38          0.91         0.89 o
   1   5  10          0.94          1.62         1.78 o
  -1  -4  11          0.63          1.21         1.03 o
  -2  -3  11          0.97          0.80         1.08 o
  -2  -2  11          4.11          8.94         2.03 o
  -2  -1  11          1.28          3.25         1.16 o
  -2   0  11          2.89          3.73         1.17 o
  -2   1  11          1.28          2.33         1.00 o
  -2   2  11          4.11          4.11         1.45 o
  -2   3  11          0.97          3.58         1.33 o
  -1   3  11          0.90          3.13         1.30 o
  -1   4  11          0.63          2.58         1.33 o
                                                
