# Supplementary material for: Accounting for electron-beam-induced warping of molecular nanocrystals in MicroED structure determination
Source: IUCrJ. 2025 Feb 10;12(Pt 2):223–38. doi: 10.1107/S2052252524012132 (PMC11878443; doi:10.1107/S2052252524012132)
Supplement: Supplementary file 4 [file m-12-00223-ZnIImethioninesup4.hkl]

#
# h,k,l, Fc-squared, Fo-squared, sigma(Fo-squared), status flag
#
data_ZnIImethionine
_shelx_title ' znmet_cryo_apollo_merge01_a.res in P2(1)'
_shelx_refln_list_code          4
_shelx_F_calc_maximum       26.39
_exptl_crystal_F_000       128.75
_reflns_d_resolution_high  0.7835

loop_
 _space_group_symop_operation_xyz
 'x, y, z'
 '-x, y+1/2, -z'

_cell_length_a     9.0700
_cell_length_b     4.9100
_cell_length_c    14.9700
_cell_angle_alpha  90.000
_cell_angle_beta  106.936
_cell_angle_gamma  90.000

_shelx_F_squared_multiplier     1.000

loop_
 _refln_index_h
 _refln_index_k
 _refln_index_l
 _refln_F_squared_calc
 _refln_F_squared_meas
 _refln_F_squared_sigma
 _refln_observed_status
   0  -6   0          3.69          3.46         0.40 o
   1  -6   0          0.94          1.06         0.13 o
   2  -6   0          3.32          1.48         0.20 o
   3  -6   0          2.63          1.79         0.26 o
   1  -5   0         10.30          8.00         0.63 o
   2  -5   0          0.78          1.15         0.17 o
   3  -5   0          4.52          2.52         0.25 o
   4  -5   0          0.49          1.15         0.16 o
   5  -5   0          2.06          1.03         0.15 o
   6  -5   0          6.14          4.97         0.42 o
   0  -4   0         62.76         40.08         4.01 o
   1  -4   0         17.53         20.04         1.57 o
   2  -4   0          9.56         11.40         0.94 o
   3  -4   0         11.65         14.78         1.07 o
   4  -4   0          2.10          1.82         0.23 o
   5  -4   0          0.32          2.32         0.96 o
   6  -4   0          6.25          4.88         0.42 o
   7  -4   0          0.57          1.04         0.17 o
   8  -4   0          0.19          0.30         0.11 o
   1  -3   0         31.85         28.59         2.24 o
   2  -3   0         27.88         30.35         2.25 o
   3  -3   0         25.83         17.61         1.29 o
   4  -3   0         14.06         14.26         1.12 o
   5  -3   0          5.64         10.07         0.81 o
   6  -3   0         14.98         14.47         1.24 o
   7  -3   0          1.38          2.28         0.24 o
   8  -3   0          0.62          1.80         0.38 o
   9  -3   0          2.52          1.61         0.18 o
   0  -2   0        150.07        128.98        12.89 o
   1  -2   0         34.79         46.41         3.64 o
   2  -2   0        149.44        144.88        11.02 o
   3  -2   0         28.81         32.53         2.51 o
   4  -2   0         76.92         72.10         5.53 o
   5  -2   0          5.03          6.40         0.55 o
   6  -2   0         12.70         14.88         1.14 o
   7  -2   0          2.18          1.74         0.23 o
   8  -2   0          5.60          4.78         0.44 o
   9  -2   0          5.30          4.02         0.38 o
  10  -2   0          1.89          1.54         0.24 o
   1  -1   0        611.21        388.57        28.34 o
   2  -1   0         37.73         42.48         3.46 o
   3  -1   0         27.57         23.15         1.73 o
   4  -1   0         34.91         48.03         3.80 o
   5  -1   0         42.23         35.89         3.17 o
   6  -1   0          7.60         13.05         1.74 o
   7  -1   0          2.06          1.80         0.33 o
   8  -1   0          1.68          2.08         0.29 o
   9  -1   0          2.58          1.92         0.26 o
  10  -1   0          0.22          0.96         0.16 o
   1   0   0          4.81          5.95         0.86 o
   2   0   0        632.13        389.98        32.54 o
   3   0   0          3.52          5.16         0.57 o
   4   0   0         12.34         42.92         3.70 o
   5   0   0         26.37         16.34         1.51 o
   6   0   0         45.87         45.68         4.17 o
   7   0   0          5.10          3.07         0.39 o
   8   0   0          0.26          3.61         0.61 o
   9   0   0          0.04          0.65         0.35 o
  10   0   0          0.61          0.48         0.14 o
  11   0   0          1.32          0.38         0.48 o
   1   1   0        611.21        346.55        24.38 o
   2   1   0         37.73         41.56         3.22 o
   3   1   0         27.57         31.59         2.46 o
   4   1   0         34.91         48.24         3.83 o
   5   1   0         42.23         35.16         3.86 o
   6   1   0          7.60         13.05         1.26 o
   7   1   0          2.06          1.64         0.23 o
   8   1   0          1.68          1.61         0.30 o
   9   1   0          2.58          2.02         0.34 o
  10   1   0          0.22          0.78         0.25 o
   0   2   0        150.07        143.22        14.15 o
   1   2   0         34.79         47.99         3.74 o
   2   2   0        149.44        125.38         8.77 o
   3   2   0         28.81         35.67         2.56 o
   4   2   0         76.92         71.42         5.48 o
   5   2   0          5.03          6.83         0.79 o
   6   2   0         12.70         13.58         1.07 o
   7   2   0          2.18          2.96         0.46 o
   8   2   0          5.60          4.64         0.43 o
   9   2   0          5.30          3.77         0.36 o
  10   2   0          1.89          1.82         0.23 o
   1   3   0         31.85         29.00         2.35 o
   2   3   0         27.88         30.59         2.31 o
   3   3   0         25.83         16.24         1.20 o
   4   3   0         14.06         15.07         1.10 o
   5   3   0          5.64          7.62         0.68 o
   6   3   0         14.98         15.67         1.24 o
   7   3   0          1.38          2.87         0.36 o
   8   3   0          0.62          1.35         0.20 o
   9   3   0          2.52          1.86         0.20 o
   0   4   0         62.76         45.83         4.55 o
   1   4   0         17.53         18.95         1.43 o
   2   4   0          9.56         11.38         0.94 o
   3   4   0         11.65         12.16         0.94 o
   4   4   0          2.10          1.57         0.20 o
   5   4   0          0.32          2.23         0.82 o
   6   4   0          6.25          6.35         0.54 o
   7   4   0          0.57          1.15         0.22 o
   8   4   0          0.19          0.29         0.11 o
   1   5   0         10.30          8.48         0.70 o
   2   5   0          0.78          1.14         0.19 o
   3   5   0          4.52          2.62         0.26 o
   4   5   0          0.49          1.29         0.22 o
   5   5   0          2.06          0.99         0.14 o
   6   5   0          6.14          4.38         0.42 o
   0   6   0          3.69          3.12         0.39 o
   1   6   0          0.94          1.42         0.29 o
   2   6   0          3.32          1.82         0.19 o
   3   6   0          2.63          1.60         0.53 o
  -3  -6   1          0.15          0.45         0.12 o
  -2  -6   1          0.57          0.47         0.26 o
  -1  -6   1          0.47          0.87         0.11 o
   0  -6   1          0.56          0.91         0.10 o
   1  -6   1          0.43          0.51         0.10 o
   2  -6   1          1.54          0.94         0.13 o
  -6  -5   1          1.04          1.28         0.16 o
  -5  -5   1          1.00          1.03         0.15 o
  -4  -5   1          0.70          0.77         0.11 o
  -3  -5   1          1.45          1.85         0.22 o
  -2  -5   1          6.20          4.37         0.39 o
  -1  -5   1          4.28          3.93         0.36 o
   0  -5   1          1.74          1.85         0.21 o
   1  -5   1          6.27          5.58         0.50 o
   2  -5   1          6.46          5.44         0.46 o
   3  -5   1          3.23          2.47         0.25 o
   4  -5   1          4.41          4.56         0.39 o
   5  -5   1          1.53          1.39         0.18 o
   6  -5   1          5.52          5.13         0.38 o
  -8  -4   1          0.39          0.60         0.15 o
  -7  -4   1          0.51          0.68         0.17 o
  -6  -4   1          6.78          4.10         0.39 o
  -5  -4   1          4.54          4.78         0.42 o
  -4  -4   1          2.04          4.00         0.34 o
  -3  -4   1          1.66          3.02         0.28 o
  -2  -4   1         17.05         14.56         1.18 o
  -1  -4   1          6.28          7.00         0.69 o
   0  -4   1         22.25         21.70         1.54 o
   1  -4   1         10.88         11.43         0.99 o
   2  -4   1          1.31          5.13         1.53 o
   3  -4   1         10.34         10.47         0.85 o
   4  -4   1          9.08          7.09         0.60 o
   5  -4   1          4.63          5.13         0.41 o
   6  -4   1          4.34          3.50         0.32 o
   7  -4   1          2.98          3.11         0.32 o
   8  -4   1          1.32          0.94         0.14 o
  -9  -3   1          0.38          0.86         0.14 o
  -8  -3   1          1.10          2.19         0.22 o
  -7  -3   1          8.19          5.42         0.46 o
  -6  -3   1          6.34          6.31         0.54 o
  -5  -3   1          0.26          3.20         0.77 o
  -4  -3   1          8.75          6.91         0.58 o
  -3  -3   1         24.18         27.56         1.96 o
  -2  -3   1          3.17          5.30         1.15 o
  -1  -3   1         20.96         28.09         2.22 o
   0  -3   1          1.30          1.78         0.34 o
   1  -3   1         40.84         30.28         2.53 o
   2  -3   1          5.00         10.98         0.97 o
   3  -3   1         19.14         22.83         1.74 o
   4  -3   1          7.56          7.61         0.72 o
   5  -3   1          3.79          3.99         0.39 o
   6  -3   1         12.49          8.68         0.80 o
   7  -3   1          0.37          0.85         0.20 o
   8  -3   1          6.30          5.92         0.54 o
   9  -3   1          1.11          0.91         0.13 o
 -10  -2   1          1.15          1.23         0.18 o
  -9  -2   1          2.68          3.03         0.43 o
  -8  -2   1         26.60         17.53         1.32 o
  -7  -2   1         11.81         11.67         0.92 o
  -6  -2   1          1.17          2.07         0.33 o
  -5  -2   1          5.01          3.49         0.45 o
  -4  -2   1         11.77         16.20         1.34 o
  -3  -2   1         43.54         39.57         3.05 o
  -2  -2   1          2.84         17.37         1.93 o
  -1  -2   1          6.93         14.18         1.17 o
   0  -2   1         52.75         51.52         3.87 o
   1  -2   1          1.96          9.20         0.83 o
   2  -2   1         94.34        100.43         8.76 o
   3  -2   1        102.61         92.91         7.02 o
   4  -2   1          7.98          8.05         0.75 o
   5  -2   1         32.69         34.27         2.49 o
   6  -2   1         22.81         28.05         2.09 o
   7  -2   1         17.01         13.31         1.18 o
   8  -2   1          1.85          1.39         0.23 o
   9  -2   1          1.04          1.10         0.20 o
  10  -2   1          0.60          0.85         0.16 o
 -11  -1   1          0.57          0.35         0.55 o
 -10  -1   1          0.89          1.18         0.26 o
  -9  -1   1          3.58          3.58         0.55 o
  -8  -1   1          7.05          8.91         0.81 o
  -7  -1   1         13.02         15.51         1.38 o
  -6  -1   1          6.24          6.27         0.67 o
  -5  -1   1         45.37         38.65         3.08 o
  -4  -1   1         18.47         21.63         1.64 o
  -3  -1   1         61.61         68.77         4.85 o
  -2  -1   1         82.90         85.87         6.53 o
  -1  -1   1         94.89        100.94         8.04 o
   0  -1   1         14.64         23.66         2.17 o
   1  -1   1        597.55        349.48        28.27 o
   2  -1   1        152.10        122.43        10.42 o
   3  -1   1         44.83         44.49         3.82 o
   4  -1   1         97.69         70.43         9.50 o
   5  -1   1         38.66         35.30         3.03 o
   6  -1   1         17.51         15.32         1.57 o
   7  -1   1          3.55          7.33         0.76 o
   8  -1   1          3.21          3.15         0.38 o
   9  -1   1          1.53          1.80         0.29 o
  10  -1   1          3.73          3.27         0.64 o
 -11   0   1          0.38          0.60         0.16 o
 -10   0   1          0.49          0.70         0.16 o
  -9   0   1          1.38          2.69         0.48 o
  -8   0   1          8.27         10.46         0.97 o
  -7   0   1         14.15         11.91         1.08 o
  -6   0   1         22.18         23.68         1.93 o
  -5   0   1          3.17          3.76         0.82 o
  -4   0   1         10.69         28.50         2.32 o
  -3   0   1         37.23         28.39         2.33 o
  -2   0   1        151.17        120.69         9.56 o
  -1   0   1          1.94         24.42         3.92 o
   1   0   1         24.55         10.01         3.39 o
   2   0   1          0.09          4.49         2.18 o
   3   0   1         45.94         46.58         4.28 o
   4   0   1         74.38         64.57         6.57 o
   5   0   1         12.65         10.53         1.29 o
   6   0   1         89.89         70.41         5.71 o
   7   0   1          4.43          3.80         0.87 o
   8   0   1          1.07          3.19         0.53 o
   9   0   1          2.48          2.51         0.54 o
  10   0   1          0.14          0.67         0.15 o
 -11   1   1          0.57          0.47         0.36 o
 -10   1   1          0.89          0.83         0.27 o
  -9   1   1          3.58          3.32         1.45 o
  -8   1   1          7.05          7.64         0.66 o
  -7   1   1         13.02         17.20         1.46 o
  -6   1   1          6.24          6.04         0.74 o
  -5   1   1         45.37         40.51         3.27 o
  -4   1   1         18.47         19.56         1.51 o
  -3   1   1         61.61         62.20         4.38 o
  -2   1   1         82.90         91.30         6.95 o
  -1   1   1         94.89        119.05         9.03 o
   0   1   1         14.64         22.79         2.07 o
   1   1   1        597.55        354.93        27.17 o
   2   1   1        152.10        109.11         9.29 o
   3   1   1         44.83         34.31         3.85 o
   4   1   1         97.69         61.53         7.16 o
   5   1   1         38.66         33.81         2.91 o
   6   1   1         17.51         17.08         1.53 o
   7   1   1          3.55          8.04         0.82 o
   8   1   1          3.21          4.32         0.47 o
   9   1   1          1.53          1.41         0.23 o
  10   1   1          3.73          3.41         0.37 o
 -10   2   1          1.15          1.40         0.17 o
  -9   2   1          2.68          2.60         0.27 o
  -8   2   1         26.60         17.30         1.50 o
  -7   2   1         11.81         11.00         1.00 o
  -6   2   1          1.17          2.12         0.45 o
  -5   2   1          5.01          4.63         0.76 o
  -4   2   1         11.77         13.45         1.09 o
  -3   2   1         43.54         41.44         3.17 o
  -2   2   1          2.84         15.69         1.37 o
  -1   2   1          6.93         15.13         1.33 o
   0   2   1         52.75         45.69         3.57 o
   1   2   1          1.96         10.20         1.37 o
   2   2   1         94.34         96.22         7.69 o
   3   2   1        102.61         93.20         6.83 o
   4   2   1          7.98          9.64         0.80 o
   5   2   1         32.69         33.87         3.19 o
   6   2   1         22.81         30.46         2.55 o
   7   2   1         17.01         14.96         1.22 o
   8   2   1          1.85          1.13         0.25 o
   9   2   1          1.04          0.98         0.16 o
  10   2   1          0.60          0.95         0.36 o
  -9   3   1          0.38          0.71         0.14 o
  -8   3   1          1.10          1.47         0.17 o
  -7   3   1          8.19          6.19         0.49 o
  -6   3   1          6.34          8.37         0.68 o
  -5   3   1          0.26          3.15         0.82 o
  -4   3   1          8.75          8.15         0.69 o
  -3   3   1         24.18         30.66         2.20 o
  -2   3   1          3.17          5.96         1.30 o
  -1   3   1         20.96         26.15         2.06 o
   0   3   1          1.30          3.00         0.36 o
   1   3   1         40.84         26.05         2.15 o
   2   3   1          5.00         10.05         0.84 o
   3   3   1         19.14         23.49         1.79 o
   4   3   1          7.56          7.92         0.61 o
   5   3   1          3.79          3.34         0.50 o
   6   3   1         12.49         10.42         0.80 o
   7   3   1          0.37          0.95         0.15 o
   8   3   1          6.30          5.03         0.50 o
   9   3   1          1.11          0.84         0.18 o
  -8   4   1          0.39          0.93         0.15 o
  -7   4   1          0.51          0.83         0.18 o
  -6   4   1          6.78          4.96         0.43 o
  -5   4   1          4.54          4.25         0.37 o
  -4   4   1          2.04          2.87         0.28 o
  -3   4   1          1.66          2.76         0.36 o
  -2   4   1         17.05         15.49         1.18 o
  -1   4   1          6.28          6.92         0.72 o
   0   4   1         22.25         22.03         1.69 o
   1   4   1         10.88         11.57         0.99 o
   2   4   1          1.31          5.12         1.06 o
   3   4   1         10.34         10.96         0.90 o
   4   4   1          9.08          9.74         0.77 o
   5   4   1          4.63          5.85         0.46 o
   6   4   1          4.34          4.01         0.34 o
   7   4   1          2.98          3.08         0.36 o
   8   4   1          1.32          0.90         0.18 o
  -6   5   1          1.04          1.38         0.19 o
  -5   5   1          1.00          1.01         0.14 o
  -4   5   1          0.70          0.88         0.14 o
  -3   5   1          1.45          1.39         0.16 o
  -2   5   1          6.20          5.09         0.44 o
  -1   5   1          4.28          3.31         0.31 o
   0   5   1          1.74          2.18         0.23 o
   1   5   1          6.27          5.64         0.56 o
   2   5   1          6.46          5.79         0.49 o
   3   5   1          3.23          2.87         0.30 o
   4   5   1          4.41          4.83         0.41 o
   5   5   1          1.53          1.53         0.19 o
   6   5   1          5.52          5.04         0.46 o
  -3   6   1          0.15          1.01         0.39 o
  -2   6   1          0.57          0.50         0.13 o
  -1   6   1          0.47          0.81         0.16 o
   0   6   1          0.56          0.55         0.09 o
   1   6   1          0.43          0.90         0.13 o
   2   6   1          1.54          1.06         0.15 o
  -3  -6   2          2.33          1.41         0.19 o
  -2  -6   2          0.44          0.51         0.20 o
  -1  -6   2          0.65          0.77         0.12 o
   0  -6   2          0.09          0.51         0.10 o
   1  -6   2          2.64          1.74         0.19 o
   2  -6   2          1.18          0.97         0.19 o
  -6  -5   2          1.32          0.80         0.14 o
  -5  -5   2          2.27          1.44         0.15 o
  -4  -5   2          3.61          4.35         0.59 o
  -3  -5   2          0.67          0.86         0.13 o
  -2  -5   2          0.55          1.51         0.23 o
  -1  -5   2          0.67          1.15         0.19 o
   0  -5   2          0.98          1.59         0.21 o
   1  -5   2          4.73          5.09         0.62 o
   2  -5   2          0.25          1.11         0.34 o
   3  -5   2          1.59          1.78         0.40 o
   4  -5   2          0.12          0.60         0.13 o
   5  -5   2          1.05          0.94         0.13 o
   6  -5   2          3.66          2.89         0.70 o
  -8  -4   2          1.14          1.78         0.33 o
  -7  -4   2          1.58          2.22         0.23 o
  -6  -4   2          8.83          7.46         0.61 o
  -5  -4   2          6.08          7.71         0.63 o
  -4  -4   2          6.06         10.15         0.77 o
  -3  -4   2          5.18          7.44         0.81 o
  -2  -4   2          3.24          4.10         0.47 o
  -1  -4   2          5.70          6.72         0.61 o
   0  -4   2         21.97         18.38         1.53 o
   1  -4   2          6.80          7.36         0.63 o
   2  -4   2          8.66          6.62         0.61 o
   3  -4   2          3.81          5.93         0.53 o
   4  -4   2          9.34          8.00         0.67 o
   5  -4   2          1.83          2.20         0.28 o
   6  -4   2          0.58          1.25         0.16 o
   7  -4   2          3.10          2.92         0.30 o
   8  -4   2          1.47          0.66         0.99 o
  -9  -3   2          1.77          1.32         0.15 o
  -8  -3   2          4.10          4.35         0.37 o
  -7  -3   2         23.15         16.78         1.30 o
  -6  -3   2          4.96          8.02         0.66 o
  -5  -3   2          8.56         12.82         1.02 o
  -4  -3   2         73.06         61.16         4.62 o
  -3  -3   2          7.78          8.72         0.69 o
  -2  -3   2         36.52         32.66         2.59 o
  -1  -3   2         25.61         27.09         2.14 o
   0  -3   2          7.20         11.61         1.05 o
   1  -3   2          1.68          8.22         2.89 o
   2  -3   2         28.62         31.19         2.46 o
   3  -3   2         29.61         23.70         1.87 o
   4  -3   2         13.67         14.66         1.15 o
   5  -3   2          3.50          4.99         0.68 o
   6  -3   2          1.89          2.26         0.33 o
   7  -3   2          3.44          3.97         0.46 o
   8  -3   2          0.48          0.84         0.15 o
   9  -3   2          2.91          2.01         0.26 o
 -10  -2   2          2.37          1.76         0.20 o
  -9  -2   2          3.84          2.42         0.28 o
  -8  -2   2          8.16          6.84         0.56 o
  -7  -2   2          5.15          7.96         0.62 o
  -6  -2   2         12.16         13.87         1.22 o
  -5  -2   2         15.39         19.62         1.54 o
  -4  -2   2         20.39         33.41         3.03 o
  -3  -2   2         42.46         49.91         3.81 o
  -2  -2   2        129.00        121.81         9.65 o
  -1  -2   2         20.30         28.97         2.29 o
   0  -2   2          5.92          7.47         0.94 o
   1  -2   2         21.75         19.57         2.15 o
   2  -2   2         12.24         24.77         2.24 o
   3  -2   2          3.07          3.50         0.83 o
   4  -2   2         11.75         10.13         1.04 o
   5  -2   2         13.99         19.48         1.49 o
   6  -2   2          1.20          2.36         0.48 o
   7  -2   2          1.51          2.26         0.59 o
   8  -2   2          1.18          2.20         0.30 o
   9  -2   2          2.82          2.79         0.34 o
  10  -2   2          0.83          0.13         1.15 o
 -11  -1   2          0.02          0.68         0.12 o
 -10  -1   2          0.69          0.63         0.19 o
  -9  -1   2          1.13          1.27         0.19 o
  -8  -1   2          1.18          1.31         0.22 o
  -7  -1   2          5.22          6.32         0.57 o
  -6  -1   2         19.46         16.04         1.31 o
  -5  -1   2         42.55         44.16         3.29 o
  -4  -1   2         61.38         64.28         4.57 o
  -3  -1   2          4.88         11.84         1.28 o
  -2  -1   2        136.16        139.00        10.50 o
  -1  -1   2        299.71        196.48        16.60 o
   0  -1   2        100.30         80.91         7.33 o
   1  -1   2         94.06        108.15        13.57 o
   2  -1   2        298.54        185.00        21.38 o
   3  -1   2         46.77         42.05         4.37 o
   4  -1   2         22.30         21.65         1.99 o
   5  -1   2         23.30         19.41         1.84 o
   6  -1   2         27.81         22.01         2.05 o
   7  -1   2          3.67          6.48         0.91 o
   8  -1   2          7.03          7.87         0.91 o
   9  -1   2          4.51          4.83         0.85 o
  10  -1   2          2.20          2.31         0.29 o
 -11   0   2          7.50          4.52         0.78 o
 -10   0   2          0.95          2.68         0.71 o
  -9   0   2          0.68          1.10         0.22 o
  -8   0   2          0.10          1.57         0.29 o
  -7   0   2          1.66          3.47         0.77 o
  -6   0   2         78.26         68.62         6.20 o
  -5   0   2          0.11          2.79         0.57 o
  -4   0   2          0.64          5.20         0.48 o
  -3   0   2         18.81         19.75         2.03 o
  -2   0   2        694.92        466.84        63.45 o
  -1   0   2          0.74          2.08         0.69 o
   2   0   2        592.93        328.49        35.99 o
   3   0   2          1.95          2.90         0.55 o
   4   0   2         43.55         40.42         3.69 o
   5   0   2          3.84          2.24         0.37 o
   6   0   2          1.38          5.35         3.86 o
   7   0   2          1.93          3.98         1.06 o
   8   0   2          0.02          2.89         0.49 o
   9   0   2          1.15          2.72         0.41 o
  10   0   2          1.61          2.22         0.29 o
 -11   1   2          0.02          0.68         0.13 o
 -10   1   2          0.69          0.99         0.18 o
  -9   1   2          1.13          1.84         0.57 o
  -8   1   2          1.18          1.37         0.23 o
  -7   1   2          5.22          5.09         0.74 o
  -6   1   2         19.46         16.66         1.30 o
  -5   1   2         42.55         41.64         3.23 o
  -4   1   2         61.38         64.40         4.55 o
  -3   1   2          4.88         14.15         1.64 o
  -2   1   2        136.16        137.99        11.25 o
  -1   1   2        299.71        221.13        18.57 o
   0   1   2        100.30         82.28         7.40 o
   1   1   2         94.06        109.58        13.81 o
   2   1   2        298.54        218.60        25.06 o
   3   1   2         46.77         37.66         4.88 o
   4   1   2         22.30         24.48         2.41 o
   5   1   2         23.30         19.99         1.81 o
   6   1   2         27.81         16.47         1.68 o
   7   1   2          3.67          7.36         1.25 o
   8   1   2          7.03          6.69         0.79 o
   9   1   2          4.51          4.59         0.53 o
  10   1   2          2.20          2.67         0.48 o
 -10   2   2          2.37          2.06         0.22 o
  -9   2   2          3.84          2.75         0.35 o
  -8   2   2          8.16          7.51         0.63 o
  -7   2   2          5.15          6.59         0.61 o
  -6   2   2         12.16         15.53         1.21 o
  -5   2   2         15.39         17.66         1.48 o
  -4   2   2         20.39         31.29         2.40 o
  -3   2   2         42.46         49.73         4.00 o
  -2   2   2        129.00        114.55         8.77 o
  -1   2   2         20.30         26.84         2.18 o
   0   2   2          5.92          6.23         0.70 o
   1   2   2         21.75         21.78         1.91 o
   2   2   2         12.24         22.73         2.85 o
   3   2   2          3.07          6.36         1.00 o
   4   2   2         11.75         10.22         1.64 o
   5   2   2         13.99         14.55         1.42 o
   6   2   2          1.20          1.27         0.23 o
   7   2   2          1.51          2.39         0.50 o
   8   2   2          1.18          2.33         0.35 o
   9   2   2          2.82          2.33         0.30 o
  -9   3   2          1.77          1.46         0.16 o
  -8   3   2          4.10          4.52         0.37 o
  -7   3   2         23.15         17.81         1.37 o
  -6   3   2          4.96          6.37         0.55 o
  -5   3   2          8.56         14.93         1.18 o
  -4   3   2         73.06         60.60         4.59 o
  -3   3   2          7.78          6.90         0.62 o
  -2   3   2         36.52         31.40         2.35 o
  -1   3   2         25.61         27.89         2.62 o
   0   3   2          7.20         12.54         2.38 o
   1   3   2          1.68          9.15         1.81 o
   2   3   2         28.62         30.53         2.60 o
   3   3   2         29.61         26.67         2.11 o
   4   3   2         13.67         14.24         1.12 o
   5   3   2          3.50          4.43         0.47 o
   6   3   2          1.89          3.12         0.78 o
   7   3   2          3.44          4.97         0.47 o
   8   3   2          0.48          0.79         0.16 o
   9   3   2          2.91          1.95         0.30 o
  -8   4   2          1.14          1.83         0.29 o
  -7   4   2          1.58          2.05         0.20 o
  -6   4   2          8.83          7.86         0.64 o
  -5   4   2          6.08          8.67         0.71 o
  -4   4   2          6.06         10.23         0.78 o
  -3   4   2          5.18          7.62         0.67 o
  -2   4   2          3.24          6.33         0.63 o
  -1   4   2          5.70          7.47         0.76 o
   0   4   2         21.97         16.49         1.33 o
   1   4   2          6.80          6.26         0.55 o
   2   4   2          8.66          7.14         0.65 o
   3   4   2          3.81          5.33         0.48 o
   4   4   2          9.34          8.05         0.66 o
   5   4   2          1.83          2.41         0.32 o
   6   4   2          0.58          0.96         0.15 o
   7   4   2          3.10          2.61         0.28 o
   8   4   2          1.47          2.38         1.40 o
  -6   5   2          1.32          1.24         0.14 o
  -5   5   2          2.27          1.32         0.16 o
  -4   5   2          3.61          4.77         0.66 o
  -3   5   2          0.67          0.94         0.20 o
  -2   5   2          0.55          1.64         0.29 o
  -1   5   2          0.67          0.83         0.24 o
   0   5   2          0.98          1.31         0.21 o
   1   5   2          4.73          4.77         0.47 o
   2   5   2          0.25          1.03         0.30 o
   3   5   2          1.59          1.35         0.20 o
   4   5   2          0.12          0.34         0.11 o
   5   5   2          1.05          0.85         0.13 o
   6   5   2          3.66          2.83         0.64 o
  -3   6   2          2.33          2.00         0.61 o
  -2   6   2          0.44          0.76         0.14 o
  -1   6   2          0.65          0.80         0.12 o
   0   6   2          0.09          0.51         0.12 o
   1   6   2          2.64          1.69         0.19 o
   2   6   2          1.18          0.75         0.20 o
  -3  -6   3          0.20          0.40         0.17 o
  -2  -6   3          2.74          1.82         0.21 o
  -1  -6   3          0.19          0.48         0.11 o
   0  -6   3          0.39          0.69         0.14 o
   1  -6   3          0.86          0.55         0.13 o
  -6  -5   3          0.39          1.32         0.26 o
  -5  -5   3          2.93          2.02         0.24 o
  -4  -5   3          1.96          3.11         0.28 o
  -3  -5   3          0.39          1.12         0.21 o
  -2  -5   3          2.37          2.48         0.33 o
  -1  -5   3          2.67          3.02         0.35 o
   0  -5   3          3.36          2.89         0.44 o
   1  -5   3          5.77          3.99         0.38 o
   2  -5   3         13.52         10.71         0.92 o
   3  -5   3          0.45          0.73         0.14 o
   4  -5   3          0.39          0.52         0.13 o
   5  -5   3          0.29          0.61         0.11 o
  -8  -4   3          0.33          0.66         0.11 o
  -7  -4   3          3.65          4.01         0.34 o
  -6  -4   3         12.98          9.72         0.78 o
  -5  -4   3          1.11          1.95         0.23 o
  -4  -4   3          7.51          8.41         0.69 o
  -3  -4   3          2.08          3.63         0.61 o
  -2  -4   3          2.88          4.54         0.44 o
  -1  -4   3          2.02          1.70         0.27 o
   0  -4   3         10.66         10.11         1.04 o
   1  -4   3         11.66         14.37         1.37 o
   2  -4   3          0.06          1.04         0.41 o
   3  -4   3          4.27          8.66         0.93 o
   4  -4   3          4.25          4.92         0.45 o
   5  -4   3          1.90          1.40         0.22 o
   6  -4   3          0.82          0.94         0.16 o
   7  -4   3          1.69          1.59         0.22 o
 -10  -3   3          0.99          0.84         0.13 o
  -9  -3   3          1.18          1.13         0.16 o
  -8  -3   3          8.65          8.83         0.70 o
  -7  -3   3          6.73          6.33         0.55 o
  -6  -3   3         13.53         18.44         1.44 o
  -5  -3   3         10.47         12.19         1.04 o
  -4  -3   3         10.97         16.09         1.28 o
  -3  -3   3         21.59         15.39         1.34 o
  -2  -3   3          6.14          7.07         1.22 o
  -1  -3   3         64.99         53.84         4.24 o
   0  -3   3          2.23          1.90         0.43 o
   1  -3   3          4.26          8.05         2.19 o
   2  -3   3         65.54         61.68         5.10 o
   3  -3   3          2.93          4.73         0.49 o
   4  -3   3          1.53          2.61         0.47 o
   5  -3   3          2.92          4.75         0.58 o
   6  -3   3          0.31          0.93         0.26 o
   7  -3   3          0.07          0.83         0.17 o
   8  -3   3          3.50          1.81         0.39 o
 -10  -2   3          3.28          2.78         0.26 o
  -9  -2   3          6.98          3.86         0.36 o
  -8  -2   3          6.25          6.22         0.50 o
  -7  -2   3          3.32          6.39         0.67 o
  -6  -2   3         21.79         19.46         1.99 o
  -5  -2   3         12.39         14.17         1.12 o
  -4  -2   3        175.26        143.14        13.87 o
  -3  -2   3          8.29         11.09         1.52 o
  -2  -2   3          8.07         10.91         1.56 o
  -1  -2   3         38.74         34.05         3.09 o
   0  -2   3         30.63         29.98         4.43 o
   1  -2   3         49.94         55.93         4.98 o
   2  -2   3          3.57          6.33         2.19 o
   3  -2   3         71.49         71.34         9.45 o
   4  -2   3         18.73         17.63         1.93 o
   5  -2   3         10.75          8.16         1.06 o
   6  -2   3          0.88          1.20         0.29 o
   7  -2   3          1.84          1.70         0.28 o
   8  -2   3          3.57          3.59         0.63 o
   9  -2   3          1.24          1.52         0.25 o
 -11  -1   3          0.41          1.01         0.13 o
 -10  -1   3          3.88          3.52         0.34 o
  -9  -1   3          0.42          0.98         0.21 o
  -8  -1   3          3.37          3.46         0.34 o
  -7  -1   3          2.91          5.45         0.60 o
  -6  -1   3          2.42          6.31         1.43 o
  -5  -1   3         43.99         40.24         3.20 o
  -4  -1   3        138.83        105.89         8.41 o
  -3  -1   3         77.87         75.23         6.22 o
  -2  -1   3         95.04         78.01         6.92 o
  -1  -1   3        413.57        284.70        28.42 o
   0  -1   3        254.19        270.27       128.76 o
   1  -1   3         27.18         32.88         5.10 o
   2  -1   3        696.31        310.98        46.92 o
   3  -1   3         88.53         54.00        14.78 o
   4  -1   3          1.38          5.43         0.93 o
   5  -1   3         30.40         22.43         3.67 o
   6  -1   3         13.06         12.38         1.38 o
   7  -1   3          3.26          3.43         0.46 o
   8  -1   3          8.76          6.12         1.04 o
   9  -1   3          0.60          1.49         0.33 o
  10  -1   3          1.26          1.24         0.29 o
 -11   0   3          2.96          1.93         0.48 o
 -10   0   3          1.56          2.92         0.43 o
  -9   0   3          0.02          0.82         0.23 o
  -8   0   3          4.55          4.49         0.45 o
  -7   0   3          4.29          6.91         0.55 o
  -6   0   3          2.25          4.54         0.60 o
  -5   0   3          4.74          8.57         0.73 o
  -4   0   3          2.15          3.38         0.92 o
  -3   0   3          4.65          5.45         2.79 o
  -2   0   3        320.07        225.45        46.03 o
  -1   0   3         46.23         41.74         7.36 o
   2   0   3          8.19          2.74         1.84 o
   3   0   3          7.60         18.14         2.18 o
   4   0   3         20.70         28.56         8.99 o
   5   0   3          1.32          4.32         0.64 o
   6   0   3          7.98          9.09         0.93 o
   7   0   3          1.42          2.00         0.47 o
   8   0   3          2.10          2.03         0.45 o
   9   0   3          0.39          1.17         0.62 o
  10   0   3          0.70          0.68         0.23 o
 -11   1   3          0.41          1.07         0.27 o
 -10   1   3          3.88          3.20         0.34 o
  -9   1   3          0.42          0.70         0.18 o
  -8   1   3          3.37          3.89         0.40 o
  -7   1   3          2.91          4.39         0.46 o
  -6   1   3          2.42          5.75         1.22 o
  -5   1   3         43.99         42.45         3.21 o
  -4   1   3        138.83        108.82         8.26 o
  -3   1   3         77.87         63.59         4.89 o
  -2   1   3         95.04         78.10         6.54 o
  -1   1   3        413.57        283.97        28.51 o
   0   1   3        254.19        224.17       140.89 o
   1   1   3         27.18         26.04         4.63 o
   2   1   3        696.31        274.02        48.82 o
   3   1   3         88.53         60.99        16.52 o
   4   1   3          1.38          6.48         3.29 o
   5   1   3         30.40         25.76         3.32 o
   6   1   3         13.06         12.85         1.22 o
   7   1   3          3.26          4.05         0.47 o
   8   1   3          8.76          6.58         0.77 o
   9   1   3          0.60          1.57         0.48 o
  10   1   3          1.26          1.26         0.47 o
 -10   2   3          3.28          2.62         0.26 o
  -9   2   3          6.98          5.27         0.45 o
  -8   2   3          6.25          6.35         0.67 o
  -7   2   3          3.32          7.09         0.66 o
  -6   2   3         21.79         17.46         1.37 o
  -5   2   3         12.39         13.05         1.25 o
  -4   2   3        175.26        145.87        15.13 o
  -3   2   3          8.29         10.08         2.20 o
  -2   2   3          8.07         15.21         1.49 o
  -1   2   3         38.74         34.09         3.90 o
   0   2   3         30.63         31.85         3.90 o
   1   2   3         49.94         51.05         4.60 o
   2   2   3          3.57          6.74         1.44 o
   3   2   3         71.49         72.41         9.10 o
   4   2   3         18.73         16.01         1.70 o
   5   2   3         10.75          9.98         1.81 o
   6   2   3          0.88          1.84         0.35 o
   7   2   3          1.84          2.18         0.38 o
   8   2   3          3.57          4.45         0.50 o
   9   2   3          1.24          1.40         0.39 o
 -10   3   3          0.99          1.12         0.17 o
  -9   3   3          1.18          0.97         0.13 o
  -8   3   3          8.65          8.57         0.68 o
  -7   3   3          6.73          6.44         0.54 o
  -6   3   3         13.53         15.87         1.24 o
  -5   3   3         10.47         13.93         1.12 o
  -4   3   3         10.97         17.30         2.11 o
  -3   3   3         21.59         15.54         1.28 o
  -2   3   3          6.14          7.20         0.70 o
  -1   3   3         64.99         55.97         4.42 o
   0   3   3          2.23          2.02         0.34 o
   1   3   3          4.26          7.62         1.54 o
   2   3   3         65.54         64.99         5.38 o
   3   3   3          2.93          5.08         0.79 o
   4   3   3          1.53          2.12         0.33 o
   5   3   3          2.92          4.26         0.52 o
   6   3   3          0.31          1.33         0.51 o
   7   3   3          0.07          0.93         0.26 o
   8   3   3          3.50          2.29         0.30 o
  -8   4   3          0.33          0.87         0.21 o
  -7   4   3          3.65          4.14         0.36 o
  -6   4   3         12.98         10.14         0.99 o
  -5   4   3          1.11          1.79         0.27 o
  -4   4   3          7.51          8.67         0.71 o
  -3   4   3          2.08          3.96         0.56 o
  -2   4   3          2.88          5.97         0.66 o
  -1   4   3          2.02          1.71         0.31 o
   0   4   3         10.66         10.44         1.02 o
   1   4   3         11.66         11.21         1.00 o
   2   4   3          0.06          1.73         0.54 o
   3   4   3          4.27          8.66         0.73 o
   4   4   3          4.25          3.91         0.39 o
   5   4   3          1.90          1.75         0.26 o
   6   4   3          0.82          1.04         0.24 o
   7   4   3          1.69          1.83         0.33 o
  -6   5   3          0.39          0.81         0.22 o
  -5   5   3          2.93          1.80         0.19 o
  -4   5   3          1.96          3.15         0.27 o
  -3   5   3          0.39          1.21         0.26 o
  -2   5   3          2.37          1.87         0.22 o
  -1   5   3          2.67          3.20         0.49 o
   0   5   3          3.36          2.90         0.50 o
   1   5   3          5.77          4.55         0.49 o
   2   5   3         13.52         11.12         0.90 o
   3   5   3          0.45          0.87         0.19 o
   4   5   3          0.39          0.61         0.12 o
   5   5   3          0.29          0.48         0.11 o
  -3   6   3          0.20          0.50         0.36 o
  -2   6   3          2.74          1.45         0.18 o
  -1   6   3          0.19          0.48         0.12 o
   0   6   3          0.39          0.48         0.19 o
   1   6   3          0.86          1.08         0.16 o
  -2  -6   4          0.89          1.14         0.25 o
  -1  -6   4          0.53          0.85         0.17 o
   0  -6   4          1.00          0.68         0.17 o
   1  -6   4          0.03          0.35         0.15 o
  -6  -5   4          1.47          1.25         0.16 o
  -5  -5   4          1.65          1.60         0.19 o
  -4  -5   4          4.65          4.28         0.40 o
  -3  -5   4          5.84          5.66         0.55 o
  -2  -5   4          4.97          4.43         0.42 o
  -1  -5   4          1.73          1.74         0.23 o
   0  -5   4          1.93          2.19         0.31 o
   1  -5   4          2.78          3.01         0.42 o
   2  -5   4          1.01          0.68         0.21 o
   3  -5   4          0.45          0.63         0.18 o
   4  -5   4          0.93          1.27         0.17 o
   5  -5   4          1.48          1.17         0.15 o
  -8  -4   4          0.47          1.26         0.24 o
  -7  -4   4          3.34          4.17         0.36 o
  -6  -4   4          9.33          9.13         0.79 o
  -5  -4   4          7.36          8.92         0.82 o
  -4  -4   4         10.20          7.87         0.70 o
  -3  -4   4          1.01          2.27         0.33 o
  -2  -4   4          1.52          1.80         0.30 o
  -1  -4   4          5.27          5.11         0.63 o
   0  -4   4          1.41          1.27         0.27 o
   1  -4   4         10.56          5.83         0.62 o
   2  -4   4          4.79          3.61         0.43 o
   3  -4   4          6.49          5.82         0.57 o
   4  -4   4          3.57          2.12         0.29 o
   5  -4   4          0.72          2.03         0.25 o
   6  -4   4          1.01          1.19         0.24 o
   7  -4   4          0.88          1.24         0.23 o
 -10  -3   4          0.67          0.58         0.12 o
  -9  -3   4          2.26          1.65         0.18 o
  -8  -3   4          3.20          3.86         0.42 o
  -7  -3   4          9.97         11.14         0.95 o
  -6  -3   4         28.22         32.92         2.52 o
  -5  -3   4         37.83         34.15         2.63 o
  -4  -3   4          8.49          9.11         1.73 o
  -3  -3   4         13.30         17.71         1.48 o
  -2  -3   4         10.78          9.93         0.90 o
  -1  -3   4          6.95         12.46         1.15 o
   0  -3   4          2.00          5.24         0.80 o
   1  -3   4         14.87         12.65         1.24 o
   2  -3   4         13.52         17.54         1.54 o
   3  -3   4         22.80         19.95         1.92 o
   4  -3   4          4.38          2.53         0.61 o
   5  -3   4          7.10          4.21         0.58 o
   6  -3   4          8.29          5.79         0.80 o
   7  -3   4          0.21          0.44         0.18 o
   8  -3   4          3.51          2.15         0.80 o
 -10  -2   4          3.19          2.52         0.24 o
  -9  -2   4          0.74          0.88         0.14 o
  -8  -2   4          4.87          5.66         0.47 o
  -7  -2   4          1.62          3.58         0.65 o
  -6  -2   4         27.28         25.37         2.21 o
  -5  -2   4         13.01         10.21         1.26 o
  -4  -2   4         93.05         83.39        10.84 o
  -3  -2   4         18.35         16.45         1.64 o
  -2  -2   4         78.20         77.42         6.30 o
  -1  -2   4         14.78         16.50         3.51 o
   0  -2   4        184.68        143.96        12.63 o
   1  -2   4         68.35         67.85         8.31 o
   2  -2   4          9.20          8.12         2.23 o
   3  -2   4         16.52         15.25         4.50 o
   4  -2   4          7.78          7.03         1.92 o
   5  -2   4          9.42          5.84         1.60 o
   6  -2   4          1.99          2.03         0.44 o
   7  -2   4          1.34          1.20         0.28 o
   8  -2   4          0.40          0.74         0.20 o
   9  -2   4          0.46          0.58         0.17 o
 -11  -1   4          0.88          0.48         0.14 o
 -10  -1   4          2.12          2.20         0.25 o
  -9  -1   4          7.56          5.21         0.43 o
  -8  -1   4          2.89          2.34         0.31 o
  -7  -1   4          8.57          9.77         0.76 o
  -6  -1   4         19.76         16.82         1.41 o
  -5  -1   4         22.81         27.70         4.13 o
  -4  -1   4          4.41         10.64         2.13 o
  -3  -1   4        114.74        126.84        11.02 o
  -2  -1   4         14.14         12.25         1.92 o
  -1  -1   4         25.36         47.67        10.66 o
   0  -1   4        189.39        300.06        50.46 o
   1  -1   4         11.32         12.00         4.35 o
   2  -1   4        227.46        176.15        59.64 o
   3  -1   4         43.60         35.86         6.43 o
   4  -1   4          4.31          1.32         0.71 o
   5  -1   4         14.19         17.86         2.08 o
   6  -1   4          1.31          2.72         0.56 o
   7  -1   4          5.73          5.08         0.94 o
   8  -1   4          1.75          2.73         0.44 o
   9  -1   4          1.19          1.80         0.31 o
 -11   0   4          0.05          0.46         0.19 o
 -10   0   4          1.75          3.50         0.64 o
  -9   0   4         11.86          8.70         0.71 o
  -8   0   4          1.70          1.89         0.24 o
  -7   0   4         31.69         25.50         1.84 o
  -6   0   4          0.03          2.28         0.52 o
  -5   0   4          2.18          9.15         1.70 o
  -4   0   4         17.11         31.40         5.04 o
  -3   0   4          0.85          0.94         0.64 o
  -2   0   4          8.41         37.61        18.67 o
   3   0   4         18.73         16.00         3.38 o
   4   0   4         77.80         33.18         3.86 o
   5   0   4          0.24          1.41         0.44 o
   6   0   4         33.52         44.20         7.78 o
   7   0   4          2.75          2.50         0.75 o
   8   0   4          2.30          2.36         0.35 o
   9   0   4          0.74          0.46         0.32 o
  10   0   4          1.40          1.13         0.75 o
 -11   1   4          0.88          0.97         0.14 o
 -10   1   4          2.12          2.17         0.42 o
  -9   1   4          7.56          5.70         0.53 o
  -8   1   4          2.89          2.84         0.37 o
  -7   1   4          8.57          8.85         0.79 o
  -6   1   4         19.76         18.92         1.47 o
  -5   1   4         22.81         30.31         3.93 o
  -4   1   4          4.41         11.80         2.39 o
  -3   1   4        114.74        120.34        12.14 o
  -2   1   4         14.14         13.16         2.18 o
  -1   1   4         25.36         45.48        12.87 o
   0   1   4        189.39        232.05        40.49 o
   1   1   4         11.32         12.90         5.37 o
   2   1   4        227.46        207.98        32.75 o
   3   1   4         43.60         28.99         6.00 o
   4   1   4          4.31          3.14         0.91 o
   5   1   4         14.19         18.00         2.19 o
   6   1   4          1.31          2.48         0.44 o
   7   1   4          5.73          5.95         0.70 o
   8   1   4          1.75          3.75         0.47 o
   9   1   4          1.19          2.14         0.27 o
 -10   2   4          3.19          2.63         0.24 o
  -9   2   4          0.74          1.06         0.24 o
  -8   2   4          4.87          5.63         0.48 o
  -7   2   4          1.62          3.19         0.57 o
  -6   2   4         27.28         27.33         2.13 o
  -5   2   4         13.01         12.08         1.52 o
  -4   2   4         93.05         74.07        10.76 o
  -3   2   4         18.35         14.24         2.95 o
  -2   2   4         78.20         81.54         6.92 o
  -1   2   4         14.78         16.16         2.65 o
   0   2   4        184.68        144.62        12.79 o
   1   2   4         68.35         60.11         6.78 o
   2   2   4          9.20          8.50         3.25 o
   3   2   4         16.52         17.33         3.05 o
   4   2   4          7.78          7.23         1.44 o
   5   2   4          9.42          4.69         1.19 o
   6   2   4          1.99          1.45         0.41 o
   7   2   4          1.34          0.84         0.28 o
   8   2   4          0.40          0.56         0.19 o
   9   2   4          0.46          0.51         0.22 o
 -10   3   4          0.67          0.78         0.19 o
  -9   3   4          2.26          1.42         0.18 o
  -8   3   4          3.20          3.48         0.38 o
  -7   3   4          9.97         10.82         0.87 o
  -6   3   4         28.22         34.80         2.65 o
  -5   3   4         37.83         33.98         2.62 o
  -4   3   4          8.49          8.69         0.96 o
  -3   3   4         13.30         16.12         1.34 o
  -2   3   4         10.78         10.49         0.97 o
  -1   3   4          6.95         12.87         1.77 o
   0   3   4          2.00          4.27         0.58 o
   1   3   4         14.87          9.07         0.95 o
   2   3   4         13.52         17.66         1.54 o
   3   3   4         22.80         21.47         2.08 o
   4   3   4          4.38          3.78         0.61 o
   5   3   4          7.10          6.57         1.39 o
   6   3   4          8.29          5.35         1.06 o
   7   3   4          0.21          0.45         0.19 o
   8   3   4          3.51          2.24         0.33 o
  -8   4   4          0.47          0.80         0.21 o
  -7   4   4          3.34          4.33         0.38 o
  -6   4   4          9.33          8.10         0.66 o
  -5   4   4          7.36          9.08         0.82 o
  -4   4   4         10.20          6.04         0.58 o
  -3   4   4          1.01          2.34         0.28 o
  -2   4   4          1.52          1.44         0.42 o
  -1   4   4          5.27          5.70         0.64 o
   0   4   4          1.41          0.72         0.23 o
   1   4   4         10.56          7.19         0.70 o
   2   4   4          4.79          3.82         0.50 o
   3   4   4          6.49          5.63         0.58 o
   4   4   4          3.57          2.07         0.32 o
   5   4   4          0.72          1.37         0.28 o
   6   4   4          1.01          1.19         0.24 o
   7   4   4          0.88          1.05         0.22 o
  -6   5   4          1.47          1.32         0.19 o
  -5   5   4          1.65          1.12         0.17 o
  -4   5   4          4.65          3.49         0.32 o
  -3   5   4          5.84          4.36         0.43 o
  -2   5   4          4.97          5.40         0.53 o
  -1   5   4          1.73          1.45         0.23 o
   0   5   4          1.93          2.04         0.32 o
   1   5   4          2.78          3.94         0.41 o
   2   5   4          1.01          0.86         0.20 o
   3   5   4          0.45          0.73         0.17 o
   4   5   4          0.93          1.07         0.16 o
   5   5   4          1.48          1.38         0.19 o
  -2   6   4          0.89          0.73         0.17 o
  -1   6   4          0.53          0.84         0.32 o
   0   6   4          1.00          0.76         0.17 o
   1   6   4          0.03          0.08         0.23 o
  -1  -6   5          1.17          1.07         0.22 o
   0  -6   5          1.22          0.76         0.30 o
  -6  -5   5          0.69          0.99         0.16 o
  -5  -5   5          5.19          2.93         0.29 o
  -4  -5   5         11.57          7.54         0.61 o
  -3  -5   5          3.58          3.68         0.34 o
  -2  -5   5          8.90          8.02         0.89 o
  -1  -5   5          0.22          1.34         0.27 o
   0  -5   5          6.92          7.72         0.73 o
   1  -5   5          1.07          1.29         0.21 o
   2  -5   5          0.77          1.13         0.22 o
   3  -5   5          1.59          1.37         0.20 o
   4  -5   5          0.30          0.71         0.15 o
   5  -5   5          0.19          0.58         0.46 o
  -8  -4   5          0.74          0.82         0.13 o
  -7  -4   5          0.68          0.80         0.30 o
  -6  -4   5          5.41          6.52         1.31 o
  -5  -4   5          3.33          4.77         0.53 o
  -4  -4   5         11.41          8.86         1.07 o
  -3  -4   5          2.56          2.92         0.48 o
  -2  -4   5          4.00          5.11         0.55 o
  -1  -4   5         14.97         14.65         1.67 o
   0  -4   5          5.14          5.03         0.58 o
   1  -4   5          7.46          7.61         0.84 o
   2  -4   5          3.56          2.86         0.40 o
   3  -4   5          7.51         10.29         1.01 o
   4  -4   5          1.28          1.94         0.28 o
   5  -4   5          0.76          1.31         0.43 o
   6  -4   5          0.17          1.27         0.38 o
   7  -4   5          1.53          1.85         0.96 o
 -10  -3   5          0.84          0.81         0.12 o
  -9  -3   5          3.98          2.64         0.25 o
  -8  -3   5          2.46          4.50         0.44 o
  -7  -3   5          0.38          1.38         0.23 o
  -6  -3   5         12.48         15.34         2.05 o
  -5  -3   5          3.96          3.66         0.46 o
  -4  -3   5         17.78         13.86         1.43 o
  -3  -3   5         18.43         16.71         1.42 o
  -2  -3   5          8.71          9.55         1.17 o
  -1  -3   5         36.48         36.05         3.12 o
   0  -3   5          5.18          5.84         0.83 o
   1  -3   5         14.00         12.35         1.24 o
   2  -3   5         10.66         15.95         1.53 o
   3  -3   5          5.09          6.91         0.94 o
   4  -3   5          0.80          0.98         0.33 o
   5  -3   5          3.26          3.04         0.72 o
   6  -3   5          0.81          1.03         0.47 o
   7  -3   5          0.07          1.01         0.30 o
   8  -3   5          0.25          0.35         0.17 o
 -10  -2   5          2.74          2.50         0.24 o
  -9  -2   5          1.74          1.39         0.18 o
  -8  -2   5          0.99          1.58         0.47 o
  -7  -2   5         10.22          8.13         0.88 o
  -6  -2   5          4.85         10.42         1.35 o
  -5  -2   5          4.60          6.94         0.93 o
  -4  -2   5         62.44         59.01         4.89 o
  -3  -2   5        110.73         73.94         7.76 o
  -2  -2   5        346.69        240.59        21.85 o
  -1  -2   5         27.99         24.31         2.77 o
   0  -2   5         96.97         75.16        14.75 o
   1  -2   5         58.84         71.59        11.74 o
   2  -2   5          8.17         10.42         2.22 o
   3  -2   5          4.23          5.31         1.58 o
   4  -2   5         21.35         17.37         3.14 o
   5  -2   5          8.12          6.28         1.26 o
   6  -2   5          2.49          2.39         0.75 o
   7  -2   5          2.08          2.90         0.54 o
   8  -2   5          2.24          1.86         0.38 o
   9  -2   5          0.17          0.34         0.16 o
 -11  -1   5          0.51          0.60         0.13 o
 -10  -1   5          1.46          1.70         0.19 o
  -9  -1   5          1.84          2.86         0.38 o
  -8  -1   5         16.99         14.38         1.22 o
  -7  -1   5          8.58          8.63         0.76 o
  -6  -1   5         20.41         20.30         2.07 o
  -5  -1   5         10.38         14.56         1.36 o
  -4  -1   5         42.26         43.02         3.88 o
  -3  -1   5        270.23        198.07        17.31 o
  -2  -1   5         56.54         51.81        15.53 o
  -1  -1   5        175.20        208.64        49.07 o
   0  -1   5         42.67          7.07         9.37 o
   2  -1   5         12.25         10.32         3.91 o
   3  -1   5          2.10          5.15         2.93 o
   4  -1   5          9.26          4.91         3.06 o
   5  -1   5         12.24          8.73         1.89 o
   6  -1   5          2.22          2.28         0.65 o
   7  -1   5          2.22          3.24         0.84 o
   8  -1   5          1.37          1.44         0.39 o
   9  -1   5          0.31          1.40         0.45 o
 -11   0   5          0.44          0.75         0.13 o
 -10   0   5          0.41          0.45         0.13 o
  -9   0   5          0.77          1.89         0.31 o
  -8   0   5         21.39         13.39         1.09 o
  -7   0   5          3.13          5.03         0.65 o
  -6   0   5         11.36         11.29         2.25 o
  -5   0   5          7.48          6.19         1.73 o
  -4   0   5         15.34         18.25         2.45 o
  -3   0   5          0.23          0.65         0.70 o
  -2   0   5          4.85          4.07         1.45 o
   3   0   5         37.82         22.64         5.50 o
   4   0   5         46.99         53.16         7.84 o
   5   0   5          0.00          0.48         0.48 o
   6   0   5          0.14          2.30         0.90 o
   7   0   5          4.25          3.62         0.84 o
   8   0   5          9.90          8.78         3.67 o
   9   0   5          1.77          0.99         0.23 o
 -11   1   5          0.51          0.51         0.15 o
 -10   1   5          1.46          1.84         0.22 o
  -9   1   5          1.84          2.90         0.31 o
  -8   1   5         16.99         16.83         1.51 o
  -7   1   5          8.58          7.88         0.75 o
  -6   1   5         20.41         17.81         1.64 o
  -5   1   5         10.38         17.45         1.77 o
  -4   1   5         42.26         40.93         3.71 o
  -3   1   5        270.23        211.13        18.38 o
  -2   1   5         56.54         58.49        15.06 o
  -1   1   5        175.20        226.99        54.26 o
   2   1   5         12.25         10.26         3.09 o
   3   1   5          2.10          3.03         2.16 o
   4   1   5          9.26          5.39         1.24 o
   5   1   5         12.24         11.21         1.76 o
   6   1   5          2.22          2.71         0.69 o
   7   1   5          2.22          2.36         0.51 o
   8   1   5          1.37          1.04         0.26 o
   9   1   5          0.31          0.84         0.29 o
 -10   2   5          2.74          1.83         0.19 o
  -9   2   5          1.74          1.87         0.21 o
  -8   2   5          0.99          1.95         0.39 o
  -7   2   5         10.22          8.11         0.69 o
  -6   2   5          4.85          7.67         0.75 o
  -5   2   5          4.60          7.28         1.24 o
  -4   2   5         62.44         61.46         4.78 o
  -3   2   5        110.73         80.72         6.62 o
  -2   2   5        346.69        250.79        22.54 o
  -1   2   5         27.99         30.08         3.25 o
   0   2   5         96.97         77.73         8.48 o
   1   2   5         58.84         57.48         9.86 o
   2   2   5          8.17         11.67         2.61 o
   3   2   5          4.23          4.29         2.05 o
   4   2   5         21.35         20.22         4.40 o
   5   2   5          8.12          5.08         1.24 o
   6   2   5          2.49          2.70         0.64 o
   7   2   5          2.08          2.06         0.49 o
   8   2   5          2.24          1.77         0.34 o
   9   2   5          0.17          0.23         0.16 o
 -10   3   5          0.84          0.71         0.14 o
  -9   3   5          3.98          3.15         0.29 o
  -8   3   5          2.46          4.59         0.44 o
  -7   3   5          0.38          1.20         0.50 o
  -6   3   5         12.48         15.92         2.46 o
  -5   3   5          3.96          3.56         0.37 o
  -4   3   5         17.78         14.64         1.52 o
  -3   3   5         18.43         16.91         1.46 o
  -2   3   5          8.71          9.73         0.98 o
  -1   3   5         36.48         36.67         3.25 o
   0   3   5          5.18          5.53         0.86 o
   1   3   5         14.00         15.69         1.96 o
   2   3   5         10.66         15.81         1.68 o
   3   3   5          5.09          6.70         1.43 o
   4   3   5          0.80          1.14         0.38 o
   5   3   5          3.26          3.30         0.72 o
   6   3   5          0.81          1.16         0.36 o
   7   3   5          0.07          0.59         0.27 o
   8   3   5          0.25          0.51         0.22 o
  -8   4   5          0.74          0.72         0.13 o
  -7   4   5          0.68          0.87         0.21 o
  -6   4   5          5.41          5.48         0.57 o
  -5   4   5          3.33          4.97         0.46 o
  -4   4   5         11.41          7.84         1.23 o
  -3   4   5          2.56          2.55         0.39 o
  -2   4   5          4.00          3.90         0.49 o
  -1   4   5         14.96         12.42         1.37 o
   0   4   5          5.14          5.01         0.57 o
   1   4   5          7.46          8.73         1.03 o
   2   4   5          3.56          3.19         0.43 o
   3   4   5          7.51          7.93         1.10 o
   4   4   5          1.28          1.80         0.28 o
   5   4   5          0.76          1.38         0.59 o
   6   4   5          0.17          0.94         0.23 o
   7   4   5          1.53          0.79         0.81 o
  -6   5   5          0.69          0.95         0.24 o
  -5   5   5          5.19          3.07         0.35 o
  -4   5   5         11.57          6.81         0.96 o
  -3   5   5          3.58          2.66         0.29 o
  -2   5   5          8.90          7.09         0.79 o
  -1   5   5          0.22          1.14         0.20 o
   0   5   5          6.92          7.96         0.75 o
   1   5   5          1.07          1.26         0.22 o
   2   5   5          0.77          0.97         0.19 o
   3   5   5          1.59          1.20         0.34 o
   4   5   5          0.30          0.63         0.23 o
   5   5   5          0.19          0.18         0.33 o
  -1   6   5          1.17          0.97         0.31 o
  -6  -5   6          2.50          1.99         0.23 o
  -5  -5   6          3.20          2.61         0.35 o
  -4  -5   6          1.61          1.62         0.21 o
  -3  -5   6          0.82          0.92         0.17 o
  -2  -5   6          1.86          2.04         0.27 o
  -1  -5   6          0.74          1.24         0.31 o
   0  -5   6          0.73          1.73         0.27 o
   1  -5   6          1.27          1.02         0.24 o
   2  -5   6          1.22          1.27         0.21 o
   3  -5   6          0.39          0.70         0.17 o
   4  -5   6          3.35          2.70         0.33 o
  -8  -4   6          1.14          0.72         0.13 o
  -7  -4   6          0.43          0.95         0.15 o
  -6  -4   6          0.94          1.74         0.54 o
  -5  -4   6          2.58          3.48         0.50 o
  -4  -4   6          5.52          4.54         0.45 o
  -3  -4   6          2.65          2.78         0.38 o
  -2  -4   6          4.99          4.62         0.56 o
  -1  -4   6          2.13          4.24         0.63 o
   0  -4   6          5.13          4.05         0.53 o
   1  -4   6          1.30          4.40         0.57 o
   2  -4   6          2.23          2.21         0.38 o
   3  -4   6          3.14          4.31         0.51 o
   4  -4   6          3.28          5.39         1.08 o
   5  -4   6          1.87          1.35         0.40 o
   6  -4   6          0.46          0.52         0.23 o
 -10  -3   6          0.01          0.19         0.08 o
  -9  -3   6          1.98          1.65         0.18 o
  -8  -3   6          2.86          3.30         0.50 o
  -7  -3   6          0.22          0.81         0.15 o
  -6  -3   6          2.07          2.70         1.02 o
  -5  -3   6         14.60         12.66         1.11 o
  -4  -3   6          3.21          3.99         0.48 o
  -3  -3   6         18.17         21.38         1.89 o
  -2  -3   6         20.41         17.85         1.75 o
  -1  -3   6          3.51          8.70         2.34 o
   0  -3   6         44.73         30.75         3.29 o
   1  -3   6          2.66          2.81         0.54 o
   2  -3   6         37.91         34.74         5.99 o
   3  -3   6          0.27          1.51         0.98 o
   4  -3   6          1.19          2.63         0.99 o
   5  -3   6          2.51          2.74         0.80 o
   6  -3   6          1.18          1.58         0.70 o
   7  -3   6          0.53          0.44         0.30 o
 -10  -2   6          0.19          0.44         0.09 o
  -9  -2   6          1.16          0.98         0.18 o
  -8  -2   6          1.53          2.77         0.34 o
  -7  -2   6          0.81          2.21         0.65 o
  -6  -2   6          0.73          2.33         0.64 o
  -5  -2   6          1.07          1.49         0.50 o
  -4  -2   6          7.97          6.86         1.41 o
  -3  -2   6          7.45         13.05         1.99 o
  -2  -2   6         32.93         53.20         5.52 o
  -1  -2   6         25.79         23.77         4.94 o
   0  -2   6          7.19         17.36         6.74 o
   1  -2   6         29.82         28.35         4.82 o
   2  -2   6          6.98          4.07         2.24 o
   3  -2   6         14.60          5.14         3.97 o
   4  -2   6         20.48         10.73         5.41 o
   5  -2   6          2.10          1.36         0.60 o
   6  -2   6          2.13          2.17         0.68 o
   7  -2   6          0.01          1.34         0.48 o
   8  -2   6          0.25          0.97         0.37 o
 -11  -1   6          0.92          0.79         0.16 o
 -10  -1   6          0.98          1.69         0.24 o
  -9  -1   6          2.36          1.69         0.31 o
  -8  -1   6         14.36         14.16         3.24 o
  -7  -1   6         11.85         11.39         1.14 o
  -6  -1   6          5.68          6.14         1.66 o
  -5  -1   6          0.43          4.38         0.77 o
  -4  -1   6          7.91          7.03         1.26 o
  -3  -1   6         44.43         40.62         4.48 o
  -2  -1   6        275.73        249.68        32.93 o
   3  -1   6         12.55         18.51         5.55 o
   4  -1   6         27.76         25.25         6.04 o
   5  -1   6          5.35          4.95         1.58 o
   6  -1   6          4.68          2.18         0.79 o
   7  -1   6          0.02          0.53         0.57 o
   8  -1   6          0.43          0.69         0.30 o
   9  -1   6          0.15          0.39         0.25 o
 -11   0   6          3.14          3.19         0.28 o
 -10   0   6          1.30          2.01         0.29 o
  -9   0   6          0.83          1.57         0.22 o
  -8   0   6          5.76          4.41         0.95 o
  -7   0   6          0.29          1.71         0.62 o
  -6   0   6          1.11          7.56         3.53 o
  -5   0   6         28.01         19.24         2.08 o
  -4   0   6         39.11         36.15         4.90 o
  -3   0   6         20.88         24.69         4.03 o
  -2   0   6         11.43         34.23         6.13 o
   4   0   6         82.22         60.56        11.52 o
   5   0   6          1.06          0.64         0.99 o
   6   0   6          0.08          3.36         0.84 o
   7   0   6          1.09          1.10         0.42 o
   8   0   6          3.87          3.29         0.52 o
   9   0   6          0.16          0.36         0.26 o
 -11   1   6          0.92          1.06         0.17 o
 -10   1   6          0.98          1.63         0.24 o
  -9   1   6          2.36          2.44         0.28 o
  -8   1   6         14.36         14.56         1.55 o
  -7   1   6         11.85         10.31         0.99 o
  -6   1   6          5.68          6.17         0.97 o
  -5   1   6          0.43          3.54         0.92 o
  -4   1   6          7.91          5.95         0.91 o
  -3   1   6         44.43         36.07         5.33 o
  -2   1   6        275.73        230.19        31.15 o
   2   1   6         19.87          5.63         2.36 o
   3   1   6         12.55         14.72         3.82 o
   4   1   6         27.76         30.89         6.72 o
   5   1   6          5.35          6.97         1.88 o
   6   1   6          4.68          3.45         0.73 o
   7   1   6          0.02          0.75         0.50 o
   8   1   6          0.43          0.40         0.40 o
   9   1   6          0.15          0.64         0.69 o
 -10   2   6          0.19          0.36         0.09 o
  -9   2   6          1.16          1.22         0.17 o
  -8   2   6          1.53          2.89         0.31 o
  -7   2   6          0.81          1.86         0.45 o
  -6   2   6          0.73          1.98         0.46 o
  -5   2   6          1.07          2.22         0.38 o
  -4   2   6          7.97          8.11         1.43 o
  -3   2   6          7.45         13.12         2.36 o
  -2   2   6         32.93         48.25         4.90 o
  -1   2   6         25.79         26.37         7.36 o
   0   2   6          7.19         23.07         7.61 o
   1   2   6         29.82         25.19         6.99 o
   2   2   6          6.98          5.63         3.01 o
   3   2   6         14.60          7.99         5.48 o
   4   2   6         20.48         12.98         3.00 o
   5   2   6          2.10          2.44         1.33 o
   6   2   6          2.13          1.66         1.21 o
   7   2   6          0.01          0.72         0.41 o
   8   2   6          0.25          1.11         0.37 o
 -10   3   6          0.01          0.35         0.11 o
  -9   3   6          1.98          1.82         0.26 o
  -8   3   6          2.86          2.64         0.48 o
  -7   3   6          0.22          0.80         0.16 o
  -6   3   6          2.07          3.20         0.61 o
  -5   3   6         14.60         12.23         1.11 o
  -4   3   6          3.21          3.76         0.62 o
  -3   3   6         18.17         19.61         1.85 o
  -2   3   6         20.41         17.93         1.86 o
  -1   3   6          3.51          7.78         1.73 o
   0   3   6         44.73         32.85         3.02 o
   1   3   6          2.66          2.69         0.64 o
   2   3   6         37.91         38.43         5.26 o
   3   3   6          0.27          0.94         0.87 o
   4   3   6          1.19          1.62         1.49 o
   5   3   6          2.51          2.57         1.03 o
   6   3   6          1.18          1.39         0.76 o
   7   3   6          0.53          0.54         0.34 o
  -8   4   6          1.14          0.97         0.16 o
  -7   4   6          0.43          0.83         0.17 o
  -6   4   6          0.94          1.84         0.26 o
  -5   4   6          2.58          3.49         0.38 o
  -4   4   6          5.52          4.99         0.63 o
  -3   4   6          2.65          3.13         0.58 o
  -2   4   6          4.99          4.53         0.90 o
  -1   4   6          2.13          3.52         0.71 o
   0   4   6          5.13          4.75         0.61 o
   1   4   6          1.30          3.62         0.47 o
   2   4   6          2.23          3.06         0.50 o
   3   4   6          3.14          3.96         0.46 o
   4   4   6          3.28          5.71         0.90 o
   5   4   6          1.87          1.32         0.64 o
   6   4   6          0.46          0.75         0.38 o
  -6   5   6          2.50          1.61         0.21 o
  -5   5   6          3.20          3.20         0.47 o
  -4   5   6          1.61          1.67         0.20 o
  -3   5   6          0.82          0.55         0.15 o
  -2   5   6          1.86          1.50         0.24 o
  -1   5   6          0.74          0.96         0.23 o
   0   5   6          0.73          1.61         0.25 o
   1   5   6          1.27          0.96         0.20 o
   2   5   6          1.22          1.25         0.24 o
   3   5   6          0.39          0.77         0.19 o
   4   5   6          3.35          2.06         0.53 o
  -6  -5   7          1.34          1.08         0.15 o
  -5  -5   7          0.83          0.87         0.15 o
  -4  -5   7          0.54          0.65         0.15 o
  -3  -5   7          3.89          2.28         0.29 o
  -2  -5   7          0.72          0.83         0.23 o
  -1  -5   7          1.70          1.14         0.35 o
   0  -5   7          2.24          2.38         0.31 o
   1  -5   7          0.15          0.74         0.21 o
   2  -5   7          1.48          1.26         0.23 o
   3  -5   7          0.28          0.67         0.17 o
  -8  -4   7          0.66          0.72         0.12 o
  -7  -4   7          2.05          2.28         0.26 o
  -6  -4   7          1.06          1.66         0.31 o
  -5  -4   7          2.51          4.20         0.44 o
  -4  -4   7         15.20          9.81         0.92 o
  -3  -4   7          0.86          1.40         0.30 o
  -2  -4   7          2.42          2.98         0.44 o
  -1  -4   7          4.48          5.45         0.69 o
   0  -4   7          4.37          4.23         0.55 o
   1  -4   7          3.28          3.23         0.56 o
   2  -4   7          1.61          1.45         0.32 o
   3  -4   7          2.62          3.72         0.63 o
   4  -4   7          1.59          2.03         0.56 o
   5  -4   7          0.81          1.42         0.40 o
   6  -4   7          0.25          0.33         0.46 o
 -10  -3   7          0.77          0.79         0.16 o
  -9  -3   7          1.35          1.19         0.20 o
  -8  -3   7          2.27          3.42         0.40 o
  -7  -3   7          1.80          1.89         0.25 o
  -6  -3   7          2.04          5.28         0.60 o
  -5  -3   7          4.80          4.41         0.47 o
  -4  -3   7          1.42          2.70         0.77 o
  -3  -3   7          0.76          5.07         1.91 o
  -2  -3   7         12.41         11.45         1.26 o
  -1  -3   7          7.45          7.90         1.69 o
   0  -3   7          4.20          5.92         1.09 o
   1  -3   7         25.86         27.76         3.96 o
   2  -3   7          1.77          2.93         1.14 o
   3  -3   7          2.90          0.81         0.95 o
   4  -3   7          1.94          1.58         0.83 o
   5  -3   7          0.90          1.82         0.55 o
   6  -3   7          0.92          1.50         0.49 o
   7  -3   7          0.01          0.74         0.71 o
 -10  -2   7          2.09          1.88         0.21 o
  -9  -2   7          0.79          1.05         0.20 o
  -8  -2   7          7.73          7.50         0.78 o
  -7  -2   7          7.26          7.15         1.19 o
  -6  -2   7          1.52          3.18         0.81 o
  -5  -2   7          7.79          8.36         1.54 o
  -4  -2   7         28.25         31.71         3.31 o
  -3  -2   7          0.71          2.26         0.59 o
  -2  -2   7         46.05         43.67        10.54 o
  -1  -2   7         16.43         22.38         4.98 o
   0  -2   7         37.08         58.04        11.20 o
   1  -2   7         10.93         15.07         5.00 o
   2  -2   7          1.24          2.10         1.98 o
   3  -2   7          0.81          0.69         1.33 o
   4  -2   7          2.69          0.75         1.12 o
   5  -2   7          2.94          3.19         1.30 o
   6  -2   7          0.02          0.04         0.35 o
   7  -2   7          0.26          0.55         0.30 o
   8  -2   7          0.04          0.36         0.36 o
 -11  -1   7          1.61          1.00         0.15 o
 -10  -1   7         10.71         10.17         0.86 o
  -9  -1   7          1.45          1.12         0.22 o
  -8  -1   7          4.32          5.37         0.55 o
  -7  -1   7          9.32          9.94         1.06 o
  -6  -1   7          1.69          4.07         0.70 o
  -5  -1   7          4.39          5.61         2.03 o
  -4  -1   7         22.69         20.38         2.63 o
  -3  -1   7          8.81         13.00         2.44 o
  -2  -1   7         39.80         32.17         8.88 o
   3  -1   7         16.78         20.07         5.81 o
   4  -1   7          0.39          4.39         3.15 o
   5  -1   7          1.27          3.24         2.29 o
   6  -1   7          0.00          0.58         0.55 o
   7  -1   7          2.89          2.94         1.56 o
   8  -1   7          0.23          0.51         0.27 o
 -11   0   7          0.24          0.54         0.15 o
 -10   0   7          3.90          3.04         0.29 o
  -9   0   7          4.64          3.52         0.52 o
  -8   0   7          0.95          2.36         0.40 o
  -7   0   7          0.78          3.92         0.95 o
  -6   0   7         18.90         19.41         2.06 o
  -5   0   7          0.93          2.29         0.67 o
  -4   0   7         59.97         55.40         7.88 o
  -3   0   7          3.80          3.78         1.69 o
  -2   0   7          4.49          7.58         2.42 o
   5   0   7          2.76          4.08         2.16 o
   6   0   7          6.72          7.88         3.91 o
   7   0   7          1.12          1.27         0.50 o
   8   0   7          1.40          1.28         1.06 o
 -11   1   7          1.61          1.15         0.14 o
 -10   1   7         10.71          8.52         0.75 o
  -9   1   7          1.45          1.49         0.39 o
  -8   1   7          4.32          4.97         0.79 o
  -7   1   7          9.32         10.34         1.09 o
  -6   1   7          1.69          3.11         0.57 o
  -5   1   7          4.39          8.13         2.59 o
  -4   1   7         22.69         20.03         2.70 o
  -3   1   7          8.81          6.60         1.90 o
  -2   1   7         39.80         28.24         7.76 o
   3   1   7         16.78         17.23         4.34 o
   4   1   7          0.39          6.29         2.37 o
   5   1   7          1.27          7.06         2.39 o
   6   1   7          0.00          0.63         0.62 o
   7   1   7          2.89          3.09         1.45 o
   8   1   7          0.23          0.35         0.35 o
 -10   2   7          2.09          1.98         0.21 o
  -9   2   7          0.79          1.18         0.19 o
  -8   2   7          7.73          8.59         0.96 o
  -7   2   7          7.26          6.76         0.89 o
  -6   2   7          1.52          3.88         0.63 o
  -5   2   7          7.79         10.80         1.40 o
  -4   2   7         28.25         26.17         2.58 o
  -3   2   7          0.71          2.47         0.71 o
  -2   2   7         46.05         40.34         5.31 o
  -1   2   7         16.43         19.57         5.44 o
   0   2   7         37.08         80.83        19.74 o
   1   2   7         10.93          6.41         6.75 o
   2   2   7          1.24          2.86         1.71 o
   3   2   7          0.81          1.51         1.60 o
   4   2   7          2.69          3.31         3.61 o
   5   2   7          2.94          2.80         0.89 o
   6   2   7          0.02          0.13         0.67 o
   7   2   7          0.26          0.31         0.51 o
   8   2   7          0.04          0.61         0.38 o
 -10   3   7          0.77          0.68         0.19 o
  -9   3   7          1.35          1.14         0.17 o
  -8   3   7          2.27          4.41         0.46 o
  -7   3   7          1.80          1.44         0.26 o
  -6   3   7          2.04          4.46         0.47 o
  -5   3   7          4.80          5.03         0.57 o
  -4   3   7          1.42          2.58         0.39 o
  -3   3   7          0.76          3.70         1.15 o
  -2   3   7         12.41         12.07         1.56 o
  -1   3   7          7.45          8.90         1.86 o
   0   3   7          4.20          8.16         4.41 o
   1   3   7         25.86         26.58         3.77 o
   2   3   7          1.77          4.42         1.91 o
   3   3   7          2.90          3.16         1.48 o
   4   3   7          1.94          1.41         0.86 o
   5   3   7          0.90          1.16         0.52 o
   6   3   7          0.92          0.95         0.44 o
   7   3   7          0.01          0.43         0.33 o
  -8   4   7          0.66          0.92         0.15 o
  -7   4   7          2.05          1.88         0.22 o
  -6   4   7          1.06          1.68         0.40 o
  -5   4   7          2.51          3.60         0.48 o
  -4   4   7         15.20         12.86         1.16 o
  -3   4   7          0.86          1.71         0.35 o
  -2   4   7          2.42          2.20         0.39 o
  -1   4   7          4.48          5.94         0.71 o
   0   4   7          4.37          4.53         0.61 o
   1   4   7          3.28          4.44         0.81 o
   2   4   7          1.61          2.11         0.41 o
   3   4   7          2.62          3.82         0.66 o
   4   4   7          1.59          2.39         0.55 o
   5   4   7          0.81          1.09         0.46 o
   6   4   7          0.25          0.57         0.77 o
  -6   5   7          1.34          1.19         0.22 o
  -5   5   7          0.83          1.15         0.21 o
  -4   5   7          0.54          0.61         0.15 o
  -3   5   7          3.89          2.17         0.35 o
  -2   5   7          0.72          0.86         0.24 o
  -1   5   7          1.70          1.43         0.27 o
   0   5   7          2.24          2.64         0.35 o
   1   5   7          0.15          1.19         0.32 o
   2   5   7          1.48          1.34         0.23 o
   3   5   7          0.28          0.83         0.19 o
  -6  -5   8          0.32          0.58         0.16 o
  -5  -5   8          1.58          1.25         0.19 o
  -4  -5   8          0.99          0.96         0.17 o
  -3  -5   8          1.45          1.32         0.24 o
  -2  -5   8          0.03          0.91         0.27 o
  -1  -5   8          0.53          0.97         0.26 o
   0  -5   8          2.68          3.35         0.75 o
   1  -5   8          0.65          0.75         0.21 o
   2  -5   8          0.62          0.94         0.20 o
   3  -5   8          0.51          0.64         0.20 o
  -8  -4   8          0.42          0.63         0.16 o
  -7  -4   8          0.93          0.93         0.16 o
  -6  -4   8          6.14          4.39         0.58 o
  -5  -4   8          1.31          1.63         0.34 o
  -4  -4   8         17.56         14.36         1.30 o
  -3  -4   8          0.85          1.87         0.47 o
  -2  -4   8          4.34          3.61         0.52 o
  -1  -4   8          3.47          3.16         0.49 o
   0  -4   8          4.06          4.82         0.63 o
   1  -4   8          1.02          1.20         0.33 o
   2  -4   8          3.18          2.39         0.73 o
   3  -4   8          0.19          2.29         1.13 o
   4  -4   8          1.22          1.50         0.56 o
   5  -4   8          0.36          0.53         0.49 o
  -9  -3   8          2.32          1.64         0.21 o
  -8  -3   8          1.49          1.92         0.24 o
  -7  -3   8          0.83          1.55         0.43 o
  -6  -3   8          0.46          1.19         0.23 o
  -5  -3   8          2.24          3.31         0.53 o
  -4  -3   8          2.88          4.19         0.69 o
  -3  -3   8          5.13          6.31         1.04 o
  -2  -3   8          0.68          4.38         1.43 o
  -1  -3   8         16.11         12.80         1.73 o
   0  -3   8         17.43         27.12         4.95 o
   1  -3   8          9.90         17.07         3.81 o
   2  -3   8          2.92          1.80         1.39 o
   3  -3   8          0.03          0.48         0.93 o
   4  -3   8          4.22          1.63         1.33 o
   5  -3   8          0.34          0.53         0.65 o
   6  -3   8          0.20          0.22         0.35 o
   7  -3   8          0.32          0.95         0.80 o
 -10  -2   8          0.91          1.62         0.22 o
  -9  -2   8          3.65          4.81         0.72 o
  -8  -2   8          9.10          6.30         0.88 o
  -7  -2   8          1.65          2.35         0.43 o
  -6  -2   8          1.73          3.26         0.49 o
  -5  -2   8          3.05          3.44         0.67 o
  -4  -2   8          1.31          5.45         1.78 o
  -3  -2   8         10.24          9.00         1.43 o
  -2  -2   8         18.88         41.18        13.72 o
  -1  -2   8          5.25         38.82        14.08 o
   0  -2   8          1.09          1.81         3.67 o
   1  -2   8          3.46         10.02         5.14 o
   2  -2   8          0.82          2.21         1.89 o
   3  -2   8          7.21         11.88         4.97 o
   4  -2   8          5.97          6.98         5.22 o
   5  -2   8          4.03          4.11         3.42 o
   6  -2   8          0.04          0.71         0.62 o
   7  -2   8          0.24          0.76         0.52 o
 -11  -1   8          1.14          0.77         0.15 o
 -10  -1   8          5.55          5.35         0.49 o
  -9  -1   8          7.36          6.58         0.67 o
  -8  -1   8          4.30          4.00         0.55 o
  -7  -1   8         26.42         23.14         2.44 o
  -6  -1   8          2.13          3.13         0.55 o
  -5  -1   8         31.66         24.74         4.86 o
  -4  -1   8         17.22         12.44         3.46 o
  -3  -1   8          7.75          5.74         1.86 o
  -2  -1   8          3.23          3.06         2.94 o
   4  -1   8          6.39          9.52         4.29 o
   5  -1   8          0.20          2.80         2.70 o
   6  -1   8          4.88          6.81         2.30 o
   7  -1   8          0.47          0.18         0.38 o
   8  -1   8          1.01          0.70         0.68 o
 -11   0   8          1.21          0.86         0.16 o
 -10   0   8          7.60          5.50         0.57 o
  -9   0   8          0.94          1.45         0.32 o
  -8   0   8          0.47          2.05         0.73 o
  -7   0   8         27.53         17.60         3.78 o
  -6   0   8         60.62         65.02         8.34 o
  -5   0   8          0.79          9.12         2.47 o
  -4   0   8         15.76         13.60         7.67 o
  -3   0   8         44.61         37.23         6.64 o
   5   0   8          0.11          0.49         1.28 o
   6   0   8          0.51          1.29         1.97 o
   7   0   8          3.71          3.07         1.82 o
   8   0   8          0.00          0.10         0.34 o
 -11   1   8          1.14          0.65         0.17 o
 -10   1   8          5.55          4.89         0.58 o
  -9   1   8          7.36          6.27         0.73 o
  -8   1   8          4.30          3.39         0.43 o
  -7   1   8         26.42         27.91         2.89 o
  -6   1   8          2.13          3.03         0.96 o
  -5   1   8         31.66         22.40         3.97 o
  -4   1   8         17.22         16.06         3.14 o
  -3   1   8          7.75          7.29         2.04 o
  -2   1   8          3.23          2.57         1.98 o
   4   1   8          6.39          1.11         1.76 o
   5   1   8          0.20          1.16         1.59 o
   6   1   8          4.88          8.52         2.14 o
   7   1   8          0.47          1.14         0.53 o
   8   1   8          1.01          1.33         0.74 o
 -10   2   8          0.91          1.10         0.20 o
  -9   2   8          3.65          4.22         0.54 o
  -8   2   8          9.10          6.73         0.82 o
  -7   2   8          1.65          2.58         0.44 o
  -6   2   8          1.73          2.37         0.52 o
  -5   2   8          3.05          2.88         0.66 o
  -4   2   8          1.31          3.16         1.37 o
  -3   2   8         10.24         11.14         1.98 o
  -2   2   8         18.88         34.46        13.63 o
  -1   2   8          5.25         22.82        10.68 o
   0   2   8          1.09          5.72         4.04 o
   1   2   8          3.46          7.05         4.62 o
   2   2   8          0.82          1.51         1.39 o
   3   2   8          7.21          6.23         1.98 o
   4   2   8          5.97          2.22         3.70 o
   5   2   8          4.03          0.70         4.00 o
   6   2   8          0.04          0.64         1.02 o
   7   2   8          0.24          0.60         0.45 o
  -9   3   8          2.32          1.83         0.24 o
  -8   3   8          1.49          2.36         0.33 o
  -7   3   8          0.83          0.89         0.26 o
  -6   3   8          0.46          1.02         0.22 o
  -5   3   8          2.24          3.19         0.49 o
  -4   3   8          2.88          3.62         1.18 o
  -3   3   8          5.13          7.43         1.23 o
  -2   3   8          0.68          4.05         0.94 o
  -1   3   8         16.11          8.92         1.54 o
   0   3   8         17.43         25.13         4.68 o
   1   3   8          9.90          9.85         2.80 o
   2   3   8          2.92          2.41         1.54 o
   3   3   8          0.03          0.49         1.02 o
   4   3   8          4.22          1.32         1.20 o
   5   3   8          0.34          0.51         0.51 o
   6   3   8          0.20          0.48         0.44 o
   7   3   8          0.32          0.65         1.18 o
  -8   4   8          0.42          0.69         0.14 o
  -7   4   8          0.93          1.14         0.17 o
  -6   4   8          6.14          4.87         0.55 o
  -5   4   8          1.31          1.11         0.21 o
  -4   4   8         17.56         16.28         1.64 o
  -3   4   8          0.85          1.94         0.35 o
  -2   4   8          4.34          2.86         0.45 o
  -1   4   8          3.47          5.02         0.90 o
   0   4   8          4.06          5.44         0.69 o
   1   4   8          1.02          2.00         0.37 o
   2   4   8          3.18          3.40         0.72 o
   3   4   8          0.19          0.94         0.38 o
   4   4   8          1.22          1.35         0.80 o
   5   4   8          0.36          0.47         0.65 o
  -6   5   8          0.32          0.29         0.27 o
  -5   5   8          1.58          1.27         0.24 o
  -4   5   8          0.99          0.84         0.21 o
  -3   5   8          1.45          1.72         0.31 o
  -2   5   8          0.03          0.64         0.17 o
  -1   5   8          0.53          1.22         0.23 o
   0   5   8          2.68          3.07         0.37 o
   1   5   8          0.65          1.05         0.29 o
   2   5   8          0.62          1.43         0.28 o
   3   5   8          0.51          0.59         0.21 o
  -5  -5   9          0.25          0.54         0.17 o
  -4  -5   9          1.99          1.44         0.26 o
  -3  -5   9          1.05          1.29         0.35 o
  -2  -5   9          0.23          0.41         0.18 o
  -1  -5   9          1.18          0.88         0.22 o
   0  -5   9          1.29          2.11         0.37 o
   1  -5   9          0.57          0.90         0.25 o
   2  -5   9          0.70          0.61         0.30 o
  -8  -4   9          0.56          0.86         0.14 o
  -7  -4   9          1.65          1.48         0.23 o
  -6  -4   9          1.57          2.03         0.40 o
  -5  -4   9          1.09          1.52         0.27 o
  -4  -4   9          3.38          4.41         0.64 o
  -3  -4   9          7.09          5.63         0.91 o
  -2  -4   9          0.46          1.40         0.34 o
  -1  -4   9          0.06          3.19         1.40 o
   0  -4   9          5.27          6.61         0.86 o
   1  -4   9          0.56          1.47         0.61 o
   2  -4   9          1.84          2.19         0.93 o
   3  -4   9          0.96          1.07         0.70 o
   4  -4   9          0.35          0.59         0.61 o
  -9  -3   9          1.32          1.30         0.21 o
  -8  -3   9          0.60          1.04         0.23 o
  -7  -3   9          2.07          2.18         0.36 o
  -6  -3   9          0.70          1.21         0.30 o
  -5  -3   9          3.04          3.86         0.65 o
  -4  -3   9          3.39          3.82         0.65 o
  -3  -3   9          3.29          6.75         1.31 o
  -2  -3   9         25.32         24.94         2.78 o
  -1  -3   9          6.67          9.74         2.89 o
   0  -3   9          3.01          4.31         3.10 o
   1  -3   9          0.73          2.72         3.05 o
   2  -3   9          0.08          0.76         1.28 o
   3  -3   9          0.91          0.88         1.10 o
   4  -3   9          0.57          0.41         0.77 o
   5  -3   9          0.41          0.12         0.60 o
   6  -3   9          0.93          0.16         0.48 o
 -10  -2   9          0.81          0.94         0.18 o
  -9  -2   9          2.56          2.84         0.35 o
  -8  -2   9         10.44         11.64         1.20 o
  -7  -2   9          2.98          3.40         0.59 o
  -6  -2   9          1.41          1.60         0.43 o
  -5  -2   9          1.46          2.09         1.00 o
  -4  -2   9          0.00          1.67         0.78 o
  -3  -2   9          0.59          0.30         0.76 o
  -2  -2   9          2.99          8.81         3.18 o
  -1  -2   9         13.93         24.10         7.75 o
   0  -2   9         22.95          7.81         8.02 o
   1  -2   9         10.44          1.11         6.42 o
   2  -2   9         10.13          8.06         5.54 o
   3  -2   9          8.54         10.13         3.31 o
   4  -2   9          3.79          7.08         2.53 o
   5  -2   9          1.33          0.37         1.07 o
   6  -2   9          0.00          0.69         0.98 o
   7  -2   9          0.21          0.53         0.41 o
 -11  -1   9          1.01          0.55         0.13 o
 -10  -1   9          0.52          0.61         0.24 o
  -9  -1   9          6.59          5.22         0.69 o
  -8  -1   9          2.06          3.37         0.51 o
  -7  -1   9          8.19          7.59         1.18 o
  -6  -1   9          8.23          7.12         1.17 o
  -5  -1   9          9.23         12.04         3.86 o
  -4  -1   9          9.31          7.17         1.95 o
  -3  -1   9          1.46          1.16         1.55 o
   4  -1   9          2.73          1.51         2.43 o
   5  -1   9          0.29          1.02         2.16 o
   6  -1   9          2.76          7.43         2.55 o
   7  -1   9          0.21          0.36         0.61 o
 -11   0   9          0.30          0.74         0.18 o
 -10   0   9          3.44          3.80         0.42 o
  -9   0   9          0.01          0.88         0.41 o
  -8   0   9          0.06          0.93         0.32 o
  -7   0   9          0.31          5.74         1.81 o
  -6   0   9         92.60         59.86         8.60 o
  -5   0   9         15.45         14.34         2.73 o
  -4   0   9         32.99         29.30         5.18 o
  -3   0   9         37.12         16.34         3.61 o
   6   0   9          0.78          1.11         0.89 o
   7   0   9          1.73          3.81         1.06 o
 -11   1   9          1.01          0.58         0.14 o
 -10   1   9          0.52          0.52         0.18 o
  -9   1   9          6.59          5.04         0.60 o
  -8   1   9          2.06          3.19         0.73 o
  -7   1   9          8.19          8.52         1.52 o
  -6   1   9          8.23          5.87         0.98 o
  -5   1   9          9.23         17.33         4.01 o
  -4   1   9          9.31          6.34         2.13 o
  -3   1   9          1.46          0.33         1.43 o
   4   1   9          2.73          1.18         1.50 o
   5   1   9          0.29          0.67         1.03 o
   6   1   9          2.76          6.59         1.79 o
   7   1   9          0.21          0.92         0.73 o
 -10   2   9          0.81          1.02         0.25 o
  -9   2   9          2.56          2.70         0.33 o
  -8   2   9         10.44         11.93         1.38 o
  -7   2   9          2.98          2.73         0.50 o
  -6   2   9          1.41          1.36         0.62 o
  -5   2   9          1.46          1.94         0.65 o
  -4   2   9          0.00          1.39         0.80 o
  -3   2   9          0.59          0.80         1.35 o
  -2   2   9          2.99          6.26         5.54 o
  -1   2   9         13.93         13.87         7.50 o
   0   2   9         22.95         24.43         6.50 o
   1   2   9         10.44         14.42         6.07 o
   2   2   9         10.13         10.37         5.24 o
   3   2   9          8.54          9.35         2.48 o
   4   2   9          3.79          5.42         1.75 o
   5   2   9          1.33          2.19         1.25 o
   6   2   9          0.00          0.37         0.61 o
   7   2   9          0.21          0.52         0.44 o
  -9   3   9          1.32          1.14         0.17 o
  -8   3   9          0.60          0.94         0.20 o
  -7   3   9          2.07          2.53         0.37 o
  -6   3   9          0.70          0.73         0.25 o
  -5   3   9          3.04          4.37         0.79 o
  -4   3   9          3.39          3.89         1.68 o
  -3   3   9          3.29          8.04         1.12 o
  -2   3   9         25.32         23.28         3.56 o
  -1   3   9          6.67         14.69         4.33 o
   0   3   9          3.01         10.74        10.81 o
   1   3   9          0.73          2.47         2.85 o
   2   3   9          0.08          1.17         1.17 o
   3   3   9          0.91          1.61         1.14 o
   4   3   9          0.57          1.00         1.03 o
   5   3   9          0.41          0.95         0.75 o
   6   3   9          0.93          0.73         0.49 o
  -8   4   9          0.56          0.69         0.15 o
  -7   4   9          1.65          1.54         0.24 o
  -6   4   9          1.57          1.61         0.22 o
  -5   4   9          1.09          1.14         0.23 o
  -4   4   9          3.38          4.46         0.59 o
  -3   4   9          7.09          6.05         0.71 o
  -2   4   9          0.46          1.22         0.32 o
  -1   4   9          0.06          2.89         1.38 o
   0   4   9          5.27          5.94         0.87 o
   1   4   9          0.56          1.55         0.88 o
   2   4   9          1.84          1.77         0.93 o
   3   4   9          0.96          1.17         0.81 o
   4   4   9          0.35          0.26         0.92 o
   5   4   9          0.70         -0.06         1.12 o
  -5   5   9          0.25          0.50         0.14 o
  -4   5   9          1.99          1.40         0.22 o
  -3   5   9          1.05          1.34         0.23 o
  -2   5   9          0.23          0.79         0.21 o
  -1   5   9          1.18          1.10         0.21 o
   0   5   9          1.29          1.69         0.40 o
   1   5   9          0.57          1.56         0.37 o
   2   5   9          0.70          0.80         0.25 o
  -5  -5  10          1.69          0.59         0.58 o
  -4  -5  10          1.44          1.10         0.25 o
  -3  -5  10          1.23          0.96         0.24 o
  -2  -5  10          0.90          0.66         0.23 o
  -1  -5  10          0.17          0.67         0.22 o
   0  -5  10          2.13          1.44         0.33 o
   1  -5  10          1.47          1.64         0.65 o
  -8  -4  10          0.39          0.49         0.32 o
  -7  -4  10          0.13          0.58         0.15 o
  -6  -4  10          1.04          1.12         0.25 o
  -5  -4  10          2.66          2.24         0.36 o
  -4  -4  10          3.08          2.29         0.47 o
  -3  -4  10          2.59          2.27         0.45 o
  -2  -4  10          1.20          1.73         0.54 o
  -1  -4  10          0.19          2.68         0.72 o
   0  -4  10          0.05          1.03         0.55 o
   1  -4  10          1.40          1.87         0.98 o
   2  -4  10          0.76          1.40         0.80 o
   3  -4  10          0.00          0.26         0.69 o
   4  -4  10          0.49         -0.02         0.52 o
  -9  -3  10          1.21          0.91         0.23 o
  -8  -3  10          0.97          1.22         0.35 o
  -7  -3  10          6.35          5.04         1.10 o
  -6  -3  10          2.42          2.00         0.47 o
  -5  -3  10          0.02          1.54         0.66 o
  -4  -3  10          0.96          1.23         0.49 o
  -3  -3  10          4.68          5.75         1.06 o
  -2  -3  10         20.99         40.86         5.75 o
  -1  -3  10          0.71          2.27         1.58 o
   0  -3  10          1.11          0.84         1.67 o
   1  -3  10          1.18          0.62         1.84 o
   2  -3  10          0.87          0.40         1.11 o
   3  -3  10          0.82          1.00         1.14 o
   4  -3  10          2.13          0.05         0.79 o
   5  -3  10          0.51          0.12         0.56 o
 -10  -2  10          0.17          0.63         0.34 o
  -9  -2  10          0.36          0.83         0.21 o
  -8  -2  10         10.93          9.91         1.19 o
  -7  -2  10          1.40          2.66         0.53 o
  -6  -2  10          0.38          2.11         0.62 o
  -5  -2  10          0.86          1.46         0.74 o
  -4  -2  10          0.52          0.94         0.84 o
  -3  -2  10          4.98          6.02         2.17 o
  -2  -2  10          2.04          2.41         5.31 o
  -1  -2  10         22.50         23.78         8.58 o
   0  -2  10          9.40          1.53         5.80 o
   4  -2  10          0.95          1.24         1.73 o
   5  -2  10          1.88          1.75         1.39 o
   6  -2  10          0.02          0.37         0.99 o
 -11  -1  10          0.70          0.73         0.60 o
 -10  -1  10          1.05          1.03         0.24 o
  -9  -1  10          0.88          1.89         0.34 o
  -8  -1  10          6.73          4.89         0.74 o
  -7  -1  10          0.65          0.68         0.34 o
  -6  -1  10          3.99          3.94         1.78 o
  -5  -1  10         17.83         16.34         3.78 o
  -4  -1  10          6.49          3.63         1.68 o
  -3  -1  10          7.26         11.36         4.94 o
   5  -1  10          0.75          1.96         1.98 o
   6  -1  10          0.58          2.58         1.74 o
   7  -1  10          0.32          1.23         1.11 o
 -11   0  10          0.93          0.72         0.16 o
 -10   0  10          1.30          1.67         0.31 o
  -9   0  10          0.55          0.89         0.30 o
  -8   0  10          8.08          8.52         2.54 o
  -7   0  10          1.07          1.25         0.44 o
  -6   0  10         26.41         29.78         4.98 o
  -5   0  10         54.56         39.77         6.74 o
  -4   0  10         27.34         13.43         2.98 o
  -3   0  10         12.67          7.60         2.54 o
   6   0  10          0.70          0.07         0.83 o
   7   0  10          0.01          0.28         0.66 o
 -11   1  10          0.70          0.18         0.59 o
 -10   1  10          1.05          0.95         0.20 o
  -9   1  10          0.88          1.13         0.29 o
  -8   1  10          6.73          5.97         1.56 o
  -7   1  10          0.65          1.14         0.36 o
  -6   1  10          3.99          5.11         1.26 o
  -5   1  10         17.83         15.48         3.08 o
  -4   1  10          6.49          5.01         1.91 o
  -3   1  10          7.26          9.22         5.30 o
   5   1  10          0.75          0.20         1.00 o
   7   1  10          0.32          2.00         1.01 o
 -10   2  10          0.17          0.68         0.18 o
  -9   2  10          0.36          0.75         0.19 o
  -8   2  10         10.93          9.17         1.40 o
  -7   2  10          1.40          1.87         0.51 o
  -6   2  10          0.38          2.02         0.45 o
  -5   2  10          0.86          1.31         0.74 o
  -4   2  10          0.52          1.45         1.24 o
  -3   2  10          4.98          8.41         3.07 o
  -2   2  10          2.04          4.58         6.26 o
  -1   2  10         22.50         13.55         7.58 o
   3   2  10          0.01          0.21         0.93 o
   4   2  10          0.95          1.51         1.00 o
   5   2  10          1.88          3.03         1.92 o
   6   2  10          0.02          0.25         0.82 o
  -9   3  10          1.21          1.07         0.22 o
  -8   3  10          0.97          0.92         0.21 o
  -7   3  10          6.35          5.42         0.79 o
  -6   3  10          2.42          2.77         0.55 o
  -5   3  10          0.02          0.58         0.31 o
  -4   3  10          0.96          1.71         0.47 o
  -3   3  10          4.68          5.08         1.26 o
  -2   3  10         20.99         28.58         8.97 o
  -1   3  10          0.71          1.68         2.09 o
   0   3  10          1.11          1.34         2.05 o
   1   3  10          1.18          0.90         2.05 o
   2   3  10          0.87          0.50         0.95 o
   3   3  10          0.82          1.01         0.95 o
   4   3  10          2.13          1.50         1.06 o
   5   3  10          0.51          1.71         0.86 o
  -7   4  10          0.13          0.36         0.13 o
  -6   4  10          1.04          1.33         0.23 o
  -5   4  10          2.66          1.84         0.36 o
  -4   4  10          3.08          2.99         0.51 o
  -3   4  10          2.59          2.39         0.73 o
  -2   4  10          1.20          2.41         0.52 o
  -1   4  10          0.19          2.50         1.27 o
   0   4  10          0.05          0.51         0.45 o
   1   4  10          1.40          2.38         0.90 o
   2   4  10          0.76          0.96         1.07 o
   3   4  10          0.00          0.29         0.72 o
   4   4  10          0.49          0.41         0.86 o
  -4   5  10          1.44          1.30         0.39 o
  -3   5  10          1.23          1.56         0.27 o
  -2   5  10          0.90          0.93         0.21 o
  -1   5  10          0.17          0.52         0.26 o
   0   5  10          2.13          1.66         0.35 o
   1   5  10          1.47          1.10         0.31 o
  -3  -5  11          0.21          0.44         0.20 o
  -2  -5  11          0.15          0.29         0.21 o
  -1  -5  11          0.05          0.22         0.43 o
  -7  -4  11          0.08          0.46         0.18 o
  -6  -4  11          2.68          2.32         0.40 o
  -5  -4  11          0.35          0.66         0.27 o
  -4  -4  11          0.24          0.38         0.29 o
  -3  -4  11          0.97          1.24         0.35 o
  -2  -4  11          0.01          0.34         0.32 o
  -1  -4  11          1.32          3.02         0.94 o
   0  -4  11          0.06          0.61         0.92 o
   1  -4  11          3.00          2.63         1.23 o
   2  -4  11          0.97          0.38         0.76 o
   3  -4  11          0.21          0.01         0.71 o
  -9  -3  11          0.08          0.22         0.18 o
  -8  -3  11          1.28          1.27         0.30 o
  -7  -3  11          2.29          2.17         0.40 o
  -6  -3  11          0.09          1.17         0.41 o
  -5  -3  11          0.40          1.80         0.75 o
  -4  -3  11          1.14          2.14         1.26 o
  -3  -3  11          1.98          3.19         1.22 o
  -2  -3  11          5.69         14.55         4.16 o
  -1  -3  11          1.08          4.76         1.83 o
   0  -3  11          1.85          0.72         1.90 o
   1  -3  11          2.11          2.18         1.87 o
   2  -3  11          1.30          1.77         2.03 o
   3  -3  11          0.66          0.99         1.29 o
   4  -3  11          0.17          1.01         0.99 o
   5  -3  11          0.03          0.19         0.61 o
 -10  -2  11          0.71          0.51         0.21 o
  -9  -2  11          1.46          1.14         0.24 o
  -8  -2  11          7.01          5.93         0.88 o
  -7  -2  11          0.68          1.98         0.54 o
  -6  -2  11          1.39          2.83         0.99 o
  -5  -2  11          0.72          1.37         0.77 o
  -4  -2  11          2.60          3.00         1.33 o
  -3  -2  11          0.71          4.10         7.49 o
  -2  -2  11          7.04          7.84         5.17 o
  -1  -2  11          2.26          0.45         4.33 o
   4  -2  11          0.21          0.36         1.27 o
   5  -2  11          0.43          0.45         1.16 o
   6  -2  11          0.09          1.48         1.15 o
 -10  -1  11          0.12          0.59         0.20 o
  -9  -1  11          1.61          2.29         0.51 o
  -8  -1  11          3.12          3.20         0.74 o
  -7  -1  11          0.87          0.96         0.48 o
  -6  -1  11          0.06          0.81         0.88 o
  -5  -1  11          9.00          9.62         3.31 o
  -4  -1  11         21.85         13.70         3.21 o
  -3  -1  11          1.09          2.44         3.18 o
   6  -1  11          0.45          2.46         1.75 o
 -10   0  11          1.22          1.00         0.27 o
  -9   0  11          0.17          0.61         0.28 o
  -8   0  11          4.65          5.02         1.10 o
  -7   0  11          8.68          6.37         1.55 o
  -6   0  11          1.79          3.08         1.15 o
  -5   0  11          1.55          1.97         1.16 o
  -4   0  11          8.46          9.93         2.42 o
  -3   0  11          1.23          0.28         2.80 o
 -10   1  11          0.12          0.86         0.58 o
  -9   1  11          1.61          1.96         0.48 o
  -8   1  11          3.12          3.02         0.59 o
  -7   1  11          0.87          0.71         0.46 o
  -6   1  11          0.06          1.41         1.01 o
  -5   1  11          9.00          8.17         1.91 o
  -4   1  11         21.85         16.67         3.65 o
  -3   1  11          1.09          1.75         2.49 o
   5   1  11          0.13          0.08         0.76 o
   6   1  11          0.45          0.32         0.81 o
 -10   2  11          0.71          0.72         0.35 o
  -9   2  11          1.46          1.40         0.27 o
  -8   2  11          7.01          5.99         0.75 o
  -7   2  11          0.68          1.58         0.47 o
  -6   2  11          1.39          2.22         0.74 o
  -5   2  11          0.72          1.92         0.77 o
  -4   2  11          2.60          4.60         1.68 o
  -3   2  11          0.71          1.47         2.68 o
  -2   2  11          7.04          8.25         6.27 o
   4   2  11          0.21          0.47         0.90 o
   5   2  11          0.43          0.24         0.72 o
   6   2  11          0.09          1.14         0.94 o
  -9   3  11          0.08          0.60         0.21 o
  -8   3  11          1.28          0.85         0.20 o
  -7   3  11          2.29          3.03         0.44 o
  -6   3  11          0.09          0.93         0.45 o
  -5   3  11          0.40          1.84         1.08 o
  -4   3  11          1.14          1.14         0.63 o
  -3   3  11          1.98          2.41         1.47 o
  -2   3  11          5.69          7.02         2.55 o
  -1   3  11          1.08          3.38         2.36 o
   0   3  11          1.85          1.42         2.19 o
   1   3  11          2.11          2.84         3.46 o
   2   3  11          1.30          0.92         0.96 o
   3   3  11          0.66          1.04         0.78 o
   4   3  11          0.17          0.26         0.87 o
   5   3  11          0.03          0.21         1.42 o
  -7   4  11          0.08          0.63         0.19 o
  -6   4  11          2.68          1.98         0.34 o
  -5   4  11          0.35          0.45         0.22 o
  -4   4  11          0.24          0.23         0.20 o
  -3   4  11          0.97          1.08         0.33 o
  -2   4  11          0.01          0.54         0.49 o
  -1   4  11          1.32          2.12         0.65 o
   0   4  11          0.06          0.21         1.70 o
   1   4  11          3.00          2.36         0.99 o
   2   4  11          0.97          1.14         0.76 o
   3   4  11          0.21          0.34         0.85 o
  -3   5  11          0.21         -0.02         0.75 o
  -2   5  11          0.15          0.28         0.28 o
  -1   5  11          0.05          0.12         0.22 o
  -7  -4  12          0.18          0.46         0.51 o
  -6  -4  12          1.19          0.87         0.25 o
  -5  -4  12          0.59          0.62         0.26 o
  -4  -4  12          0.52          0.37         0.28 o
  -3  -4  12          1.25          1.84         0.42 o
  -2  -4  12          2.34          4.02         0.97 o
  -1  -4  12          0.36          3.05         1.19 o
   0  -4  12          0.08          1.57         1.72 o
   1  -4  12          1.22          0.56         0.86 o
   2  -4  12          0.06          0.11         0.76 o
  -8  -3  12          0.90          1.00         0.23 o
  -7  -3  12          3.41          2.46         0.61 o
  -6  -3  12          0.62          0.83         0.36 o
  -5  -3  12          0.77          1.24         0.59 o
  -4  -3  12          1.98          1.96         0.74 o
  -3  -3  12          0.25          1.07         1.10 o
  -2  -3  12          2.63          8.24         2.31 o
  -1  -3  12          1.51          2.71         1.61 o
   0  -3  12          0.37          0.61         1.61 o
   1  -3  12          0.52          0.94         2.36 o
   2  -3  12          0.70          0.03         2.61 o
   3  -3  12          0.21          0.69         0.99 o
   4  -3  12          0.20          0.22         0.88 o
  -9  -2  12          0.08          0.39         0.23 o
  -8  -2  12          1.29          1.49         0.34 o
  -7  -2  12          2.43          1.98         0.54 o
  -6  -2  12          2.91          3.10         0.81 o
  -5  -2  12          0.06          0.65         0.86 o
  -4  -2  12          3.04          3.06         1.46 o
  -3  -2  12          2.04          2.37         2.08 o
   5  -2  12          0.02          0.11         1.02 o
 -10  -1  12          0.22          0.56         0.18 o
  -9  -1  12          1.74          2.61         0.52 o
  -8  -1  12          2.06          2.00         0.90 o
  -7  -1  12          0.94          1.43         0.82 o
  -6  -1  12          3.27          3.19         1.22 o
  -5  -1  12          2.09          5.09         2.89 o
  -4  -1  12          3.82          3.47         1.89 o
  -3  -1  12          4.77          4.43         3.22 o
   6  -1  12          0.14          0.35         1.08 o
 -10   0  12          1.92          1.34         0.62 o
  -9   0  12          0.24          0.36         0.29 o
  -8   0  12          0.99          1.02         0.43 o
  -7   0  12          4.19          2.93         1.35 o
  -6   0  12          0.36          0.49         0.92 o
  -5   0  12          2.48          2.13         1.48 o
  -4   0  12          1.25          2.10         1.67 o
 -10   1  12          0.22          0.52         0.31 o
  -9   1  12          1.74          2.49         0.86 o
  -8   1  12          2.06          3.51         1.27 o
  -7   1  12          0.94          0.92         0.75 o
  -6   1  12          3.27          2.45         1.11 o
  -5   1  12          2.09          2.82         1.56 o
  -4   1  12          3.82          4.37         1.99 o
   6   1  12          0.14          0.04         0.67 o
  -9   2  12          0.08          0.71         0.29 o
  -8   2  12          1.29          1.44         0.38 o
  -7   2  12          2.43          2.47         0.68 o
  -6   2  12          2.91          2.41         0.77 o
  -5   2  12          0.06          1.13         1.24 o
  -4   2  12          3.04          3.47         1.52 o
  -3   2  12          2.04          2.57         2.10 o
   4   2  12          0.64          0.56         0.81 o
   5   2  12          0.02          0.07         0.66 o
  -8   3  12          0.90          0.67         0.22 o
  -7   3  12          3.41          2.77         0.45 o
  -6   3  12          0.62          0.84         0.33 o
  -5   3  12          0.77          1.47         0.75 o
  -4   3  12          1.98          1.19         0.70 o
  -3   3  12          0.25          1.61         1.48 o
  -2   3  12          2.63          3.99         2.11 o
  -1   3  12          1.51          1.04         1.76 o
   0   3  12          0.37          0.16         2.03 o
   1   3  12          0.52          1.81         2.23 o
   2   3  12          0.70          0.73         2.22 o
   3   3  12          0.21          0.40         0.63 o
   4   3  12          0.20          0.30         1.33 o
  -7   4  12          0.18          0.60         2.44 o
  -6   4  12          1.19          0.86         0.24 o
  -5   4  12          0.59          0.47         0.20 o
  -4   4  12          0.52          0.59         0.48 o
  -3   4  12          1.25          1.02         0.46 o
  -2   4  12          2.34          2.57         0.86 o
  -1   4  12          0.36          1.81         2.05 o
   0   4  12          0.08          1.56         1.35 o
   1   4  12          1.22          0.94         0.72 o
   2   4  12          0.06          1.78         1.45 o
  -6  -4  13          0.06          0.28         0.28 o
  -5  -4  13          0.34          0.65         0.27 o
  -4  -4  13          0.72          0.77         0.29 o
  -3  -4  13          0.23          0.88         0.46 o
  -2  -4  13          0.34          1.46         0.50 o
  -1  -4  13          0.17          0.36         0.77 o
   0  -4  13          0.52          0.10         0.78 o
   1  -4  13          0.50         -0.02         1.10 o
  -8  -3  13          0.51          0.95         0.24 o
  -7  -3  13          1.57          1.47         0.42 o
  -6  -3  13          0.88          1.52         0.50 o
  -5  -3  13          0.58          0.50         0.48 o
  -4  -3  13          1.73          1.38         1.00 o
  -3  -3  13          0.51          1.14         1.37 o
  -2  -3  13          1.82          2.17         2.06 o
  -1  -3  13          0.91          1.35         2.30 o
   0  -3  13          0.94          1.53         4.82 o
   1  -3  13          0.30          0.93         2.48 o
   2  -3  13          1.61          0.47         1.67 o
   3  -3  13          0.24          0.45         2.11 o
  -9  -2  13          1.04          0.89         0.23 o
  -8  -2  13          1.38          1.38         0.53 o
  -7  -2  13          1.17          1.26         0.51 o
  -6  -2  13          5.18          4.09         1.08 o
  -5  -2  13          0.79          0.71         1.08 o
  -4  -2  13          0.16          0.66         1.46 o
  -3  -2  13          2.22          1.58         2.07 o
 -10  -1  13          0.65          0.69         0.30 o
  -9  -1  13          1.26          0.98         0.31 o
  -8  -1  13          1.24          0.71         0.51 o
  -7  -1  13          0.67          1.02         0.85 o
  -6  -1  13         10.31          7.76         4.08 o
  -5  -1  13          1.29          2.53         1.71 o
  -4  -1  13          2.33          1.72         1.74 o
 -10   0  13          0.66          0.63         0.40 o
  -9   0  13          0.61          0.51         0.30 o
  -8   0  13          1.04          2.04         0.70 o
  -7   0  13          0.29          0.10         0.81 o
  -6   0  13          2.57          1.59         1.12 o
  -5   0  13          2.94          1.54         1.44 o
  -4   0  13          0.81          1.13         1.85 o
 -10   1  13          0.65          0.60         0.34 o
  -9   1  13          1.26          1.13         0.34 o
  -8   1  13          1.24          0.98         0.51 o
  -7   1  13          0.67          1.45         0.92 o
  -6   1  13         10.31          5.56         3.61 o
  -5   1  13          1.29          3.46         2.51 o
  -4   1  13          2.33          1.40         1.79 o
  -9   2  13          1.04          0.41         0.36 o
  -8   2  13          1.38          2.15         0.70 o
  -7   2  13          1.17          0.91         0.52 o
  -6   2  13          5.18          2.70         1.26 o
  -5   2  13          0.79          1.29         1.16 o
  -4   2  13          0.16          0.32         1.70 o
  -8   3  13          0.51          0.66         0.24 o
  -7   3  13          1.57          1.56         0.36 o
  -6   3  13          0.88          1.41         0.75 o
  -5   3  13          0.58          0.54         0.47 o
  -4   3  13          1.73          1.23         1.04 o
  -3   3  13          0.51          1.07         1.13 o
  -2   3  13          1.82          3.64         2.06 o
  -1   3  13          0.91          2.95         2.19 o
   0   3  13          0.94          1.80         2.40 o
   1   3  13          0.30          0.85         2.16 o
   2   3  13          1.61          0.78         2.28 o
   3   3  13          0.24          1.34         1.47 o
  -6   4  13          0.06          0.29         0.22 o
  -5   4  13          0.34          0.65         0.23 o
  -4   4  13          0.72          0.53         0.32 o
  -3   4  13          0.23          0.52         0.40 o
  -2   4  13          0.34          1.00         1.13 o
  -1   4  13          0.17          0.44         1.80 o
   0   4  13          0.52          1.16         1.74 o
   1   4  13          0.50          0.12         1.59 o
  -4  -4  14          0.26          0.58         0.35 o
  -3  -4  14          0.60          0.84         0.40 o
  -2  -4  14          0.16          0.55         0.88 o
  -7  -3  14          0.28          0.51         0.34 o
  -6  -3  14          0.60          0.67         0.38 o
  -5  -3  14          0.34          0.41         0.46 o
  -4  -3  14          0.50          0.41         0.72 o
  -3  -3  14          0.49          0.52         1.00 o
  -2  -3  14          0.88          1.44         3.07 o
  -1  -3  14          0.37          1.72         3.98 o
   0  -3  14          0.60          0.99         3.13 o
   1  -3  14          0.05          0.66         2.10 o
  -9  -2  14          0.66          0.39         0.32 o
  -8  -2  14          0.49          0.45         0.34 o
  -7  -2  14          2.29          2.09         0.65 o
  -6  -2  14          1.91          0.87         0.65 o
  -5  -2  14          3.03          2.81         1.18 o
  -4  -2  14          0.48         -0.71         2.76 o
  -9  -1  14          0.95          0.87         0.29 o
  -8  -1  14          1.30          1.37         0.72 o
  -7  -1  14          0.43          0.59         0.68 o
  -6  -1  14          2.04          3.78         1.52 o
  -5  -1  14          0.85          1.59         1.50 o
  -4  -1  14          0.92          1.14         3.03 o
 -10   0  14          0.10          0.30         1.86 o
  -9   0  14          0.36          0.49         0.36 o
  -8   0  14          0.64          1.20         0.61 o
  -7   0  14          0.00          0.10         0.71 o
  -6   0  14          1.50          0.81         1.15 o
  -5   0  14          0.25          0.04         1.29 o
  -4   0  14          0.01          0.29         1.60 o
  -9   1  14          0.95          0.65         1.15 o
  -8   1  14          1.30          1.43         0.65 o
  -7   1  14          0.43          0.69         0.69 o
  -6   1  14          2.04          1.45         1.04 o
  -5   1  14          0.85          1.29         1.57 o
  -4   1  14          0.92          0.15         1.64 o
  -9   2  14          0.66          0.33         0.40 o
  -8   2  14          0.49          0.71         0.39 o
  -7   2  14          2.29          1.72         0.88 o
  -6   2  14          1.91          2.16         0.88 o
  -5   2  14          3.03          3.66         1.47 o
  -4   2  14          0.48          0.48         2.34 o
  -7   3  14          0.28          0.47         0.39 o
  -6   3  14          0.60          0.51         0.41 o
  -5   3  14          0.34          0.52         0.59 o
  -4   3  14          0.50          0.51         1.95 o
  -3   3  14          0.49          1.92         3.69 o
  -2   3  14          0.88          2.09         4.08 o
  -1   3  14          0.37          0.49         3.26 o
   0   3  14          0.60          0.22         2.62 o
   1   3  14          0.05          1.14         1.74 o
   2   3  14          0.19          0.73         1.30 o
  -4   4  14          0.26          0.40         0.43 o
  -3   4  14          0.60          0.39         1.42 o
  -2   4  14          0.16          2.24         1.71 o
  -1   4  14          0.66          0.40         1.66 o
  -7  -3  15          0.19          1.33         1.70 o
  -6  -3  15          1.08          0.80         0.45 o
  -5  -3  15          0.17          0.21         0.44 o
  -4  -3  15          0.24          0.70         0.83 o
  -3  -3  15          0.19          1.80         2.20 o
  -2  -3  15          0.01          0.96         2.08 o
  -1  -3  15          0.13          1.95         1.89 o
   0  -3  15          0.22          0.27         1.93 o
  -8  -2  15          0.02          0.11         0.32 o
  -7  -2  15          1.23          0.81         0.62 o
  -6  -2  15          1.56          0.93         0.86 o
  -5  -2  15          0.87          0.49         0.70 o
  -4  -2  15          0.02          0.73         1.44 o
  -9  -1  15          0.15         -0.03         0.35 o
  -8  -1  15          0.58          0.41         0.50 o
  -7  -1  15          0.46          0.27         0.65 o
  -6  -1  15          0.67          0.39         0.70 o
  -5  -1  15          1.89          1.31         1.43 o
  -4  -1  15          2.22          1.22         3.08 o
  -9   0  15          0.11          0.44         0.52 o
  -8   0  15          1.11          0.92         0.62 o
  -7   0  15          0.47          0.58         0.67 o
  -6   0  15          0.35          0.74         0.92 o
  -5   0  15          1.08          0.66         1.59 o
  -4   0  15          0.12          0.13         2.70 o
  -9   1  15          0.15          0.10         0.49 o
  -8   1  15          0.58          0.58         0.50 o
  -7   1  15          0.46          0.44         0.70 o
  -6   1  15          0.67          0.52         0.76 o
  -5   1  15          1.89          1.33         1.28 o
  -4   1  15          2.22          1.50         2.22 o
  -8   2  15          0.02          0.32         0.63 o
  -7   2  15          1.23          0.72         0.53 o
  -6   2  15          1.56          0.71         0.62 o
  -5   2  15          0.87         -0.06         0.71 o
  -4   2  15          0.02         -0.05         1.21 o
  -6   3  15          1.08          0.95         0.58 o
  -5   3  15          0.17          0.33         0.49 o
  -4   3  15          0.24          0.07         0.75 o
  -3   3  15          0.19          2.52         2.44 o
  -2   3  15          0.01          0.31         1.99 o
  -5  -3  16          0.10          0.31         0.48 o
  -4  -3  16          0.20         -0.01         0.77 o
  -3  -3  16          0.35          3.30         1.82 o
  -2  -3  16          0.09          0.59         1.66 o
  -7  -2  16          0.03          0.43         0.43 o
  -6  -2  16          0.60          0.41         0.50 o
  -5  -2  16          0.60          0.20         0.53 o
  -4  -2  16          0.36         -0.24         1.13 o
  -8  -1  16          0.59          0.81         0.48 o
  -7  -1  16          0.27          0.49         0.54 o
  -6  -1  16          0.38          0.34         0.60 o
  -5  -1  16          0.21          0.10         0.75 o
  -4  -1  16          1.41          0.64         1.24 o
  -8   0  16          0.47          0.38         0.69 o
  -7   0  16          1.22          0.77         0.63 o
  -6   0  16          0.11          0.03         0.60 o
  -5   0  16          0.30          0.22         0.92 o
  -8   1  16          0.59          0.46         0.73 o
  -7   1  16          0.27          0.07         0.52 o
  -6   1  16          0.38          0.24         0.58 o
  -5   1  16          0.21          0.21         0.78 o
  -7   2  16          0.03          0.23         0.68 o
  -6   2  16          0.60          0.55         0.52 o
  -5   2  16          0.60          0.24         0.67 o
  -5   3  16          0.10          0.12         0.76 o
  -4   3  16          0.20          0.31         0.65 o
  -6  -2  17          0.02          0.03         0.49 o
  -5  -2  17          0.48          0.37         0.82 o
  -4  -2  17          0.08         -0.11         0.83 o
  -7  -1  17          0.11          0.25         0.47 o
  -6  -1  17          0.42          0.13         0.54 o
  -5  -1  17          0.01          0.27         0.66 o
  -8   0  17          0.23          0.96         2.16 o
  -7   0  17          0.46          0.41         0.81 o
  -6   0  17          0.21          0.15         0.52 o
  -5   0  17          0.20          0.22         0.69 o
  -7   1  17          0.11         -0.06         0.69 o
  -6   1  17          0.42          0.04         0.75 o
  -5   1  17          0.01          0.09         0.66 o
  -6   2  17          0.02         -0.09         0.71 o
  -5   2  17          0.48          0.10         0.90 o
  -5  -1  18          0.03          0.07         0.96 o
  -6   0  18          0.01         -0.22         0.70 o
  -5   0  18          0.11          0.24         0.94 o
  -6   1  18          0.11          0.51         0.76 o
  -5   1  18          0.03         -0.02         0.83 o
                                                
