# Supplementary material for: Accounting for electron-beam-induced warping of molecular nanocrystals in MicroED structure determination
Source: IUCrJ. 2025 Feb 10;12(Pt 2):223–38. doi: 10.1107/S2052252524012132 (PMC11878443; doi:10.1107/S2052252524012132)
Supplement: Supplementary file 5 [file m-12-00223-ZnIIhistidinesup5.hkl]

#
# h,k,l, Fc-squared, Fo-squared, sigma(Fo-squared), status flag
#
data_ZnIIhistidine
_shelx_title ' znhis_rt_spot11_mpass_mov03a_a.res in P4(1)2(1)2'
_shelx_refln_list_code          4
_shelx_F_calc_maximum       56.81
_exptl_crystal_F_000       263.22
_reflns_d_resolution_high  0.8019

loop_
 _space_group_symop_operation_xyz
 'x, y, z'
 '-y+1/2, x+1/2, z+3/4'
 'y+1/2, -x+1/2, z+1/4'
 'x+1/2, -y+1/2, -z+1/4'
 '-x+1/2, y+1/2, -z+3/4'
 '-x, -y, z+1/2'
 'y, x, -z'
 '-y, -x, -z+1/2'

_cell_length_a     7.0900
_cell_length_b     7.0900
_cell_length_c    29.0700
_cell_angle_alpha  90.000
_cell_angle_beta   90.000
_cell_angle_gamma  90.000

_shelx_F_squared_multiplier     1.000

loop_
 _refln_index_h
 _refln_index_k
 _refln_index_l
 _refln_F_squared_calc
 _refln_F_squared_meas
 _refln_F_squared_sigma
 _refln_observed_status
   1   2   0          9.10         33.76         6.45 o
   1   3   0         23.34         14.02         2.70 o
   1   4   0          1.50          5.66         1.48 o
   2   4   0         26.63         30.18         4.12 o
   1   5   0         53.65         36.89         5.44 o
   2   5   0         19.02         17.86         3.44 o
   3   5   0         22.23         20.81         4.36 o
   1   6   0          1.45          0.77         2.39 o
   2   6   0          0.63          0.70         0.60 o
   3   6   0          0.24          2.08         0.85 o
   1   7   0          0.21          2.87         1.84 o
   2   7   0          0.44          0.15         1.27 o
   3   7   0          1.45          3.10         0.61 o
   4   7   0          0.53          1.76         0.68 o
   1   8   0          0.10         -0.31         1.23 o
   2   8   0          0.56          1.20         0.89 o
   0   1   1        858.45        819.56       156.41 o
  -1   2   1        186.99        167.16        31.74 o
   1   2   1        186.99        144.16        27.42 o
  -2   3   1         48.01         41.17         7.99 o
  -1   3   1          5.93         11.74         2.33 o
   1   3   1          5.93         10.44         2.08 o
   2   3   1         48.01         35.88         7.07 o
  -2   4   1        108.43        127.57        17.09 o
  -1   4   1          1.05          1.80         0.74 o
   1   4   1          1.05          4.64         1.35 o
   2   4   1        108.43        127.44        17.01 o
  -3   5   1          4.81          7.67         1.85 o
  -1   5   1          9.33          7.96         1.93 o
   1   5   1          9.33          7.30         1.71 o
   3   5   1          4.81          6.01         1.77 o
  -3   6   1         10.10         14.24         3.28 o
  -2   6   1          2.17          3.02         0.94 o
  -1   6   1          3.86          4.90         2.36 o
   1   6   1          3.86          9.37         4.58 o
   2   6   1          2.17          2.23         0.69 o
   3   6   1         10.10         13.26         1.90 o
   4   6   1          2.51          4.68         1.57 o
  -4   7   1          1.46          3.55         0.92 o
  -3   7   1          2.27          2.95         0.69 o
  -2   7   1          0.83          0.90         1.55 o
  -1   7   1          2.19          1.72         2.00 o
   1   7   1          2.19          0.22         2.32 o
   2   7   1          0.83          1.04         0.66 o
   3   7   1          2.27          4.30         1.07 o
   4   7   1          1.46          3.64         1.25 o
  -3   8   1          0.51          1.11         0.47 o
  -2   8   1          0.05          0.38         0.64 o
  -1   8   1          0.53          0.91         1.34 o
   3   8   1          0.51          0.54         0.89 o
   0   1   2        738.83       1109.88       149.06 o
   1   1   2        236.80        324.38        43.67 o
  -1   2   2        113.99         87.31        16.61 o
   0   2   2        860.47        760.05       106.09 o
   1   2   2        113.99         72.56        13.83 o
  -2   3   2         35.01         41.42         8.05 o
  -1   3   2         11.77         13.60         2.71 o
   0   3   2        113.71        151.59        20.89 o
   1   3   2         11.77         15.08         3.04 o
   2   3   2         35.01         41.73         8.12 o
  -2   4   2          7.98          8.54         1.76 o
   1   4   2        106.59        121.04        23.19 o
   2   4   2          7.98          7.57         1.85 o
   3   4   2         17.47         18.95         4.12 o
  -2   5   2         29.60         23.98         4.61 o
  -1   5   2         26.05         21.08         4.23 o
   1   5   2         26.05         29.30         6.21 o
   2   5   2         29.60         25.78         5.14 o
  -4   6   2          0.87          0.65         1.02 o
  -3   6   2          3.08          5.09         1.29 o
  -2   6   2          3.12         -0.41         0.44 o
  -1   6   2          6.76          8.36         2.36 o
   2   6   2          3.12          0.61         1.11 o
   3   6   2          3.08          4.39         0.85 o
   4   6   2          0.87          4.46         1.64 o
  -4   7   2          2.31          3.68         2.15 o
  -3   7   2          0.64          2.31         0.82 o
  -2   7   2          2.28          0.19         1.37 o
  -1   7   2          0.22          0.88         1.76 o
   1   7   2          0.22          4.16         3.03 o
   2   7   2          2.28          2.34         0.98 o
   3   7   2          0.64          1.51         0.39 o
   4   7   2          2.31          2.30         1.02 o
  -3   8   2          0.13          0.79         0.43 o
  -2   8   2          2.94          2.23         2.21 o
  -1   8   2          4.24          0.49         1.56 o
   1   8   2          4.24          2.10         1.65 o
   2   8   2          2.94          1.57         1.41 o
   0   1   3         88.04        100.20         9.62 o
   1   1   3       1439.96       1986.95       266.61 o
  -1   2   3        310.12        306.15        41.12 o
   0   2   3         47.70        100.14        13.68 o
   1   2   3        310.12        377.12        50.57 o
  -2   3   3         56.25         61.83        11.88 o
  -1   3   3         36.10         49.18         9.46 o
   0   3   3        173.06        289.91        75.62 o
   1   3   3         36.10         47.97         9.27 o
   2   3   3         56.25         66.87        12.88 o
  -3   4   3         10.28          9.17         2.20 o
  -2   4   3         63.24         82.01        15.64 o
  -1   4   3         86.18         25.61         5.52 o
   0   4   3         28.30         19.82         3.76 o
   2   4   3         63.24         46.65         9.02 o
   3   4   3         10.28         11.09         2.79 o
  -3   5   3          4.46          4.26         1.16 o
  -2   5   3          7.83          3.92         0.95 o
  -1   5   3         10.70          9.39         2.06 o
   0   5   3        118.08         60.88        12.66 o
   1   5   3         10.70          7.83         2.24 o
   2   5   3          7.83          3.87         0.67 o
   3   5   3          4.46          6.92         1.78 o
  -4   6   3          8.56         10.40         2.34 o
  -3   6   3          6.86          6.25         1.44 o
  -2   6   3          3.73          5.07         1.28 o
  -1   6   3         21.15         25.22         5.24 o
   0   6   3         16.57          3.99         3.22 o
   1   6   3         21.15         14.70         4.19 o
   2   6   3          3.73          3.87         0.81 o
   3   6   3          6.86          6.71         1.80 o
   4   6   3          8.56         13.89         3.09 o
  -4   7   3          2.26          2.56         0.97 o
  -2   7   3          2.45          2.52         0.88 o
  -1   7   3          1.77          1.33         1.31 o
   1   7   3          1.77          2.62         2.42 o
   2   7   3          2.45          1.41         0.95 o
   3   7   3          1.52          2.66         0.49 o
   4   7   3          2.26          2.28         1.05 o
   5   7   3          0.13          1.79         1.26 o
  -3   8   3          0.23          0.10         0.59 o
  -1   8   3          2.42          1.70         1.66 o
   1   8   3          2.42          3.62         2.04 o
   2   8   3          1.10          1.63         0.76 o
   0   0   4       3227.35       2627.99       352.49 o
   0   1   4        401.50        440.12        34.07 o
   1   1   4        630.80        705.20        66.65 o
  -1   2   4         63.48         64.98        17.57 o
   0   2   4        437.94        289.10        39.16 o
   1   2   4         63.48         57.70        10.98 o
   2   2   4         50.15         42.09         5.90 o
  -1   3   4        103.79         96.88        18.42 o
   0   3   4        136.09        125.79        17.22 o
   1   3   4        103.79        113.29        16.68 o
  -3   4   4         22.87         26.44         5.47 o
  -2   4   4          4.59          7.88         1.69 o
  -1   4   4          8.21          6.95         1.70 o
   0   4   4        132.57         49.80         7.53 o
   1   4   4          8.21          2.14         1.67 o
   2   4   4          4.59          7.09         2.03 o
   3   4   4         22.87         26.62         5.57 o
  -3   5   4         16.43         16.44         3.30 o
  -2   5   4         13.78         10.27         2.07 o
  -1   5   4         44.48         46.75         9.07 o
   0   5   4          6.34         19.34         8.96 o
   1   5   4         44.48         38.47         7.73 o
   2   5   4         13.78          7.08         1.74 o
   3   5   4         16.43         22.77         4.70 o
   4   5   4          2.14          6.35         2.17 o
  -4   6   4          0.07          2.52         1.23 o
  -3   6   4          5.88          7.34         1.63 o
  -2   6   4          6.45          7.86         1.78 o
  -1   6   4          0.80          5.59         1.64 o
   0   6   4          2.71          3.51         2.93 o
   1   6   4          0.80          2.00         2.51 o
   2   6   4          6.45          6.15         1.14 o
   3   6   4          5.88          9.87         2.27 o
   4   6   4          0.07          3.30         1.39 o
  -5   7   4          1.21          2.06         1.15 o
  -4   7   4          0.03          1.01         0.79 o
  -3   7   4          0.09          0.04         0.32 o
  -2   7   4          0.54          4.01         1.37 o
  -1   7   4          0.42          1.66         1.53 o
   0   7   4          0.59         -1.83         2.26 o
   1   7   4          0.42          1.61         2.04 o
   2   7   4          0.54          0.97         1.28 o
   3   7   4          0.09          1.84         0.44 o
   4   7   4          0.03          1.97         1.26 o
   5   7   4          1.21          1.99         1.36 o
  -3   8   4          0.52          0.86         0.61 o
  -1   8   4          1.19          0.49         1.37 o
   0   8   4          4.26          0.79         1.67 o
   1   8   4          1.19          1.03         1.82 o
   2   8   4          0.13          2.12         1.28 o
   0   1   5        745.50        763.77        50.70 o
   1   1   5        943.45       1386.27       107.06 o
  -1   2   5        813.36       1168.31       221.72 o
   0   2   5         42.97         34.89         4.95 o
   1   2   5        813.36       1392.34       266.13 o
  -2   3   5          8.85          9.11         2.01 o
   0   3   5         37.62         42.65         6.11 o
   1   3   5         46.51         30.42         4.20 o
   2   3   5          8.85         15.50         3.37 o
   3   3   5         19.47         16.80         3.91 o
  -3   4   5         22.11         26.21         5.33 o
   0   4   5          1.28          8.98         2.34 o
   3   4   5         22.11         28.61         5.79 o
  -4   5   5          2.71          2.92         1.35 o
  -3   5   5         14.65         17.81         3.57 o
  -2   5   5         14.81         10.04         2.05 o
   0   5   5          2.41         12.18         3.39 o
   1   5   5          0.41          7.51         2.25 o
   2   5   5         14.81          6.27         1.91 o
   3   5   5         14.65         13.67         3.17 o
   4   5   5          2.71          6.24         2.21 o
  -4   6   5          1.02          5.20         1.49 o
  -3   6   5          1.32          4.85         1.28 o
  -1   6   5         12.09          8.65         2.02 o
   0   6   5         10.49          6.52         3.52 o
   1   6   5         12.09          8.93         2.90 o
   2   6   5          4.85          4.42         1.59 o
   3   6   5          1.32          5.15         1.84 o
   4   6   5          1.02          2.49         1.22 o
   5   6   5          0.11          1.36         1.26 o
  -5   7   5          0.95          3.37         1.32 o
  -4   7   5          0.51          1.52         0.88 o
  -3   7   5          2.74          0.22         0.20 o
  -1   7   5          2.34          1.05         1.33 o
   0   7   5          8.15          3.20         2.18 o
   1   7   5          2.34          3.91         2.14 o
   3   7   5          2.74          3.21         1.04 o
   4   7   5          0.51          4.66         1.45 o
   5   7   5          0.95          3.76         1.44 o
  -3   8   5          0.18          0.62         0.62 o
  -1   8   5          0.27          1.65         1.31 o
   0   8   5          0.02         -0.62         1.61 o
   2   8   5          0.75          0.69         1.28 o
   0   1   6        169.89        217.74        14.66 o
   1   1   6        936.30       1518.89       143.98 o
  -1   2   6         75.98         72.19        10.03 o
   0   2   6        303.89        278.92        30.54 o
   1   2   6         75.98         68.46        11.71 o
   2   2   6          4.01         70.25         9.59 o
  -2   3   6         13.59         13.65         2.71 o
  -1   3   6        235.49        195.82        39.22 o
   0   3   6         43.97        116.11        15.76 o
   1   3   6        235.50        196.91        39.49 o
   2   3   6         13.59         12.63         2.97 o
   3   3   6         20.48         30.37         4.42 o
  -3   4   6         43.34         51.82        10.06 o
  -2   4   6         63.16         48.54         9.90 o
  -1   4   6         30.62         29.54         5.84 o
   0   4   6         13.14         14.79         3.18 o
   1   4   6         30.62         21.37         2.66 o
   2   4   6         63.16         51.78         7.14 o
   3   4   6         43.34         59.52        11.58 o
  -4   5   6          1.15          7.40         1.98 o
  -3   5   6         14.71         14.50         2.98 o
  -2   5   6          2.15          2.42         0.48 o
   0   5   6         15.57          6.53         2.49 o
   2   5   6          2.15          1.60         0.88 o
   3   5   6         14.71         19.13         4.12 o
   4   5   6          1.15          3.52         1.90 o
  -4   6   6          6.93         10.62         2.39 o
  -3   6   6          3.91          7.36         1.70 o
  -1   6   6          9.97          8.29         2.02 o
   0   6   6          1.79          6.51         4.98 o
   1   6   6          9.97          5.16         2.24 o
   2   6   6          4.94          4.91         1.80 o
   3   6   6          3.91          4.89         2.12 o
   4   6   6          6.93          5.77         1.67 o
   5   6   6          4.58          3.92         1.71 o
  -5   7   6          0.51          1.43         1.45 o
  -4   7   6          1.65          3.03         1.06 o
  -2   7   6          2.58          2.96         1.20 o
  -1   7   6          1.85          0.89         1.27 o
   0   7   6          1.24          0.37         2.15 o
   1   7   6          1.85         -0.03         1.98 o
   2   7   6          2.58          2.23         1.40 o
   3   7   6          4.32          5.84         1.44 o
   4   7   6          1.65          4.64         1.56 o
   5   7   6          0.51          1.87         1.33 o
  -3   8   6          0.13          0.89         0.68 o
  -2   8   6          0.40          1.09         1.54 o
  -1   8   6          0.58          0.20         1.30 o
   0   8   6          2.61          0.77         1.43 o
   1   8   6          0.58          0.00         1.61 o
   0   1   7        343.62        484.01        32.59 o
   1   1   7        286.32        350.07        23.18 o
  -1   2   7         23.04         33.30         4.56 o
   0   2   7          7.84         22.94         2.82 o
   1   2   7         23.04         27.09         4.65 o
   2   2   7         74.72         79.84         7.91 o
  -2   3   7         16.20         24.71         4.02 o
  -1   3   7        542.29        669.74       129.59 o
   0   3   7          0.94          3.15         0.92 o
   1   3   7        542.29        908.27       174.45 o
   3   3   7          0.95          3.61         1.36 o
  -3   4   7          1.14          3.31         1.21 o
  -2   4   7         26.75         20.94         2.93 o
  -1   4   7          8.91          9.64         1.50 o
   0   4   7          6.52         11.72         5.45 o
   1   4   7          8.91          6.82         1.13 o
   2   4   7         26.75         34.09         4.80 o
   3   4   7          1.14          5.18         1.78 o
   4   4   7         25.91         32.58         8.68 o
  -4   5   7          7.09         17.18         3.78 o
  -3   5   7          2.46          6.09         1.54 o
  -2   5   7          5.81          3.17         0.93 o
  -1   5   7          8.05          4.85         2.02 o
   0   5   7         21.84         16.25         4.61 o
   1   5   7          8.05          8.12         4.42 o
   2   5   7          5.81          4.59         0.87 o
   3   5   7          2.46          9.44         2.46 o
   4   5   7          7.09          9.11         2.53 o
  -5   6   7          1.73          1.78         1.43 o
  -4   6   7          1.05          2.36         1.03 o
  -3   6   7          6.49          5.10         1.18 o
  -1   6   7         16.00          8.94         2.22 o
   0   6   7         16.47          6.07         2.69 o
   1   6   7         16.00         10.10         2.97 o
   2   6   7          2.66          4.92         0.90 o
   3   6   7          6.49          6.44         2.33 o
   4   6   7          1.05          3.98         1.39 o
   5   6   7          1.73          3.31         1.76 o
  -5   7   7          0.02          3.47         1.60 o
  -4   7   7          0.07          1.36         0.89 o
  -2   7   7          1.51          3.36         1.23 o
  -1   7   7          3.67          3.54         1.28 o
   0   7   7          1.64          1.19         1.97 o
   1   7   7          3.67          2.16         2.04 o
   2   7   7          1.51          1.74         1.35 o
   3   7   7          1.03          3.18         1.12 o
   4   7   7          0.07          3.24         1.45 o
   5   7   7          0.02          1.40         1.40 o
  -3   8   7          0.99          0.58         0.75 o
  -2   8   7          0.25          1.32         1.31 o
  -1   8   7          2.51          1.84         1.25 o
   0   8   7          0.31          1.13         1.52 o
   1   8   7          2.51          1.41         1.68 o
   0   0   8        197.99        458.02        61.11 o
   0   1   8        442.76        598.31        40.15 o
   1   1   8         45.69         36.41         3.51 o
  -1   2   8        362.68        509.92        43.48 o
   0   2   8         89.81        113.31         9.91 o
   1   2   8        362.68        501.09        42.27 o
   2   2   8         47.38         79.92         7.77 o
  -2   3   8         89.79         86.42         9.65 o
  -1   3   8        201.34        170.69        34.19 o
   0   3   8          2.23          6.55         0.94 o
   1   3   8        201.34        194.39        26.56 o
   2   3   8         89.79         77.83         8.71 o
   3   3   8         40.42         58.20         8.09 o
  -3   4   8          6.81         13.60         2.92 o
  -2   4   8         30.03         25.30         5.05 o
  -1   4   8         17.71         15.86         2.16 o
   0   4   8         12.64         12.80         2.17 o
   1   4   8         17.71         15.74         4.27 o
   2   4   8         30.03         21.41         4.19 o
   3   4   8          6.81         11.44         2.72 o
   4   4   8         14.37         15.46         2.58 o
  -4   5   8          0.86          5.53         1.84 o
  -3   5   8          2.64          4.44         1.33 o
  -2   5   8          9.08         11.99         2.38 o
  -1   5   8          4.37          1.82         1.04 o
   0   5   8         29.78         17.11         3.35 o
   1   5   8          4.37          1.84         1.76 o
   2   5   8          9.08          7.86         1.54 o
   3   5   8          2.64          4.47         1.99 o
   4   5   8          0.86         11.86         2.99 o
   5   5   8          0.18          2.08         1.61 o
  -5   6   8          3.14          7.37         2.15 o
  -4   6   8          0.17          2.69         1.11 o
  -3   6   8          5.25          3.31         0.78 o
  -2   6   8          2.09          2.40         0.77 o
  -1   6   8         16.03          7.54         4.96 o
   0   6   8          2.15          2.37         1.59 o
   1   6   8         16.03         15.56         3.76 o
   2   6   8          2.09          3.10         0.63 o
   3   6   8          5.25          3.64         1.99 o
   4   6   8          0.17          4.35         1.70 o
   5   6   8          3.14          6.21         2.01 o
  -4   7   8          0.11          1.30         0.97 o
  -3   7   8          4.33          7.41         1.78 o
  -2   7   8          3.30          3.34         1.26 o
  -1   7   8          0.87          0.44         1.27 o
   0   7   8          2.64          0.95         1.47 o
   1   7   8          0.87          2.09         2.14 o
   2   7   8          3.30          4.10         1.59 o
   3   7   8          4.33          5.71         1.49 o
   4   7   8          0.11          2.20         1.26 o
  -3   8   8          0.18          0.79         0.78 o
  -2   8   8          0.00          0.56         0.97 o
  -1   8   8          0.38          0.33         1.18 o
   0   8   8          0.04          0.99         1.44 o
   1   8   8          0.38          1.12         1.15 o
   2   8   8          0.00          0.93         1.38 o
   0   1   9         47.74         38.27         3.14 o
   1   1   9         85.01         82.78         5.69 o
  -1   2   9        263.91        338.28        26.36 o
   0   2   9        148.03        218.02        15.65 o
   1   2   9        263.91        328.31        25.54 o
   2   2   9        349.98        511.64        55.43 o
  -2   3   9         99.78        113.95        15.52 o
  -1   3   9         91.70         90.01        12.58 o
   0   3   9        103.21        139.34        15.33 o
   1   3   9         91.70         85.92        11.74 o
   2   3   9         99.78        103.91        11.63 o
   3   3   9          1.66          9.70         1.89 o
  -3   4   9         26.93         28.11         3.53 o
  -2   4   9          4.46         11.04         2.43 o
  -1   4   9         49.01         49.13         5.62 o
   0   4   9          1.17          4.39         1.23 o
   1   4   9         49.01         59.94         6.84 o
   3   4   9         26.93         35.27         7.23 o
   4   4   9          1.37          3.46         1.34 o
  -4   5   9         10.85         13.90         3.11 o
  -3   5   9         10.08          7.49         1.60 o
  -2   5   9          2.56          2.07         0.68 o
  -1   5   9         16.43         11.15         2.22 o
   0   5   9          2.42          4.01         1.33 o
   1   5   9         16.43         20.62         4.68 o
   2   5   9          2.56          3.00         0.65 o
   3   5   9         10.08          9.95         2.97 o
   4   5   9         10.85          5.64         1.97 o
   5   5   9          0.20          1.21         1.01 o
  -5   6   9          0.17          3.81         1.86 o
  -4   6   9          0.28          2.41         1.14 o
  -3   6   9          3.16          1.67         1.17 o
  -2   6   9          5.86          7.56         1.57 o
  -1   6   9         13.99          4.41         4.82 o
   0   6   9          0.74          0.55         1.72 o
   1   6   9         13.99          9.16         5.18 o
   2   6   9          5.86          8.64         1.40 o
   3   6   9          3.16          3.48         1.27 o
   4   6   9          0.28          1.54         1.46 o
   5   6   9          0.17          1.24         1.56 o
   6   6   9          0.70          2.12         1.47 o
  -4   7   9          1.54          2.69         1.15 o
  -3   7   9          2.84          1.98         0.59 o
  -2   7   9          4.20          5.93         1.68 o
  -1   7   9          8.69          5.21         3.07 o
   0   7   9          0.25          0.91         1.71 o
   1   7   9          8.69          5.50         2.87 o
   2   7   9          4.20          4.38         2.05 o
   3   7   9          2.84          2.55         0.94 o
   4   7   9          1.54          8.22         2.22 o
  -3   8   9          0.37          1.82         1.20 o
  -2   8   9          0.50          0.50         0.99 o
  -1   8   9          0.17          0.84         0.83 o
   0   8   9          0.00          1.84         1.28 o
   1   8   9          0.17          0.68         1.22 o
   2   8   9          0.50          1.85         1.80 o
   0   1  10         75.86         94.00         7.40 o
   1   1  10         39.65         53.74         4.25 o
  -1   2  10        104.84         96.01         7.02 o
   0   2  10        430.68        488.25        32.49 o
   1   2  10        104.84        110.76         8.18 o
   2   2  10        152.37        130.10        10.55 o
  -2   3  10          4.63          5.41         2.98 o
  -1   3  10        201.46        172.71        20.94 o
   0   3  10          3.21          5.39         1.23 o
   1   3  10        201.46        184.03        24.83 o
   2   3  10          4.63          8.01         1.37 o
   3   3  10         83.16         80.37        11.61 o
  -3   4  10         11.24         14.24         2.13 o
  -2   4  10          1.06         26.36         3.66 o
  -1   4  10          7.56         11.07         1.65 o
   0   4  10          0.03          4.21         3.67 o
   1   4  10          7.56          6.85         1.15 o
   2   4  10          1.06         12.50         5.76 o
   3   4  10         11.24         10.41         1.87 o
   4   4  10         17.30         19.52         3.13 o
  -4   5  10          0.16          0.90         1.21 o
  -3   5  10         13.99         16.41         5.98 o
  -2   5  10          5.67          4.68         0.89 o
  -1   5  10         27.57         23.39         3.45 o
   0   5  10          0.03          1.16         1.81 o
   1   5  10         27.57         19.09         2.54 o
   2   5  10          5.67          3.28         1.25 o
   3   5  10         13.99         21.09         4.94 o
   4   5  10          0.16          2.25         1.49 o
   5   5  10          1.56          1.17         1.19 o
  -5   6  10          0.64          4.78         1.88 o
  -4   6  10          0.85          3.61         1.32 o
  -3   6  10          1.84          2.31         0.87 o
  -2   6  10          4.54          4.77         1.24 o
  -1   6  10          1.57          1.10         1.64 o
   0   6  10          1.33          2.88         1.58 o
   1   6  10          1.57          5.94         4.47 o
   2   6  10          4.54          8.72         2.30 o
   3   6  10          1.84          2.29         1.10 o
   4   6  10          0.85          4.02         1.72 o
   5   6  10          0.64          1.02         1.55 o
  -4   7  10          2.34          4.70         1.42 o
  -3   7  10          2.38          3.41         3.19 o
  -2   7  10          2.12          2.14         1.26 o
  -1   7  10          4.83          2.01         3.36 o
   0   7  10          8.21          3.68         1.45 o
   1   7  10          4.83          6.91         2.39 o
   2   7  10          2.12          3.13         0.72 o
   3   7  10          2.38          2.88         0.92 o
   4   7  10          2.34          7.88         2.18 o
  -2   8  10          0.37          1.64         1.21 o
  -1   8  10          1.51          0.66         0.97 o
   0   8  10          0.11          0.54         1.31 o
   1   8  10          1.51          1.46         1.29 o
   2   8  10          0.37         -0.07         1.37 o
   0   1  11        155.30        138.51        10.84 o
   1   1  11          4.37          7.03         1.61 o
  -1   2  11         97.53        119.84        10.49 o
   0   2  11         17.19         25.70         2.03 o
   1   2  11         97.53        131.95         8.99 o
   2   2  11         81.84        110.91         9.34 o
  -2   3  11         68.15         60.75         6.74 o
  -1   3  11         14.69          7.90         2.73 o
   0   3  11         12.22          6.02         1.70 o
   1   3  11         14.69         13.03         2.48 o
   2   3  11         68.15         58.09         7.13 o
   3   3  11         30.97         31.80         7.92 o
  -3   4  11         37.13         31.76         3.81 o
  -2   4  11         19.16         16.82         2.39 o
  -1   4  11          5.48         12.52         2.18 o
   0   4  11         31.84         30.32         3.29 o
   1   4  11          5.48          5.97         1.05 o
   2   4  11         19.16         28.32        14.65 o
   3   4  11         37.13         23.82         3.22 o
   4   4  11          6.30          7.43         1.78 o
  -4   5  11          2.72          2.51         1.22 o
  -3   5  11          8.32          8.36         1.53 o
  -2   5  11          1.93          0.94         2.98 o
  -1   5  11         21.92         17.59         2.48 o
   0   5  11          7.02          8.27         1.76 o
   1   5  11         21.92         17.57         3.53 o
   2   5  11          1.93          1.53         1.73 o
   3   5  11          8.32          7.02         3.33 o
   4   5  11          2.72          1.71         1.52 o
   5   5  11          1.17          4.96         1.42 o
  -5   6  11          1.76          2.60         1.68 o
  -4   6  11          4.41          6.09         1.59 o
  -3   6  11          2.39          4.12         0.91 o
  -2   6  11          0.07          3.31         1.18 o
  -1   6  11          3.22          1.15         2.17 o
   0   6  11          0.30          0.67         1.31 o
   1   6  11          3.22          4.17         1.53 o
   2   6  11          0.07          1.57         1.20 o
   3   6  11          2.39          2.41         1.20 o
   4   6  11          4.41          7.71         2.25 o
   5   6  11          1.76          5.30         1.96 o
  -4   7  11          0.10          2.16         1.22 o
  -3   7  11          0.11          2.10         2.22 o
  -2   7  11          1.97          3.59         0.90 o
  -1   7  11          7.07          4.66         3.76 o
   0   7  11          0.08          0.87         1.32 o
   1   7  11          7.07          5.71         2.08 o
   2   7  11          1.97          2.31         0.62 o
   3   7  11          0.11          1.19         0.98 o
   4   7  11          0.10          2.76         1.72 o
  -2   8  11          0.13          1.41         1.37 o
  -1   8  11          0.39          1.01         1.01 o
   0   8  11          0.07          1.24         1.12 o
   1   8  11          0.39          1.32         1.17 o
   2   8  11          0.13          1.10         1.17 o
   0   0  12        271.10        209.94        28.37 o
   0   1  12        135.41        111.76         8.77 o
   1   1  12        106.64        126.28         9.92 o
  -1   2  12        259.15        296.48        19.96 o
   0   2  12         53.36         40.80         2.93 o
   1   2  12        259.15        314.43        21.16 o
   2   2  12         95.51         77.32         6.34 o
  -2   3  12         69.40         67.00         6.83 o
  -1   3  12         79.85         69.89         7.39 o
   0   3  12        105.16         84.84         6.91 o
   1   3  12         79.85         71.36         7.13 o
   2   3  12         69.40         72.20         8.78 o
   3   3  12         11.64         20.10         2.34 o
  -3   4  12          9.15         10.37         1.63 o
  -2   4  12          3.14          4.10         1.17 o
  -1   4  12          2.73          7.04         1.43 o
   0   4  12         10.94         16.77         2.24 o
   1   4  12          2.73          6.01         1.10 o
   2   4  12          3.14          5.83         1.00 o
   3   4  12          9.15         10.38         3.68 o
   4   4  12         21.97         26.62         3.96 o
  -4   5  12          4.03          6.25         2.68 o
  -3   5  12          4.51          6.13         1.32 o
  -2   5  12         27.35         13.24         3.50 o
  -1   5  12          4.21          6.27         1.12 o
   0   5  12          3.99          5.64         1.42 o
   1   5  12          4.21          5.69         1.88 o
   2   5  12         27.35         12.03         1.87 o
   3   5  12          4.51          8.51         1.75 o
   4   5  12          4.03          5.43         1.49 o
   5   5  12          9.12         11.45         2.12 o
  -5   6  12          1.74          2.59         1.52 o
  -4   6  12          0.61          2.30         1.01 o
  -3   6  12          1.74          3.33         1.28 o
  -2   6  12          0.27          2.30         1.36 o
  -1   6  12         10.46          5.46         1.49 o
   0   6  12          5.15          6.00         1.68 o
   1   6  12         10.46          4.91         3.63 o
   2   6  12          0.27          1.04         1.45 o
   3   6  12          1.74          1.68         1.10 o
   4   6  12          0.61          5.05         1.88 o
   5   6  12          1.74          4.12         1.67 o
  -4   7  12          0.29          1.61         0.85 o
  -3   7  12          1.55          1.85         0.69 o
  -2   7  12          2.57          6.01         1.16 o
  -1   7  12          6.35          6.12         3.54 o
   0   7  12          1.19          1.90         1.40 o
   1   7  12          6.35          5.85         2.00 o
   2   7  12          2.57          3.79         0.78 o
   3   7  12          1.55          2.97         1.18 o
   4   7  12          0.29          5.19         2.00 o
  -2   8  12          0.02          1.60         1.32 o
  -1   8  12          0.54          1.17         1.08 o
   0   8  12          0.00          0.51         1.24 o
   1   8  12          0.54          1.99         1.44 o
   2   8  12          0.02         -0.43         1.06 o
   0   1  13          0.90         10.06         1.84 o
   1   1  13         87.57         74.97         5.51 o
  -1   2  13          8.18         14.44         1.23 o
   0   2  13         84.20         89.85         6.18 o
   1   2  13          8.18         11.73         1.31 o
   2   2  13        111.35        122.52         9.75 o
  -2   3  13         50.69         44.60         4.42 o
  -1   3  13         18.08         16.76         1.59 o
   0   3  13         33.01         32.32         3.18 o
   1   3  13         18.08         17.96         1.95 o
   2   3  13         50.69         46.87         4.74 o
   3   3  13         25.72         18.95         4.16 o
  -3   4  13         22.43         25.45         3.10 o
  -2   4  13         51.14         48.22         6.15 o
  -1   4  13         34.85         43.89         5.13 o
   0   4  13         10.91         13.56         1.85 o
   1   4  13         34.85         41.46         8.03 o
   2   4  13         51.14         52.54         5.43 o
   3   4  13         22.43         20.20         3.02 o
   4   4  13         15.95         14.46         2.88 o
  -4   5  13         15.69         10.33         2.07 o
  -3   5  13          3.65          6.86         1.16 o
  -2   5  13         14.18          7.12         1.25 o
  -1   5  13          0.66          2.50         1.25 o
   0   5  13          0.26          3.04         0.98 o
   1   5  13          0.66          4.14         0.91 o
   2   5  13         14.18          7.77         5.88 o
   3   5  13          3.65          6.18         2.97 o
   4   5  13         15.69         19.89         3.21 o
   5   5  13          3.64          5.38         1.50 o
  -5   6  13          0.30          3.05         1.93 o
  -4   6  13          1.88          3.05         1.10 o
  -3   6  13          1.34          5.96         1.76 o
  -2   6  13          5.57         -0.53         3.93 o
  -1   6  13          2.01          3.40         1.52 o
   0   6  13         10.82          5.03         2.59 o
   1   6  13          2.01          1.91         1.12 o
   2   6  13          5.57          6.50         4.48 o
   3   6  13          1.34          2.60         1.15 o
   4   6  13          1.88          4.00         1.34 o
   5   6  13          0.30          2.00         1.19 o
  -4   7  13          0.75          2.25         1.15 o
  -3   7  13          3.16          1.88         0.75 o
  -2   7  13          1.91          2.97         0.86 o
  -1   7  13          2.49          1.79         1.53 o
   0   7  13          0.06          0.99         1.20 o
   2   7  13          1.91          2.19         0.64 o
   3   7  13          3.16          5.00         1.44 o
   4   7  13          0.75          0.91         1.30 o
  -1   8  13          0.33          1.05         2.18 o
   0   8  13          0.01          0.95         1.20 o
   1   8  13          0.33         -0.83         1.36 o
   2   8  13          0.27          1.19         1.59 o
   0   1  14        112.26        131.25         9.55 o
   1   1  14         56.12         65.68         4.56 o
  -1   2  14         16.02         14.95         1.37 o
   0   2  14          5.81          8.41         0.89 o
   1   2  14         16.02         14.76         1.22 o
   2   2  14        217.06        212.31        14.46 o
  -2   3  14         22.91         19.01         2.24 o
  -1   3  14         42.38         37.01         3.25 o
   0   3  14         30.42         26.15         2.11 o
   1   3  14         42.38         45.34         4.28 o
   2   3  14         22.90         24.20         2.53 o
   3   3  14          3.38          3.42         0.95 o
  -3   4  14          9.40          5.11         1.41 o
  -2   4  14          5.41          6.95         1.44 o
  -1   4  14         14.25         21.26         3.61 o
   0   4  14         16.35         14.44         1.91 o
   1   4  14         14.25         13.56         3.17 o
   2   4  14          5.41         10.04         4.57 o
   3   4  14          9.40          5.77         1.84 o
   4   4  14          0.57          3.23         1.24 o
  -4   5  14          0.77          3.34         1.09 o
  -3   5  14          8.20          6.99         1.58 o
  -2   5  14          0.43          2.00         1.12 o
  -1   5  14          3.81          3.62         1.50 o
   0   5  14         14.75         13.43         1.63 o
   1   5  14          3.81          6.19         1.95 o
   2   5  14          0.43          0.85         0.82 o
   3   5  14          8.20         13.09         1.84 o
   4   5  14          0.77          2.87         1.21 o
   5   5  14          2.29          3.63         1.31 o
  -5   6  14          0.62          1.98         1.09 o
  -4   6  14          0.84          2.60         0.99 o
  -3   6  14          0.95          3.71         1.56 o
  -2   6  14          9.72          2.54         3.77 o
  -1   6  14          2.60          2.77         2.20 o
   0   6  14          0.31          2.54         1.46 o
   1   6  14          2.60          2.12         0.60 o
   2   6  14          9.72          7.34         5.19 o
   3   6  14          0.95         -1.49         2.80 o
   4   6  14          0.84          3.89         3.62 o
   5   6  14          0.62          1.03         1.17 o
  -4   7  14          0.82          0.60         2.25 o
  -3   7  14          2.05          2.36         0.99 o
  -2   7  14          0.44          1.71         0.74 o
  -1   7  14          0.01          1.51         1.46 o
   0   7  14          5.19          2.01         1.63 o
   1   7  14          0.01          1.11         0.75 o
   2   7  14          0.44          1.52         0.53 o
   3   7  14          2.05          3.08         0.77 o
   4   7  14          0.82          2.32         1.97 o
  -1   8  14          1.32          0.91         2.12 o
   0   8  14          0.42          0.70         1.48 o
   1   8  14          1.32          2.16         1.89 o
   0   1  15          8.47         15.14         1.58 o
   1   1  15         44.00         35.72         2.75 o
  -1   2  15        128.63        164.89        11.08 o
   0   2  15         42.21         38.04         2.76 o
   1   2  15        128.63        154.13        10.42 o
   2   2  15          0.35          5.53         1.62 o
  -2   3  15         22.97         23.17         3.69 o
  -1   3  15         10.17         12.47         2.12 o
   0   3  15         18.65         18.52         2.99 o
   1   3  15         10.17         10.63         1.98 o
   2   3  15         22.97         27.76         3.01 o
   3   3  15         17.45         19.22         2.07 o
  -3   4  15         77.24         60.23         8.75 o
  -2   4  15         14.88         16.38         2.32 o
  -1   4  15         10.09         15.00         3.22 o
   0   4  15         12.39          5.79         1.88 o
   1   4  15         10.09         14.76         1.88 o
   2   4  15         14.88         10.88         1.69 o
   3   4  15         77.24         68.25         6.43 o
   4   4  15          8.61          6.82         1.40 o
  -4   5  15          1.96          3.18         0.98 o
  -3   5  15          3.83          4.98         2.84 o
  -2   5  15          1.81          3.39         1.68 o
  -1   5  15          1.29          2.99         1.03 o
   0   5  15          0.68          6.21         1.19 o
   1   5  15          1.29          2.17         0.66 o
   2   5  15          1.81          1.10         3.84 o
   3   5  15          3.83          4.80         1.02 o
   4   5  15          1.96          3.76         1.38 o
   5   5  15          2.24          4.24         1.37 o
  -5   6  15          1.84          0.79         0.91 o
  -4   6  15          0.17          2.14         0.90 o
  -3   6  15          1.95          4.89         1.52 o
  -2   6  15         10.35         10.94         2.41 o
  -1   6  15          3.55          6.79         2.37 o
   0   6  15         32.45         25.52         3.61 o
   1   6  15          3.55          2.99         1.17 o
   2   6  15         10.35         11.03         2.12 o
   3   6  15          1.95          9.24         4.93 o
   4   6  15          0.17          5.10         5.64 o
   5   6  15          1.84          2.09         1.19 o
  -3   7  15          0.67          1.97         1.58 o
  -2   7  15          1.97          2.21         0.87 o
  -1   7  15          0.35          1.33         0.99 o
   0   7  15          2.77          2.33         1.19 o
   1   7  15          0.35          2.72         0.78 o
   2   7  15          1.97          3.46         0.85 o
   3   7  15          0.67          2.10         0.69 o
   0   8  15          0.26         -0.03         1.13 o
   0   0  16         15.09        101.01        13.66 o
   0   1  16          2.05          7.81         1.29 o
   1   1  16         23.82         25.25         1.96 o
  -1   2  16         26.90         35.15         3.82 o
   0   2  16          1.99          9.18         1.23 o
   1   2  16         26.90         30.67         2.42 o
   2   2  16         38.30         38.97         2.88 o
  -2   3  16         22.54         25.19         2.99 o
  -1   3  16         36.78         36.84         3.40 o
   0   3  16          5.51          8.20         0.99 o
   1   3  16         36.78         30.39         2.57 o
   2   3  16         22.54         24.17         3.07 o
   3   3  16         13.15         11.73         3.67 o
  -3   4  16         11.35         11.49         1.53 o
  -2   4  16          5.03          6.03         1.28 o
  -1   4  16         17.68         17.14         2.01 o
   0   4  16         39.28         32.82         3.41 o
   1   4  16         17.68         18.10         4.07 o
   2   4  16          5.03          5.38         1.56 o
   3   4  16         11.35         13.61         3.55 o
   4   4  16         57.27         44.29         4.64 o
  -4   5  16          2.54          5.68         3.06 o
  -3   5  16          6.38          3.72         1.68 o
  -2   5  16         12.17          8.67         1.77 o
  -1   5  16          3.66          5.13         1.44 o
   0   5  16          5.94          5.83         1.21 o
   1   5  16          3.66          3.69         0.81 o
   2   5  16         12.17          7.59         1.54 o
   3   5  16          6.38          3.97         0.95 o
   4   5  16          2.54          3.84         1.47 o
   5   5  16          0.04          3.18         1.10 o
  -5   6  16          0.61          0.79         0.95 o
  -4   6  16          0.36          2.50         0.89 o
  -3   6  16          0.78          1.84         1.07 o
  -2   6  16          0.29          5.15         1.59 o
  -1   6  16          6.41          5.83         1.17 o
   0   6  16          0.02          0.98         0.91 o
   1   6  16          6.41          5.91         1.17 o
   2   6  16          0.29          7.39         1.57 o
   3   6  16          0.78          1.15         1.50 o
   4   6  16          0.36          1.36         1.04 o
   5   6  16          0.61          1.44         1.25 o
  -3   7  16          0.19          1.76         0.74 o
  -2   7  16          1.64          2.52         0.91 o
  -1   7  16          1.09          1.40         0.97 o
   0   7  16          0.00          1.23         1.23 o
   1   7  16          1.09          1.66         1.20 o
   2   7  16          1.64          2.47         0.75 o
   3   7  16          0.19          1.32         0.65 o
   0   1  17         37.81         25.22         2.05 o
   1   1  17         49.26         66.59         5.32 o
  -1   2  17         23.60         22.58         2.89 o
   0   2  17        107.97        116.35         8.50 o
   1   2  17         23.60         25.89         1.96 o
   2   2  17          0.36          6.31         1.54 o
  -2   3  17         15.82         15.00         3.87 o
  -1   3  17         43.70         39.52         3.22 o
   0   3  17          0.02          4.68         0.97 o
   1   3  17         43.70         36.32         2.71 o
   2   3  17         15.82         16.35         2.53 o
   3   3  17          6.65         12.18         2.70 o
  -3   4  17          3.54          6.40         1.07 o
  -2   4  17         71.45         73.79         6.36 o
  -1   4  17         32.46         25.90         2.60 o
   0   4  17          5.92         11.29         3.08 o
   1   4  17         32.46         22.00         3.78 o
   2   4  17         71.45         90.33        12.43 o
   3   4  17          3.54          7.46         1.27 o
   4   4  17          0.99          1.45         0.99 o
  -4   5  17          1.26          2.79         0.96 o
  -3   5  17          2.18          3.01         1.03 o
  -2   5  17          4.41          6.14         1.84 o
  -1   5  17          0.74          3.15         0.82 o
   0   5  17          0.39          1.71         0.79 o
   1   5  17          0.74          3.19         0.94 o
   2   5  17          4.41          4.65         1.46 o
   3   5  17          2.18          4.30         1.17 o
   4   5  17          1.26          2.91         1.11 o
   5   5  17          5.55          3.69         1.03 o
  -4   6  17          3.63          2.33         0.88 o
  -3   6  17          2.17          1.29         0.80 o
  -2   6  17          1.81          3.53         2.00 o
  -1   6  17          9.54          7.70         1.39 o
   0   6  17          4.40          5.35         1.01 o
   1   6  17          9.54          6.81         2.14 o
   2   6  17          1.81          7.00         1.62 o
   3   6  17          2.17          3.92         3.03 o
   4   6  17          3.63          5.66         1.73 o
  -3   7  17          0.45          3.17         1.34 o
  -2   7  17          0.65          1.27         0.96 o
  -1   7  17          0.77          2.33         0.85 o
   0   7  17          0.22          0.45         1.09 o
   1   7  17          0.77          0.80         0.86 o
   2   7  17          0.65          2.46         0.72 o
   3   7  17          0.45          1.14         0.68 o
   0   1  18         57.01         63.76         4.63 o
   1   1  18         20.16         19.04         2.38 o
  -1   2  18         82.47         80.70         5.53 o
   0   2  18         30.96         38.37         3.23 o
   1   2  18         82.47         75.93         5.28 o
   2   2  18          7.41         11.48         1.22 o
  -2   3  18          2.31          4.00         0.86 o
  -1   3  18         40.74         31.05         2.40 o
   0   3  18         73.20         72.96         5.11 o
   1   3  18         40.74         32.67         2.68 o
   2   3  18          2.31          4.15         0.80 o
   3   3  18          1.82         12.38         3.57 o
  -3   4  18         11.01          8.08         1.33 o
  -2   4  18          6.72         10.57         1.68 o
  -1   4  18         17.88         13.71         2.64 o
   0   4  18         12.19          8.61         1.26 o
   1   4  18         17.88         14.54         2.47 o
   2   4  18          6.72         11.63         3.21 o
   3   4  18         11.01         13.28         1.72 o
   4   4  18          0.66          2.58         0.94 o
  -4   5  18          9.37          8.07         2.06 o
  -3   5  18          1.71          1.78         1.20 o
  -2   5  18          1.03          1.55         0.87 o
  -1   5  18          7.74          7.88         1.15 o
   0   5  18          6.63          8.36         1.29 o
   1   5  18          7.74          7.76         1.20 o
   2   5  18          1.03          1.37         0.88 o
   3   5  18          1.71          4.92         2.10 o
   4   5  18          9.37          9.31         1.45 o
   5   5  18          0.01          1.16         0.91 o
  -4   6  18          0.85          2.28         0.93 o
  -3   6  18          0.58          2.05         1.08 o
  -2   6  18          7.42          2.40         1.28 o
  -1   6  18          0.36          1.22         0.81 o
   0   6  18          0.92          1.60         0.79 o
   1   6  18          0.36          2.34         0.89 o
   2   6  18          7.42          7.48         1.52 o
   3   6  18          0.58          5.01         3.19 o
   4   6  18          0.85          1.93         0.94 o
  -3   7  18          0.65          1.19         1.40 o
  -2   7  18          0.24          1.98         0.90 o
  -1   7  18          0.25          0.70         0.81 o
   0   7  18          0.01          1.54         0.92 o
   1   7  18          0.25          0.25         0.69 o
   2   7  18          0.24          1.61         1.71 o
   3   7  18          0.65          1.53         0.78 o
   0   1  19         33.56         25.08         2.38 o
   1   1  19          4.52          9.23         1.18 o
  -1   2  19         56.48         60.53         4.21 o
   0   2  19        162.12        165.37        12.96 o
   1   2  19         56.48         63.40         4.37 o
   2   2  19          4.63         10.08         1.72 o
  -2   3  19         11.31          9.64         1.09 o
  -1   3  19          2.34          7.69         2.32 o
   0   3  19         43.22         37.07         2.72 o
   1   3  19          2.34          5.24         1.08 o
   2   3  19         11.31         14.30         1.39 o
   3   3  19          0.73          3.21         0.96 o
  -3   4  19          9.30          8.25         1.98 o
  -2   4  19          3.29          7.18         1.17 o
  -1   4  19         35.49         33.30         3.49 o
   0   4  19          0.82          4.31         0.81 o
   1   4  19         35.49         29.76         2.61 o
   2   4  19          3.29          8.18         1.21 o
   3   4  19          9.30          7.53         1.64 o
   4   4  19          5.22          6.60         1.17 o
  -4   5  19          2.97          2.81         0.84 o
  -3   5  19          1.35          4.40         1.09 o
  -2   5  19          1.23          3.15         0.87 o
  -1   5  19          1.22          2.28         0.76 o
   0   5  19          7.93          6.84         1.15 o
   1   5  19          1.22          2.17         0.70 o
   2   5  19          1.23          1.72         1.27 o
   3   5  19          1.35          2.21         1.05 o
   4   5  19          2.97          5.27         1.09 o
   5   5  19          2.59          2.26         0.93 o
  -4   6  19          0.03          0.94         0.85 o
  -3   6  19          0.24          2.24         0.89 o
  -2   6  19          4.43          1.79         1.24 o
  -1   6  19          7.25          6.40         1.04 o
   0   6  19          0.99          2.13         0.81 o
   1   6  19          7.25          3.97         0.92 o
   2   6  19          4.43          3.80         1.12 o
   3   6  19          0.24          3.68         2.21 o
   4   6  19          0.03          1.86         0.95 o
  -2   7  19          2.64          2.82         1.01 o
  -1   7  19          0.01          0.66         0.76 o
   0   7  19          0.17          1.68         0.74 o
   1   7  19          0.01          1.29         0.92 o
   2   7  19          2.64          0.88         1.32 o
   0   0  20        300.32        253.28        34.03 o
   0   1  20          0.01          6.89         0.96 o
   1   1  20          0.28          7.39         1.43 o
  -1   2  20         10.46         12.96         1.42 o
   0   2  20         29.49         30.94         2.62 o
   1   2  20         10.46         18.23         1.48 o
   2   2  20         39.49         35.39         3.01 o
  -2   3  20          8.92          9.78         1.14 o
  -1   3  20         27.42         27.08         2.25 o
   0   3  20          9.60         14.54         1.46 o
   1   3  20         27.42         24.46         2.04 o
   2   3  20          8.92          7.30         1.63 o
   3   3  20          3.37          5.25         1.61 o
  -3   4  20          3.07          2.57         0.96 o
  -2   4  20          1.63          4.53         1.76 o
  -1   4  20          7.75          8.23         1.41 o
   0   4  20          4.54          8.87         1.08 o
   1   4  20          7.75          8.99         1.11 o
   2   4  20          1.63          5.74         1.65 o
   3   4  20          3.07          4.60         1.11 o
   4   4  20         36.62         26.38         2.58 o
  -4   5  20          2.44          3.04         1.09 o
  -3   5  20          6.27          5.84         1.53 o
  -2   5  20         16.46         14.26         1.65 o
  -1   5  20          7.33          7.58         1.07 o
   0   5  20          3.81          3.48         0.81 o
   1   5  20          7.33          6.25         1.02 o
   2   5  20         16.46         12.40         1.64 o
   3   5  20          6.27          6.78         1.79 o
   4   5  20          2.44          2.67         0.97 o
   5   5  20          2.09          2.11         0.91 o
  -4   6  20          0.30          0.68         0.67 o
  -3   6  20          0.60          1.79         0.94 o
  -2   6  20          1.07          3.86         1.38 o
  -1   6  20          2.15          2.89         0.77 o
   0   6  20          0.97          1.43         0.70 o
   1   6  20          2.15          1.80         1.42 o
   2   6  20          1.07          2.50         1.00 o
   3   6  20          0.60          1.46         0.82 o
   4   6  20          0.30          1.33         1.12 o
  -2   7  20          0.76          4.05         1.25 o
  -1   7  20          1.15          1.88         0.95 o
   0   7  20          0.28          1.03         0.83 o
   1   7  20          1.15          0.60         0.72 o
   2   7  20          0.76          0.62         1.32 o
   0   1  21        106.59         85.27         7.33 o
   1   1  21          5.12          6.98         0.84 o
  -1   2  21          8.08          9.45         1.46 o
   0   2  21         16.55         12.50         1.87 o
   1   2  21          8.08          9.07         0.97 o
   2   2  21         34.18         35.71         2.82 o
  -2   3  21         24.78         23.29         2.06 o
  -1   3  21         38.83         44.87         3.68 o
   0   3  21          1.26          5.84         0.87 o
   1   3  21         38.83         33.98         2.87 o
   2   3  21         24.78         25.75         2.35 o
   3   3  21          2.39          3.26         0.90 o
  -3   4  21          2.98          5.31         1.07 o
  -2   4  21          7.49          9.26         1.68 o
  -1   4  21          2.29          6.59         1.18 o
   0   4  21         11.53         11.92         1.24 o
   1   4  21          2.29          5.34         1.37 o
   2   4  21          7.49          8.90         1.23 o
   3   4  21          2.98          2.91         1.01 o
   4   4  21          0.25          3.34         0.91 o
  -4   5  21          0.30          2.81         0.86 o
  -3   5  21          7.64          7.49         1.22 o
  -2   5  21          0.99          3.92         0.80 o
  -1   5  21          5.87          7.89         1.11 o
   0   5  21          0.80          1.97         0.70 o
   1   5  21          5.87          6.01         1.12 o
   2   5  21          0.99          5.16         3.75 o
   3   5  21          7.64          7.75         1.75 o
   4   5  21          0.30          4.18         0.98 o
   5   5  21          1.08          1.47         0.90 o
  -3   6  21          2.19          5.67         1.40 o
  -2   6  21          1.97          2.19         1.13 o
  -1   6  21          1.57          2.14         0.80 o
   0   6  21          3.14          3.00         1.13 o
   1   6  21          1.57          2.59         0.71 o
   2   6  21          1.97          3.02         0.93 o
   3   6  21          2.19          4.48         1.18 o
  -1   7  21          1.17          2.78         0.97 o
   0   7  21          0.13          2.39         0.91 o
   1   7  21          1.17          0.27         0.72 o
   0   1  22         12.01         13.27         2.27 o
   1   1  22         33.33         27.06         2.05 o
  -1   2  22         12.34         14.15         1.26 o
   0   2  22         14.29         15.38         1.72 o
   1   2  22         12.34         13.43         1.21 o
   2   2  22          1.38          4.24         0.80 o
  -2   3  22          1.57          4.31         0.88 o
  -1   3  22          9.31          6.55         0.92 o
   0   3  22         62.44         50.34         3.79 o
   1   3  22          9.31         10.14         1.04 o
   2   3  22          1.57          3.93         0.81 o
   3   3  22          6.42          6.20         0.93 o
  -3   4  22         17.53         13.03         2.19 o
  -2   4  22          9.99          9.84         1.35 o
  -1   4  22          6.96          6.18         1.32 o
   0   4  22          1.47          4.93         0.84 o
   1   4  22          6.96          6.54         1.03 o
   2   4  22          9.99         13.44         1.29 o
   3   4  22         17.53         14.73         2.40 o
   4   4  22          0.04          1.73         0.83 o
  -4   5  22          1.32          1.94         0.80 o
  -3   5  22          2.59          3.24         0.90 o
  -2   5  22          1.06          3.72         0.77 o
  -1   5  22          5.79          3.68         0.84 o
   0   5  22         23.33         21.82         1.92 o
   1   5  22          5.79          3.69         0.96 o
   2   5  22          1.06          2.54         0.87 o
   3   5  22          2.59          3.72         1.28 o
   4   5  22          1.32          2.38         0.93 o
  -3   6  22          0.62          1.02         0.89 o
  -2   6  22          0.76          2.49         1.05 o
  -1   6  22          1.96          2.64         0.78 o
   0   6  22          0.59          1.31         0.65 o
   1   6  22          1.96          2.03         0.68 o
   2   6  22          0.76          1.31         0.88 o
   3   6  22          0.62          2.58         1.04 o
   0   7  22          0.04          1.48         0.84 o
   0   1  23          3.72          5.57         1.70 o
   1   1  23         26.59         21.76         1.73 o
  -1   2  23         16.29         17.48         1.51 o
   0   2  23         11.94         13.47         2.40 o
   1   2  23         16.29         11.67         1.15 o
   2   2  23          0.08          3.77         0.95 o
  -2   3  23         15.26         12.67         1.27 o
  -1   3  23          4.81          6.13         1.14 o
   0   3  23          4.87          7.42         1.34 o
   1   3  23          4.81          4.25         0.80 o
   2   3  23         15.26         15.83         1.39 o
   3   3  23         26.65         18.66         1.71 o
  -3   4  23          0.36          3.66         1.03 o
  -2   4  23          2.32          4.40         0.85 o
  -1   4  23          8.23          6.15         1.04 o
   0   4  23          0.11          2.44         0.77 o
   1   4  23          8.23          8.42         1.07 o
   2   4  23          2.32          5.13         1.25 o
   3   4  23          0.36          2.69         0.90 o
   4   4  23          1.23          4.18         0.91 o
  -4   5  23          1.24          2.47         0.95 o
  -3   5  23          9.37          7.27         1.29 o
  -2   5  23          4.08          4.20         0.81 o
  -1   5  23          3.30          4.83         0.89 o
   0   5  23         10.92          5.96         1.06 o
   1   5  23          3.30          3.57         0.89 o
   2   5  23          4.08          3.69         0.82 o
   3   5  23          9.37          6.97         1.11 o
   4   5  23          1.24          2.48         0.90 o
  -3   6  23          0.43          1.69         0.85 o
  -2   6  23          0.38          2.54         0.80 o
  -1   6  23          1.75          2.73         0.73 o
   0   6  23          0.06          2.03         0.75 o
   1   6  23          1.75          2.58         0.76 o
   2   6  23          0.38          1.89         0.90 o
   3   6  23          0.43          1.36         0.80 o
   0   0  24         55.86         39.41         5.62 o
   0   1  24          6.02          6.24         1.07 o
   1   1  24          9.42         13.73         1.21 o
  -1   2  24          7.36          9.07         1.01 o
   0   2  24         34.83         25.38         2.76 o
   1   2  24          7.36          9.93         1.02 o
   2   2  24          1.61          4.74         1.78 o
  -2   3  24          1.67          3.13         0.78 o
  -1   3  24         18.31         17.63         1.53 o
   0   3  24         26.94         27.57         2.26 o
   1   3  24         18.31         17.71         1.64 o
   2   3  24          1.67          3.63         1.07 o
   3   3  24          5.92          7.69         1.24 o
  -3   4  24          0.60          2.44         0.82 o
  -2   4  24          2.20          3.29         0.80 o
  -1   4  24          0.54          3.91         1.32 o
   0   4  24         27.41         29.89         2.27 o
   1   4  24          0.54          3.35         0.78 o
   2   4  24          2.20          3.70         0.81 o
   3   4  24          0.60          2.85         0.78 o
   4   4  24          0.13          2.26         0.82 o
  -4   5  24          0.29          1.62         0.75 o
  -3   5  24          0.98          3.23         1.10 o
  -2   5  24          4.69          5.84         0.97 o
  -1   5  24          8.71          8.21         1.11 o
   0   5  24          2.12          3.67         0.79 o
   1   5  24          8.71          7.58         1.10 o
   2   5  24          4.69          4.76         0.86 o
   3   5  24          0.98          3.03         0.86 o
   4   5  24          0.29          1.88         0.91 o
  -2   6  24          0.01          1.23         0.75 o
  -1   6  24          1.35          2.69         0.75 o
   0   6  24          0.00          1.64         0.73 o
   1   6  24          1.35          1.66         0.64 o
   2   6  24          0.01          1.35         0.94 o
   0   1  25         35.80         28.98         2.52 o
   1   1  25          1.36          4.02         0.73 o
  -1   2  25          2.45          6.97         1.01 o
   0   2  25          0.14          2.18         0.83 o
   1   2  25          2.45          4.58         0.83 o
   2   2  25          6.38          5.27         0.87 o
  -2   3  25         12.67         11.85         1.24 o
  -1   3  25          5.45          6.52         0.93 o
   0   3  25         12.64         15.39         2.15 o
   1   3  25          5.45          6.97         0.93 o
   2   3  25         12.67         13.33         1.26 o
   3   3  25         14.15         11.56         1.21 o
  -3   4  25          3.95          4.43         0.89 o
  -2   4  25          3.57          3.32         0.76 o
  -1   4  25          3.53          4.57         1.00 o
   0   4  25          6.50          7.71         0.96 o
   1   4  25          3.53          4.63         0.82 o
   2   4  25          3.57          2.91         0.76 o
   3   4  25          3.95          3.94         0.96 o
   4   4  25          0.40          1.88         0.86 o
  -4   5  25          0.05          1.17         1.31 o
  -3   5  25          6.06          6.61         1.00 o
  -2   5  25          8.47          5.56         0.88 o
  -1   5  25          0.15          2.17         0.80 o
   0   5  25          7.77          6.88         0.87 o
   1   5  25          0.15          1.31         0.91 o
   2   5  25          8.47          6.31         0.98 o
   3   5  25          6.06          4.79         1.00 o
   4   5  25          0.05          0.45         1.27 o
  -2   6  25          0.79          1.55         0.73 o
  -1   6  25          0.68          1.66         0.68 o
   0   6  25          1.88          2.47         0.76 o
   1   6  25          0.68          1.37         0.69 o
   2   6  25          0.79          1.63         0.86 o
   0   1  26         29.72         28.19         2.44 o
   1   1  26         73.38         52.99         3.91 o
  -1   2  26         10.35          9.35         1.07 o
   0   2  26         13.87         14.73         1.91 o
   1   2  26         10.35          8.33         0.94 o
   2   2  26          4.06          3.51         0.82 o
  -2   3  26          5.93          6.12         1.07 o
  -1   3  26          2.31          5.53         1.10 o
   0   3  26         11.39         11.04         1.24 o
   1   3  26          2.31          5.09         0.85 o
   2   3  26          5.93          5.90         1.11 o
   3   3  26          8.25          5.46         0.89 o
  -3   4  26          7.22          5.49         0.93 o
  -2   4  26          4.53          5.49         1.48 o
  -1   4  26          5.24          5.23         0.88 o
   0   4  26          1.01          2.04         0.69 o
   1   4  26          5.24          4.36         0.81 o
   2   4  26          4.53          4.51         0.86 o
   3   4  26          7.22          7.11         1.12 o
   4   4  26          0.35          1.30         0.79 o
  -3   5  26          1.40          1.67         0.78 o
  -2   5  26          0.59          1.44         0.66 o
  -1   5  26          2.89          3.70         0.91 o
   0   5  26          4.65          4.20         0.81 o
   1   5  26          2.89          2.53         0.91 o
   2   5  26          0.59          1.60         0.73 o
   3   5  26          1.40          1.90         0.83 o
  -1   6  26          1.56          2.20         0.75 o
   0   6  26          0.05          1.78         0.68 o
   1   6  26          1.56          2.48         0.78 o
   0   1  27          5.41          8.83         1.38 o
   1   1  27          8.25          7.27         0.98 o
  -1   2  27         13.84         12.37         1.23 o
   0   2  27          0.65          3.02         0.83 o
   1   2  27         13.84         14.13         1.27 o
   2   2  27          0.31          3.37         0.74 o
  -2   3  27          5.75          5.86         0.88 o
  -1   3  27         13.62         10.06         1.17 o
   0   3  27          5.10          4.84         1.00 o
   1   3  27         13.62          9.44         1.04 o
   2   3  27          5.75          6.45         0.89 o
   3   3  27          5.00          5.70         1.04 o
  -3   4  27          0.32          2.03         0.90 o
  -2   4  27          9.17          7.81         0.95 o
  -1   4  27          0.38          2.33         0.80 o
   0   4  27          8.56          6.45         0.88 o
   1   4  27          0.38          1.42         0.72 o
   2   4  27          9.17          9.18         2.16 o
   3   4  27          0.32          3.55         0.80 o
   4   4  27          0.03          3.51         1.34 o
  -3   5  27          1.69          2.84         0.94 o
  -2   5  27          1.13          2.72         0.71 o
  -1   5  27          3.64          5.73         1.04 o
   0   5  27          0.15          0.92         0.61 o
   1   5  27          3.64          4.60         0.93 o
   2   5  27          1.13          3.05         0.83 o
   3   5  27          1.69          1.30         0.79 o
   0   0  28        137.08        120.09        25.62 o
   0   1  28          9.80         10.52         1.71 o
   1   1  28          0.07          2.97         0.74 o
  -1   2  28         14.84         12.22         1.39 o
   0   2  28          2.93          3.49         0.82 o
   1   2  28         14.84         12.09         1.33 o
   2   2  28          7.91          7.90         1.01 o
  -2   3  28          7.52          6.54         0.91 o
  -1   3  28          3.84          3.70         0.79 o
   0   3  28          0.27          3.33         0.92 o
   1   3  28          3.84          4.48         0.79 o
   2   3  28          7.52          6.57         0.87 o
   3   3  28          3.14          5.17         0.92 o
  -3   4  28          2.22          2.73         0.83 o
  -2   4  28          0.29          2.89         0.77 o
  -1   4  28          2.36          4.38         0.89 o
   0   4  28          2.16          2.46         0.77 o
   1   4  28          2.36          3.02         0.80 o
   2   4  28          0.29          2.42         0.71 o
   3   4  28          2.22          4.02         0.89 o
  -2   5  28          2.69          4.39         0.83 o
  -1   5  28          0.35          2.74         0.86 o
   0   5  28          2.67          2.26         0.71 o
   1   5  28          0.35          1.20         0.85 o
   2   5  28          2.69          2.23         0.78 o
   0   1  29          6.69          6.83         1.34 o
   1   1  29          6.84          9.55         1.45 o
  -1   2  29          4.97          6.15         0.96 o
   0   2  29          5.16          4.98         0.88 o
   1   2  29          4.97          6.10         0.84 o
   2   2  29          2.45          3.29         0.81 o
  -2   3  29          4.89          4.74         0.85 o
  -1   3  29          2.59          2.81         0.74 o
   0   3  29         40.10         34.13         2.91 o
   1   3  29          2.59          3.20         0.73 o
   2   3  29          4.89          5.61         0.93 o
   3   3  29          0.93          2.95         0.72 o
  -3   4  29          0.31          1.95         0.76 o
  -2   4  29          2.87          4.93         0.86 o
  -1   4  29          1.40          3.44         0.88 o
   0   4  29          5.14          5.76         1.26 o
   1   4  29          1.40          4.36         1.14 o
   2   4  29          2.87          3.01         0.71 o
   3   4  29          0.31          1.50         0.75 o
  -1   5  29          1.21          1.40         0.80 o
   0   5  29          3.66          4.42         0.82 o
   1   5  29          1.21          2.69         0.95 o
   0   1  30          0.19          2.82         0.76 o
   1   1  30          0.00          3.18         0.81 o
  -1   2  30          3.89          3.87         0.84 o
   0   2  30          8.47          6.02         1.05 o
   1   2  30          3.89          3.30         0.69 o
   2   2  30         41.93         22.11         1.90 o
  -2   3  30          1.32          3.07         0.76 o
  -1   3  30          3.26          4.14         0.76 o
   0   3  30          3.31          2.90         0.88 o
   1   3  30          3.26          4.34         0.90 o
   2   3  30          1.32          2.53         0.70 o
   3   3  30          0.99          2.04         0.88 o
  -2   4  30          0.58          2.39         0.79 o
  -1   4  30          2.60          3.78         0.82 o
   0   4  30          0.00          4.42         0.93 o
   1   4  30          2.60          3.05         0.83 o
   2   4  30          0.58          2.19         0.79 o
   0   1  31          3.06          4.78         0.86 o
   1   1  31         22.62         15.66         1.57 o
  -1   2  31          2.47          3.54         0.79 o
   0   2  31          5.62          5.17         0.97 o
   1   2  31          2.47          2.82         0.64 o
   2   2  31          0.09          1.28         0.72 o
  -2   3  31          3.41          5.82         0.88 o
  -1   3  31          1.79          3.07         0.75 o
   0   3  31          0.01          2.54         0.86 o
   1   3  31          1.79          2.94         0.73 o
   2   3  31          3.41          2.92         0.86 o
   3   3  31          1.50          1.58         0.81 o
  -2   4  31          6.72          5.77         1.10 o
  -1   4  31          1.20          1.92         0.80 o
   0   4  31          0.12          1.54         0.85 o
   1   4  31          1.20          2.19         0.83 o
   2   4  31          6.72          5.27         1.03 o
   0   0  32         10.44          7.87         1.84 o
   0   1  32          9.41          8.81         1.07 o
   1   1  32          4.53          6.10         0.95 o
  -1   2  32         13.39          8.59         1.09 o
   0   2  32          7.76          4.09         0.95 o
   1   2  32         13.39          9.94         1.01 o
   2   2  32          1.42          3.49         0.79 o
  -2   3  32          3.14          3.56         0.86 o
  -1   3  32          0.28          2.57         0.79 o
   0   3  32          0.47          2.69         0.84 o
   1   3  32          0.28          1.94         0.69 o
   2   3  32          3.14          3.50         0.91 o
  -1   4  32          1.09          3.64         1.23 o
   0   4  32          2.96          2.22         0.94 o
   1   4  32          1.09          1.60         0.91 o
   0   1  33          3.15          4.66         0.82 o
   1   1  33         11.32         10.35         1.21 o
  -1   2  33          2.20          2.04         0.80 o
   0   2  33         13.27          7.88         1.08 o
   1   2  33          2.20          2.58         0.68 o
   2   2  33          0.22          2.38         0.82 o
  -2   3  33          2.73          3.30         1.03 o
  -1   3  33          0.71          2.26         0.82 o
   0   3  33          1.48          3.86         1.35 o
   1   3  33          0.71          1.87         0.78 o
   2   3  33          2.73          2.72         0.96 o
   0   1  34          0.02          1.63         0.73 o
   1   1  34          0.01          2.82         0.90 o
  -1   2  34          1.09          2.44         0.85 o
   0   2  34          0.04          2.51         0.91 o
   1   2  34          1.09          3.06         0.96 o
   2   2  34         16.62          8.65         1.41 o
   0   3  34          1.21          1.39         1.20 o
   0   1  35          3.47          3.87         0.98 o
   1   1  35          1.76          1.96         1.06 o
  -1   2  35          4.90          2.63         1.48 o
   0   2  35          0.05          3.01         1.14 o
   1   2  35          4.90          4.37         1.18 o
   0   0  36          5.24          6.05         2.31 o
   0   1  36          5.42          3.76         1.45 o
                                                
