# Supplementary material for: Accounting for electron-beam-induced warping of molecular nanocrystals in MicroED structure determination
Source: IUCrJ. 2025 Feb 10;12(Pt 2):223–38. doi: 10.1107/S2052252524012132 (PMC11878443; doi:10.1107/S2052252524012132)
Supplement: Supplementary file 6 [file m-12-00223-CoIImesotetraphenylporphyrinsup6.hkl]

#
# h,k,l, Fc-squared, Fo-squared, sigma(Fo-squared), status flag
#
data_CoIImesotetraphenylporphyrin
_shelx_title ' cotpp_merge01_a.res in P-1'
_shelx_refln_list_code          4
_shelx_F_calc_maximum       86.55
_exptl_crystal_F_000       281.66
_reflns_d_resolution_high  0.8999

loop_
 _space_group_symop_operation_xyz
 'x, y, z'
 '-x, -y, -z'

_cell_length_a     9.6000
_cell_length_b    13.1450
_cell_length_c    13.2800
_cell_angle_alpha  79.530
_cell_angle_beta   71.780
_cell_angle_gamma  69.390

_shelx_F_squared_multiplier     1.000

loop_
 _refln_index_h
 _refln_index_k
 _refln_index_l
 _refln_F_squared_calc
 _refln_F_squared_meas
 _refln_F_squared_sigma
 _refln_observed_status
   1   0   0         42.01         50.37         4.78 o
   2   0   0        547.66        634.48        32.44 o
   3   0   0         23.31         28.22         1.77 o
   4   0   0         50.88         53.02         2.96 o
   5   0   0         39.94         42.07         2.35 o
   6   0   0          8.19          9.37         1.00 o
   7   0   0          1.53          3.80         0.48 o
   8   0   0          5.61          5.03         0.56 o
   9   0   0          0.60          1.37         0.42 o
  -9   1   0          0.39         -0.07         0.37 o
  -8   1   0          2.97          7.16         1.80 o
  -7   1   0          0.10          1.31         0.52 o
  -6   1   0         33.87         32.90         2.21 o
  -5   1   0        105.74        126.27         7.62 o
  -4   1   0          5.17          3.80         0.44 o
  -3   1   0        140.79        196.72         9.17 o
  -2   1   0         16.26         14.79         0.82 o
  -1   1   0        243.21        287.72        13.27 o
   0   1   0       1276.19       1618.58       176.67 o
   1   1   0         17.15          4.64         0.56 o
   2   1   0        130.69        119.66         6.56 o
   3   1   0         29.33         18.28         1.41 o
   4   1   0         69.95         38.21         3.06 o
   5   1   0          0.89          4.59         1.25 o
   6   1   0         17.27         13.25         1.11 o
   7   1   0          4.48          4.69         0.59 o
   8   1   0          3.18          4.28         0.72 o
   9   1   0          0.66          0.95         0.65 o
  -9   2   0          1.15          0.72         0.37 o
  -8   2   0          1.94          1.36         0.43 o
  -7   2   0          1.70          2.79         0.51 o
  -6   2   0          2.50          5.22         0.66 o
  -5   2   0         13.38          8.79         0.67 o
  -4   2   0         42.07         46.71         2.34 o
  -3   2   0         18.11         37.78         1.91 o
  -2   2   0          7.70         19.79         1.45 o
  -1   2   0          7.68          9.38         0.63 o
   0   2   0        362.47        405.46        44.43 o
   1   2   0        153.30         98.21        14.59 o
   2   2   0       7490.71       7134.25       559.31 o
   3   2   0        455.03        561.92        29.51 o
   4   2   0         78.39         94.86         5.28 o
   5   2   0         16.60         25.03         1.56 o
   6   2   0          4.18          4.96         0.62 o
   7   2   0         15.64         18.12         1.78 o
   8   2   0          2.69          3.77         0.59 o
   9   2   0          3.06          2.32         0.57 o
  -8   3   0          0.08          0.54         0.39 o
  -7   3   0          2.80          2.68         0.51 o
  -6   3   0          8.26          9.00         0.72 o
  -5   3   0         26.08         23.25         1.67 o
  -4   3   0         71.77         57.54         3.18 o
  -3   3   0        646.02        683.01        31.54 o
  -2   3   0          3.96          3.43         1.30 o
  -1   3   0        482.11        580.12        34.11 o
   0   3   0        173.48        224.20        24.68 o
   1   3   0        778.46       1198.46       130.72 o
   2   3   0       3174.40       4071.40       319.14 o
   3   3   0          6.18          7.08         0.59 o
   4   3   0         23.66         25.40         1.46 o
   5   3   0          0.19          1.57         0.37 o
   6   3   0         10.83         17.96         1.20 o
   7   3   0          2.57          3.36         0.60 o
   8   3   0          1.65          1.12         0.46 o
   9   3   0          0.03          0.69         0.61 o
  10   3   0          1.41          1.47         0.59 o
  -8   4   0          3.18          2.45         0.48 o
  -7   4   0         11.16         12.29         1.25 o
  -6   4   0          0.91          0.99         0.55 o
  -5   4   0          5.23          4.65         0.58 o
  -4   4   0         55.15         89.14         4.34 o
  -3   4   0         76.53         67.58         3.35 o
  -2   4   0        189.48        175.36        15.23 o
  -1   4   0          1.56         14.93         2.28 o
   0   4   0          0.50        123.56        13.67 o
   1   4   0        267.29        254.59        27.96 o
   2   4   0       1723.47       1726.84       180.86 o
   3   4   0         53.57         69.80         5.56 o
   4   4   0        322.97        800.91        73.12 o
   5   4   0         88.38         66.40         3.11 o
   6   4   0          5.08          4.47         0.62 o
   7   4   0          0.24          0.99         0.34 o
   8   4   0          0.10          1.39         0.49 o
   9   4   0          0.45          0.67         0.35 o
  10   4   0          0.28          0.49         0.46 o
  -7   5   0          0.01          0.37         0.39 o
  -6   5   0          8.60          7.75         0.73 o
  -5   5   0          0.01          1.96         0.55 o
  -4   5   0         30.24         31.21         1.73 o
  -3   5   0          0.71          2.75         0.55 o
  -2   5   0        205.69        170.01        12.98 o
  -1   5   0        404.35        429.52        32.68 o
   0   5   0          0.04         78.84         8.86 o
   1   5   0         32.22         38.82         4.51 o
   2   5   0         75.53         72.08         5.50 o
   3   5   0          3.62          7.18         1.05 o
   4   5   0        231.77        303.71        23.99 o
   5   5   0          0.64          2.70         0.33 o
   6   5   0         22.56         13.67         1.11 o
   7   5   0          3.23          6.14         0.90 o
   8   5   0          0.23          0.71         0.39 o
   9   5   0          1.48          1.41         0.65 o
  10   5   0          0.15          0.25         0.35 o
  -7   6   0          0.44          0.72         0.42 o
  -6   6   0          0.03          1.76         0.51 o
  -5   6   0          9.53         11.53         0.92 o
  -4   6   0          6.20          7.58         0.73 o
  -3   6   0          0.07          0.99         0.45 o
  -2   6   0          0.08         14.99         1.31 o
  -1   6   0        179.12        158.84        12.25 o
   0   6   0         66.45         99.60        11.22 o
   1   6   0         14.17         23.87         3.00 o
   3   6   0        256.50        366.48        38.39 o
   4   6   0        200.17        199.51        15.71 o
   5   6   0         49.87         90.52        13.81 o
   6   6   0         29.41         68.93         5.54 o
   7   6   0          8.38          9.62         0.68 o
   8   6   0          3.72          4.73         0.60 o
   9   6   0          0.41          0.40         0.41 o
  10   6   0          0.00          0.62         0.39 o
  -6   7   0          0.60          1.17         0.48 o
  -5   7   0         21.05         18.98         2.05 o
  -4   7   0          5.55          4.51         0.66 o
  -3   7   0          4.28          5.47         0.77 o
  -2   7   0         31.39         39.18         3.33 o
  -1   7   0         45.34         47.26         3.84 o
   0   7   0         82.07         54.75         6.43 o
   1   7   0        100.84        104.20        11.70 o
   2   7   0          0.61          5.05         1.92 o
   3   7   0        107.64        100.46        14.16 o
   4   7   0         51.38         58.56         6.26 o
   5   7   0          0.18          1.20         1.24 o
   6   7   0         45.36         60.26         9.86 o
   7   7   0          0.03          0.63         0.36 o
   8   7   0          9.84         11.20         1.30 o
   9   7   0          0.69          0.86         0.26 o
  -6   8   0          0.19          0.48         0.47 o
  -5   8   0          0.02          0.90         0.49 o
  -4   8   0         17.68         12.89         1.28 o
  -3   8   0          2.96          5.67         0.89 o
  -2   8   0         50.75         32.07         2.95 o
  -1   8   0         54.57         40.92         3.41 o
   0   8   0          2.31         15.10         2.19 o
   1   8   0         28.99         46.32         5.43 o
   2   8   0         16.33         17.03         2.32 o
   3   8   0         54.54         55.08         6.35 o
   5   8   0         12.50         12.72         1.42 o
   6   8   0          7.35         11.45         1.25 o
   7   8   0          1.36          3.56         0.70 o
   8   8   0          5.79          6.33         0.65 o
   9   8   0          0.32          0.54         0.30 o
  -5   9   0          2.24          2.26         0.50 o
  -4   9   0          0.05          0.20         0.52 o
  -3   9   0         16.99         18.90         2.97 o
  -2   9   0          1.44          2.63         0.72 o
  -1   9   0          9.02          5.70         1.41 o
   0   9   0          0.01         10.24         1.72 o
   1   9   0         13.52         14.42         2.12 o
   2   9   0         45.14         47.87         5.60 o
   3   9   0         33.27         39.99         4.81 o
   4   9   0          0.00          0.36         0.50 o
   6   9   0          1.87         11.97         1.42 o
   7   9   0          0.97          2.55         1.70 o
   8   9   0          1.92          1.98         0.67 o
   9   9   0          0.01          0.12         0.20 o
  -4  10   0          0.55          0.17         0.91 o
  -3  10   0          0.30          5.11         1.64 o
  -2  10   0         18.83         24.15         3.46 o
  -1  10   0          6.31          9.14         1.66 o
   0  10   0         17.02         13.21         2.07 o
   1  10   0         13.40         18.07         2.50 o
   2  10   0          0.45          2.53         1.17 o
   3  10   0          0.87          2.72         1.34 o
   4  10   0         12.58         14.74         1.51 o
   6  10   0          4.98          9.02         1.14 o
   7  10   0          0.15          2.34         1.14 o
   8  10   0          2.10          1.61         0.64 o
   9  10   0          0.00          0.08         0.17 o
  -3  11   0          0.30          0.94         0.60 o
  -2  11   0          1.39         14.94         1.75 o
  -1  11   0         33.37         48.99         6.03 o
   0  11   0          2.63          4.44         1.58 o
   1  11   0          3.11          4.18         1.51 o
   2  11   0          1.25          5.50         1.57 o
   3  11   0          0.10          1.40         1.37 o
   4  11   0         14.21         15.55         2.66 o
   5  11   0          5.24          4.02         1.96 o
   6  11   0          1.17          3.29         0.67 o
   7  11   0          0.31          1.16         0.41 o
   8  11   0          0.29          0.52         0.51 o
  -2  12   0          1.58          1.50         0.62 o
  -1  12   0          0.26          0.82         0.99 o
   0  12   0          3.07          4.85         1.62 o
   1  12   0          2.02          5.47         1.58 o
   2  12   0          5.39          6.97         1.71 o
   3  12   0          1.13          1.57         2.37 o
   4  12   0          2.60          6.21         1.80 o
   5  12   0          1.55          1.70         0.85 o
   6  12   0          2.13          2.72         0.62 o
   7  12   0          0.61          0.87         0.38 o
  -1  13   0          0.31          0.70         0.87 o
   0  13   0          0.03          1.34         1.30 o
   1  13   0          1.85          4.24         2.23 o
   2  13   0          0.15          2.92         1.67 o
   3  13   0          0.33          0.99         1.27 o
   4  13   0          0.13         -0.83         1.14 o
   5  13   0          0.56          0.60         0.59 o
   6  13   0          2.70          1.82         1.04 o
   2  14   0          0.80          2.50         2.16 o
   3  14   0          0.01          0.47         1.03 o
   4  14   0          3.47          1.97         1.08 o
   5  14   0          0.31          0.10         1.14 o
  -4 -14   1          2.37          4.45         1.42 o
  -3 -14   1          0.04         -0.73         1.20 o
  -2 -14   1          0.07         -0.73         1.03 o
  -6 -13   1          1.47          1.36         0.44 o
  -5 -13   1          0.30          0.65         0.28 o
  -4 -13   1          0.01          1.53         1.31 o
  -3 -13   1          1.45          0.09         1.54 o
  -2 -13   1          0.00         -0.51         1.16 o
  -1 -13   1          0.12          0.10         0.47 o
   0 -13   1          0.06          0.92         0.77 o
   1 -13   1          0.46          1.21         1.14 o
  -7 -12   1          0.00          0.27         0.28 o
  -6 -12   1          0.01          0.19         0.40 o
  -4 -12   1          0.37         -0.46         1.78 o
  -3 -12   1          1.62          2.74         1.83 o
  -2 -12   1          7.62          5.14         1.64 o
  -1 -12   1          5.07          3.73         1.07 o
   0 -12   1          5.80          6.40         1.01 o
   1 -12   1          2.37          2.48         0.96 o
   2 -12   1          0.71          0.72         0.52 o
  -8 -11   1          0.45          1.21         0.42 o
  -7 -11   1          0.83          2.07         0.65 o
  -6 -11   1          1.87          0.92         0.31 o
  -5 -11   1          3.49          4.69         1.53 o
  -4 -11   1          1.25          0.99         0.69 o
  -3 -11   1          0.16          1.52         1.92 o
  -2 -11   1          0.40          1.94         1.75 o
  -1 -11   1          6.42          3.33         0.83 o
   0 -11   1          2.45          2.72         1.31 o
   1 -11   1          1.34          1.03         0.48 o
   2 -11   1          0.69          1.05         0.63 o
   3 -11   1          2.42          1.87         0.59 o
  -8 -10   1          3.66          1.99         2.16 o
  -7 -10   1          0.49          1.26         0.51 o
  -6 -10   1          5.10          4.64         1.52 o
  -4 -10   1          0.08          0.96         0.46 o
  -3 -10   1         27.36         26.49         3.95 o
  -2 -10   1          0.58          1.73         2.11 o
  -1 -10   1          7.17          6.57         0.91 o
   0 -10   1         46.60         44.48         5.56 o
   1 -10   1          1.59          3.36         0.94 o
   2 -10   1          8.87          9.75         1.96 o
   3 -10   1          0.01          1.80         1.17 o
   4 -10   1          0.01          1.57         0.73 o
  -9  -9   1          0.34          0.26         0.16 o
  -8  -9   1          9.87         11.99         2.00 o
  -7  -9   1          0.09         -0.07         0.44 o
  -6  -9   1         11.77         14.17         1.67 o
  -5  -9   1         17.97         14.13         1.18 o
  -3  -9   1         18.02         21.56         3.76 o
  -2  -9   1          1.61          2.57         1.69 o
  -1  -9   1         27.39         20.13         2.89 o
   0  -9   1          1.72          0.93         0.44 o
   1  -9   1          0.62          2.81         0.67 o
   2  -9   1         35.70         32.65         3.03 o
   3  -9   1          0.60          1.35         0.80 o
   4  -9   1          5.05          6.24         2.01 o
   5  -9   1          3.74          2.69         0.89 o
  -9  -8   1          1.50          0.97         0.34 o
  -8  -8   1          0.68          1.38         0.29 o
  -7  -8   1          0.02         -0.13         0.50 o
  -6  -8   1          6.35          6.72         0.90 o
  -5  -8   1          6.87          6.35         0.99 o
  -4  -8   1          1.60          2.32         0.48 o
  -3  -8   1          2.13         92.33        15.06 o
  -2  -8   1         15.85         21.22         3.10 o
   0  -8   1         57.12         57.16         6.70 o
   1  -8   1          6.75         17.14         2.61 o
   2  -8   1          0.52          1.86         0.56 o
   3  -8   1          1.32          2.21         0.58 o
   4  -8   1          4.30          6.12         1.18 o
   5  -8   1          5.72          6.53         1.42 o
   6  -8   1          0.77          1.98         1.13 o
  -9  -7   1          0.44          0.56         0.41 o
  -8  -7   1          6.52          3.86         1.49 o
  -7  -7   1          7.24          5.18         0.62 o
  -6  -7   1         73.23         67.14         7.22 o
  -5  -7   1          0.22          0.20         0.42 o
  -4  -7   1         75.31         62.57         4.46 o
  -3  -7   1          7.34         14.23         1.61 o
  -2  -7   1          2.66          1.56         1.54 o
  -1  -7   1         12.82         13.91         2.58 o
   0  -7   1         12.60         19.37         2.70 o
   1  -7   1        103.86        125.47        14.18 o
   2  -7   1          8.78          8.93         0.93 o
   3  -7   1          0.32          2.52         1.06 o
   4  -7   1         16.18         15.49         1.61 o
   5  -7   1          0.80          1.81         0.49 o
   6  -7   1          6.99          6.37         0.79 o
  -9  -6   1          2.04          2.12         0.85 o
  -8  -6   1          2.11          2.15         0.55 o
  -7  -6   1          1.67          0.94         0.60 o
  -6  -6   1          0.45          3.28         0.83 o
  -5  -6   1          1.24          5.01         3.72 o
  -4  -6   1        175.17        251.94        37.64 o
  -3  -6   1         97.75         82.47         5.80 o
  -2  -6   1         16.64         21.58         2.90 o
  -1  -6   1         10.95         12.50         2.16 o
   0  -6   1         20.70         18.49         1.62 o
   1  -6   1         33.99         27.81         2.21 o
   2  -6   1         70.73         79.47         4.88 o
   3  -6   1          0.06          4.34         3.09 o
   4  -6   1         15.81         16.77         1.71 o
   5  -6   1          3.27          3.41         0.57 o
   6  -6   1          3.12          4.46         0.58 o
   7  -6   1          2.81          1.42         0.44 o
  -9  -5   1          2.57          2.35         0.71 o
  -8  -5   1          0.36          1.59         0.46 o
  -7  -5   1          0.10          1.20         0.62 o
  -6  -5   1         47.45         36.67         2.54 o
  -5  -5   1        181.47        202.03        16.06 o
  -4  -5   1        219.52        310.52        24.44 o
  -3  -5   1         12.04         11.87         1.27 o
  -1  -5   1        217.28        147.95        16.40 o
   0  -5   1         99.63        103.99         7.97 o
   1  -5   1        119.06        171.11        11.39 o
   2  -5   1         26.37         17.18         1.65 o
   3  -5   1        107.72        117.41         7.10 o
   4  -5   1          5.49          5.90         1.64 o
   5  -5   1          0.32          0.89         0.39 o
   6  -5   1          2.43          3.10         0.52 o
   7  -5   1          4.93          5.18         0.59 o
   8  -5   1          2.54          3.24         0.95 o
  -9  -4   1          0.56          0.40         0.53 o
  -8  -4   1          0.94          2.34         0.76 o
  -7  -4   1          7.85          6.85         1.17 o
  -6  -4   1         11.92         18.36         1.28 o
  -5  -4   1         70.27         94.31        12.20 o
  -4  -4   1         90.20        113.57        17.15 o
  -3  -4   1          0.03          1.91         0.99 o
  -2  -4   1         90.29        165.31        15.36 o
  -1  -4   1          9.87         13.05         1.84 o
   0  -4   1          4.14          5.30         1.25 o
   1  -4   1          2.70          2.64         0.52 o
   2  -4   1          0.62          1.48         0.43 o
   3  -4   1          0.06          9.37         3.71 o
   4  -4   1         48.37         45.21         2.32 o
   5  -4   1          5.22          5.92         0.87 o
   6  -4   1         21.96         16.98         1.62 o
   7  -4   1          0.05          0.87         0.45 o
   8  -4   1          3.68          2.89         0.52 o
  -9  -3   1          0.19          0.45         0.45 o
  -8  -3   1          2.83          5.88         0.95 o
  -7  -3   1         27.16         27.20         1.67 o
  -6  -3   1          1.46          2.56         0.63 o
  -5  -3   1         92.98        102.55         6.77 o
  -4  -3   1         42.85         44.09         2.62 o
  -3  -3   1        499.56        725.82        56.78 o
  -2  -3   1       2412.13       2915.12       227.85 o
   0  -3   1        798.93        985.01        74.22 o
   1  -3   1         39.75         51.88         3.54 o
   2  -3   1          7.53          6.11         0.60 o
   3  -3   1         94.40        151.77         9.05 o
   4  -3   1          2.33          8.25         1.99 o
   5  -3   1         21.28         23.75         1.33 o
   6  -3   1         13.37         11.38         0.80 o
   7  -3   1          0.02          0.47         0.47 o
   8  -3   1          5.56          5.93         0.66 o
  -9  -2   1          0.05          0.52         0.38 o
  -8  -2   1          1.46          1.57         0.49 o
  -7  -2   1          7.67          9.47         0.84 o
  -6  -2   1         11.42          7.62         0.82 o
  -5  -2   1          3.17          3.70         0.50 o
  -4  -2   1        164.54        225.80        12.44 o
  -3  -2   1       1056.66       1388.88        74.95 o
  -2  -2   1       2019.02       2589.89       239.45 o
  -1  -2   1          6.56         12.35         1.01 o
   0  -2   1       1012.71       1313.30       270.07 o
   1  -2   1        105.00        157.14        10.38 o
   2  -2   1        106.23        103.83         6.20 o
   3  -2   1         96.41         93.64         4.48 o
   4  -2   1         10.66          7.02         2.82 o
   5  -2   1         43.10         33.48         2.01 o
   6  -2   1          0.07          0.76         0.37 o
   7  -2   1          8.38          6.20         0.65 o
   8  -2   1          9.41          8.78         0.87 o
   9  -2   1          1.85          1.56         0.46 o
  -9  -1   1          0.00          0.90         0.40 o
  -8  -1   1          1.72          2.40         0.46 o
  -7  -1   1          0.26          3.01         1.03 o
  -6  -1   1          2.62          3.08         0.43 o
  -5  -1   1        186.73        212.34        12.33 o
  -4  -1   1          3.00          5.25         0.59 o
  -3  -1   1          3.98          5.73         0.80 o
  -2  -1   1        279.70        342.50        26.48 o
  -1  -1   1       1138.03       1220.55       112.87 o
   0  -1   1        726.20        642.84        94.76 o
   1  -1   1         89.49         58.25         4.01 o
   2  -1   1         40.33         65.60         3.96 o
   3  -1   1         38.05         38.65         2.93 o
   4  -1   1        137.40         98.12         5.39 o
   5  -1   1          6.72          8.49         0.60 o
   6  -1   1          6.17          5.11         0.81 o
   7  -1   1         20.19         23.13         1.34 o
   8  -1   1          0.02          0.52         0.42 o
   9  -1   1          2.94          2.22         0.49 o
  -9   0   1          0.01          0.31         0.38 o
  -8   0   1          2.26          2.42         0.57 o
  -7   0   1         10.34         12.41         1.12 o
  -6   0   1         10.76          9.74         0.72 o
  -5   0   1         68.24         64.88         3.66 o
  -4   0   1         30.16         27.55         1.64 o
  -3   0   1         12.41          5.50         0.62 o
  -2   0   1        558.46        569.03        29.11 o
  -1   0   1         40.65         37.44         5.27 o
   0   0   1       1435.57       1131.85        94.19 o
   1   0   1          9.02         27.02         1.69 o
   2   0   1        254.49        402.70        21.91 o
   3   0   1        299.22        311.86        16.01 o
   4   0   1         21.87         15.37         2.45 o
   5   0   1         33.73         45.89         2.89 o
   6   0   1          2.82          3.99         0.99 o
   7   0   1          6.63          8.08         0.82 o
   8   0   1          9.48         11.10         0.96 o
   9   0   1          0.11          1.03         0.39 o
  -9   1   1          0.98          1.15         0.43 o
  -8   1   1          0.96          1.80         0.46 o
  -7   1   1          4.28          6.09         0.64 o
  -6   1   1          8.05          6.18         0.60 o
  -5   1   1         24.24         27.25         1.49 o
  -4   1   1         20.79         29.94         1.57 o
  -3   1   1        186.14        153.29         7.28 o
  -2   1   1        112.56         84.60         5.02 o
  -1   1   1         22.12         28.27         1.60 o
   0   1   1        183.82        219.85        16.50 o
   1   1   1         42.55         -0.01         0.06 o
   2   1   1        189.85        299.29        15.75 o
   3   1   1         51.34         42.40         2.73 o
   4   1   1        265.38        226.28        14.45 o
   5   1   1          3.82          5.01         0.67 o
   6   1   1          3.56          7.27         0.93 o
   7   1   1          0.01          1.13         0.41 o
   8   1   1          0.00          0.63         0.46 o
   9   1   1          4.64          2.91         0.77 o
  -8   2   1          0.06          0.76         0.45 o
  -7   2   1          0.12          0.44         0.58 o
  -6   2   1          8.68          9.32         0.96 o
  -5   2   1         16.30         22.53         4.36 o
  -4   2   1         60.37         58.59         2.89 o
  -3   2   1        103.70        115.65         6.91 o
  -2   2   1          9.94          8.28         0.65 o
  -1   2   1       2077.46       3128.79       192.24 o
   0   2   1          0.04          5.05         1.65 o
   1   2   1        598.27        752.58        56.30 o
   2   2   1         30.04         11.92         0.89 o
   3   2   1          2.03          3.61         0.69 o
   4   2   1          0.02          2.22         1.96 o
   5   2   1          3.67          5.66         0.47 o
   6   2   1          5.85          8.01         0.88 o
   7   2   1          1.70          2.73         0.65 o
   8   2   1          2.48          1.69         0.60 o
   9   2   1          7.27          7.20         0.86 o
  10   2   1          0.04         -0.17         0.37 o
  -8   3   1          1.49          1.82         0.52 o
  -7   3   1          0.66          1.09         0.39 o
  -6   3   1         15.42         15.56         1.24 o
  -5   3   1         69.30         47.88         2.78 o
  -4   3   1          0.00          2.07         0.55 o
  -3   3   1         86.20         69.71         5.07 o
  -2   3   1         47.24         46.51         2.64 o
  -1   3   1          2.70          2.24         0.55 o
   0   3   1          4.65          2.98         0.61 o
   1   3   1        327.99        446.16        48.76 o
   2   3   1         91.71        144.02        21.45 o
   3   3   1       1542.06       2022.74       122.47 o
   4   3   1         38.18         23.29         1.22 o
   5   3   1          1.73          3.75         0.79 o
   6   3   1          0.05          2.41         1.13 o
   7   3   1          8.26          7.09         1.22 o
   8   3   1          0.28          1.37         0.51 o
   9   3   1          0.15          1.02         0.38 o
  10   3   1          0.01          0.21         0.35 o
  -8   4   1          0.53          0.61         0.43 o
  -7   4   1         11.67         10.12         0.93 o
  -6   4   1          4.05          5.29         1.08 o
  -5   4   1          3.61          5.63         0.61 o
  -4   4   1          0.57          1.87         0.46 o
  -3   4   1          1.76          3.91         0.51 o
  -2   4   1         38.47         38.28         2.31 o
  -1   4   1         85.39         78.73         5.10 o
   0   4   1         61.90         45.77         3.09 o
   1   4   1         19.87         10.90         1.52 o
   2   4   1        168.71        199.14        21.78 o
   3   4   1        402.75        576.68        55.76 o
   4   4   1         40.42         58.01         3.22 o
   5   4   1          5.26          7.43         3.82 o
   6   4   1         35.80         25.67         1.78 o
   7   4   1          0.72          1.55         0.28 o
   8   4   1          0.36          1.45         0.62 o
   9   4   1          0.23          1.28         0.42 o
  10   4   1          0.39          0.62         0.39 o
  -7   5   1          0.10          3.12         1.63 o
  -6   5   1         25.11         24.38         1.49 o
  -5   5   1          0.79          3.12         0.84 o
  -4   5   1        102.37         88.28        10.13 o
  -3   5   1          1.23          2.06         0.63 o
  -2   5   1         55.42         57.94         3.34 o
  -1   5   1          4.88          7.31         2.10 o
   0   5   1         70.79         69.35         5.56 o
   1   5   1         18.60         21.02         2.61 o
   2   5   1          3.95          9.17         1.26 o
   3   5   1         38.38         28.06         2.93 o
   4   5   1          2.07          5.15         0.51 o
   5   5   1        156.93        242.27        28.27 o
   6   5   1         33.86         20.64         1.69 o
   7   5   1          0.26          0.98         0.24 o
   8   5   1          0.63          1.03         0.30 o
   9   5   1          0.76          1.08         0.30 o
  10   5   1          0.01          0.27         0.25 o
  -7   6   1          2.87          2.23         0.52 o
  -6   6   1          0.03          0.50         0.48 o
  -5   6   1          0.14          2.25         0.64 o
  -4   6   1         25.17         27.93         1.85 o
  -3   6   1         19.19         19.34         1.23 o
  -2   6   1         41.68         33.59         2.24 o
  -1   6   1          2.15          2.17         0.71 o
   0   6   1         16.84         34.23         4.17 o
   1   6   1        472.35        454.56        49.69 o
   3   6   1         40.41         37.38         2.91 o
   4   6   1         58.92         29.84         4.73 o
   5   6   1        112.00        146.09         9.41 o
   6   6   1          2.80          5.24         0.72 o
   7   6   1          7.06          4.07         0.41 o
   8   6   1          1.34          0.90         0.30 o
   9   6   1          0.46          0.49         0.26 o
  10   6   1          0.24          0.36         0.24 o
  -6   7   1          0.72          1.20         0.50 o
  -5   7   1          4.34          7.35         0.78 o
  -4   7   1          1.74          6.25         0.90 o
  -3   7   1         44.53         44.61         2.75 o
  -2   7   1         58.30         67.09         4.49 o
  -1   7   1          0.40          5.76         3.20 o
   1   7   1          0.58          5.46         1.18 o
   2   7   1        198.13        206.22        22.72 o
   3   7   1         12.59         18.94         2.31 o
   4   7   1         23.00         27.27         3.17 o
   5   7   1         83.61         55.98         4.62 o
   6   7   1          8.44          7.40         0.90 o
   7   7   1          4.30          5.58         0.62 o
   8   7   1          9.53          9.82         0.85 o
   9   7   1          0.00          0.42         0.21 o
  10   7   1          0.00          0.18         0.22 o
  -6   8   1          0.68          1.18         0.48 o
  -5   8   1          1.51          1.12         0.71 o
  -4   8   1          0.90          2.53         0.61 o
  -3   8   1          1.35          1.80         0.57 o
  -2   8   1         10.28         14.62         1.40 o
  -1   8   1          0.17          3.70         1.34 o
   1   8   1         63.95         45.37         5.24 o
   2   8   1         20.65         27.80         3.36 o
   3   8   1        103.55        122.06        13.49 o
   4   8   1          0.15          0.80         0.65 o
   5   8   1          0.27          1.83         1.02 o
   6   8   1          4.03          3.88         0.73 o
   7   8   1          1.31          1.22         0.65 o
   8   8   1          0.62          0.74         0.26 o
   9   8   1          0.64          0.57         0.26 o
  10   8   1          0.39          0.69         0.28 o
  -5   9   1          2.76          2.55         1.05 o
  -4   9   1          0.26          1.11         0.53 o
  -3   9   1          8.52          8.07         1.08 o
  -2   9   1          6.15          8.48         3.48 o
  -1   9   1         10.19         10.68         1.91 o
   0   9   1          6.91          7.04         1.25 o
   1   9   1          0.44          3.90         1.10 o
   2   9   1         22.08         18.88         2.43 o
   3   9   1          5.22         12.51         1.76 o
   4   9   1          9.46         11.00         1.04 o
   5   9   1          0.03          1.38         0.61 o
   6   9   1          7.96          9.85         1.23 o
   7   9   1         41.59         54.63         5.34 o
   8   9   1          2.90          3.26         0.51 o
   9   9   1          1.42          1.36         0.31 o
  -4  10   1          2.00          2.16         0.58 o
  -3  10   1          0.38          1.35         0.70 o
  -2  10   1         16.56         17.19         3.72 o
  -1  10   1         28.02         21.09         2.90 o
   0  10   1          0.00         -0.54         1.01 o
   2  10   1         11.45         10.47         1.59 o
   3  10   1          3.75          8.20         1.35 o
   4  10   1         29.80         34.66         4.10 o
   5  10   1          3.42          3.64         0.59 o
   6  10   1          4.43          4.05         0.78 o
   7  10   1          6.91          6.83         0.73 o
   8  10   1          0.22          0.08         0.57 o
   9  10   1          0.23          0.13         0.26 o
  -3  11   1          7.25          2.15         1.66 o
  -2  11   1          2.30          1.83         1.45 o
  -1  11   1          3.70          4.21         1.40 o
   0  11   1          4.61          6.50         1.64 o
   1  11   1          0.82          4.27         2.10 o
   2  11   1          8.97         13.74         2.04 o
   3  11   1          0.90          2.04         1.09 o
   4  11   1         10.57         12.20         1.96 o
   5  11   1          1.59          1.18         0.43 o
   6  11   1          0.00          0.18         0.32 o
   7  11   1          0.34         -0.07         0.63 o
   8  11   1          0.05          0.45         0.40 o
  -2  12   1          4.32          2.38         1.26 o
  -1  12   1          0.00          2.26         1.22 o
   0  12   1          2.00          4.24         1.61 o
   1  12   1          5.15         10.25         1.95 o
   2  12   1          0.20          2.17         1.27 o
   3  12   1          0.06          0.92         1.10 o
   5  12   1          0.07          1.47         0.66 o
   6  12   1          5.32          4.12         0.70 o
   7  12   1          0.95          0.95         0.62 o
   8  12   1          0.78          1.12         0.52 o
  -1  13   1          2.79          3.65         1.35 o
   0  13   1          2.50          3.13         1.44 o
   1  13   1          1.02          3.30         1.38 o
   2  13   1          0.38          0.10         1.13 o
   4  13   1          7.07          8.59         1.62 o
   5  13   1          0.00          0.75         0.97 o
   6  13   1          1.71          1.69         0.56 o
   7  13   1          0.43          0.39         1.11 o
   1  14   1          1.10          2.75         1.27 o
   3  14   1          0.85          1.80         1.10 o
   4  14   1          0.72          2.45         1.28 o
   5  14   1          0.07         -0.93         0.93 o
  -5 -13   2          0.10          0.36         0.68 o
  -4 -13   2          0.74         -0.41         1.27 o
  -3 -13   2          1.57          1.76         0.53 o
  -2 -13   2          0.84          1.42         1.28 o
  -1 -13   2          0.52          0.42         0.32 o
   0 -13   2          0.68          0.61         0.38 o
  -7 -12   2          0.40          0.75         0.51 o
  -6 -12   2          0.41          0.62         0.29 o
  -5 -12   2          1.12          1.76         0.95 o
  -4 -12   2          0.63          0.88         0.35 o
  -3 -12   2          7.55          5.14         2.65 o
  -2 -12   2          8.66          8.29         1.63 o
  -1 -12   2          1.42          1.25         0.37 o
   0 -12   2          0.07         -0.05         0.76 o
   1 -12   2          0.54          0.13         0.43 o
   2 -12   2          4.45          2.96         0.71 o
  -7 -11   2          0.08          0.33         0.34 o
  -6 -11   2          1.41          1.41         0.50 o
  -5 -11   2          0.84          1.57         0.46 o
  -4 -11   2          0.40          0.60         0.28 o
  -3 -11   2          1.39          1.50         3.30 o
  -2 -11   2          4.03          3.64         0.71 o
  -1 -11   2          4.74          6.42         2.01 o
   0 -11   2         14.60         13.57         2.21 o
   1 -11   2          0.31          1.01         0.87 o
   2 -11   2          6.95          4.86         0.80 o
   3 -11   2          4.13          3.48         0.70 o
  -8 -10   2          0.43          0.72         0.55 o
  -7 -10   2          0.22          0.63         0.34 o
  -6 -10   2         14.01         17.01         2.27 o
  -5 -10   2          8.05          6.06         0.67 o
  -4 -10   2          0.04          0.82         0.37 o
  -3 -10   2          2.27          1.75         4.91 o
  -2 -10   2          0.42          0.75         0.37 o
  -1 -10   2         12.31          6.51         1.13 o
   0 -10   2         44.10         45.90         4.02 o
   1 -10   2          7.79          5.54         0.86 o
   2 -10   2          5.41          5.43         0.84 o
   3 -10   2          0.34          0.83         0.48 o
   4 -10   2          9.40          7.20         1.44 o
  -8  -9   2          0.96          0.19         0.50 o
  -7  -9   2          0.00          0.70         0.47 o
  -6  -9   2         31.16         42.13         3.13 o
  -5  -9   2          0.17          0.97         0.36 o
  -2  -9   2          1.72          2.10         0.34 o
  -1  -9   2          1.44          1.19         1.01 o
   0  -9   2         23.72         13.02         3.01 o
   1  -9   2          6.76          5.82         1.38 o
   2  -9   2         18.45         24.61         2.85 o
   3  -9   2          6.34          3.97         1.99 o
   4  -9   2         36.33         48.43         6.14 o
   5  -9   2          1.74          1.11         0.55 o
  -9  -8   2          0.08          0.37         0.42 o
  -8  -8   2          0.81          0.85         0.44 o
  -7  -8   2          5.18          6.70         0.94 o
  -6  -8   2          0.93          2.10         0.60 o
  -5  -8   2          1.59          2.27         0.44 o
  -4  -8   2         53.54         55.62         5.31 o
  -2  -8   2          4.54         12.20         3.41 o
  -1  -8   2          6.49          3.24         0.75 o
   0  -8   2         19.33         30.42         4.79 o
   1  -8   2         14.13          9.07         1.47 o
   2  -8   2          0.13          3.84         2.56 o
   3  -8   2          2.14          2.75         0.65 o
   4  -8   2          5.27          4.22         1.16 o
   5  -8   2          5.52          4.68         1.02 o
   6  -8   2          2.86          3.14         1.19 o
  -9  -7   2          0.48          0.58         0.49 o
  -8  -7   2          8.55          4.28         1.53 o
  -7  -7   2         17.69         18.85         2.12 o
  -6  -7   2          1.91          2.28         0.57 o
  -5  -7   2          2.68          4.40         0.99 o
  -4  -7   2         89.98         84.45         7.98 o
  -3  -7   2          2.24          4.10         0.56 o
  -1  -7   2          0.36          7.47         2.63 o
   0  -7   2          0.04          6.90         2.13 o
   1  -7   2          1.46          1.84         0.48 o
   2  -7   2         39.34         22.42         2.30 o
   3  -7   2          3.65          3.41         0.59 o
   4  -7   2          0.28          1.63         0.50 o
   5  -7   2          0.06          1.66         0.63 o
   6  -7   2         26.74         26.86         1.99 o
  -9  -6   2          3.33          2.73         1.08 o
  -8  -6   2          1.06          1.09         0.59 o
  -7  -6   2          3.50          4.63         0.86 o
  -6  -6   2          1.06          7.32         1.37 o
  -5  -6   2          0.10          3.27         1.53 o
  -4  -6   2         59.31         60.16         4.78 o
  -1  -6   2          4.25          3.72         1.95 o
   0  -6   2         53.87         53.95         6.65 o
   1  -6   2          0.94          4.56         0.60 o
   2  -6   2         41.77         41.68         2.99 o
   3  -6   2          2.81          4.24         0.98 o
   4  -6   2          6.85          6.00         0.95 o
   5  -6   2          0.06          0.88         0.48 o
   6  -6   2         16.25         13.87         1.58 o
   7  -6   2          0.79          1.37         0.51 o
  -9  -5   2          1.18          1.97         0.64 o
  -8  -5   2          0.59          1.20         0.50 o
  -7  -5   2          0.14          2.17         1.99 o
  -6  -5   2         29.67         31.60         2.52 o
  -5  -5   2        116.59         93.23         7.51 o
  -4  -5   2        212.80        328.82        30.59 o
  -3  -5   2         80.66         97.70         7.72 o
  -2  -5   2         40.63         47.86         3.80 o
   0  -5   2          0.17          2.52         0.72 o
   1  -5   2         55.41         58.75         5.30 o
   2  -5   2          9.11          6.16         1.10 o
   3  -5   2         72.14         85.61         6.35 o
   4  -5   2          0.04          0.98         0.56 o
   5  -5   2          0.00          0.53         0.42 o
   6  -5   2          7.67          8.67         0.92 o
   7  -5   2          4.06          2.76         0.50 o
   8  -5   2          5.39          4.58         0.73 o
  -9  -4   2          0.01          1.44         0.64 o
  -8  -4   2          1.23          2.17         0.55 o
  -7  -4   2         17.96         17.33         1.36 o
  -6  -4   2          5.37         12.28         1.21 o
  -5  -4   2          0.00          3.74         0.63 o
  -4  -4   2         21.42         75.37         7.18 o
  -3  -4   2         16.70         18.35         1.55 o
  -2  -4   2          1.66          1.65         0.70 o
  -1  -4   2          3.49          4.39         0.75 o
   0  -4   2          4.18        102.87         6.08 o
   1  -4   2         16.08         11.40         4.22 o
   2  -4   2         14.47         11.15         0.99 o
   3  -4   2          3.21          5.38         1.37 o
   4  -4   2         16.82          8.05         0.75 o
   5  -4   2          0.73          2.67         0.49 o
   6  -4   2          0.09          1.43         0.41 o
   7  -4   2          1.99          1.84         0.47 o
   8  -4   2          1.90          1.55         0.59 o
  -9  -3   2          0.41          3.76         1.24 o
  -8  -3   2          1.06          1.40         0.41 o
  -7  -3   2         27.95         29.60         2.66 o
  -6  -3   2         15.39         12.84         1.19 o
  -5  -3   2         10.34         14.55         1.61 o
  -4  -3   2        120.98        106.49         9.22 o
  -3  -3   2         12.64         15.37         1.66 o
  -2  -3   2       1493.33       1691.98       131.71 o
  -1  -3   2         15.36         16.93         1.36 o
   0  -3   2        200.04        210.73        13.19 o
   1  -3   2        350.94        337.86        20.26 o
   2  -3   2          0.52          1.70         0.82 o
   3  -3   2        248.90        280.90        16.57 o
   4  -3   2          0.64          1.36         0.71 o
   5  -3   2         20.25         22.31         3.54 o
   6  -3   2          7.81          6.00         0.83 o
   7  -3   2          4.97          5.36         0.61 o
   8  -3   2          9.25         12.26         1.16 o
  -9  -2   2          0.30          0.69         0.43 o
  -8  -2   2          8.97          7.14         0.71 o
  -7  -2   2          3.90          4.42         0.56 o
  -6  -2   2         20.49         18.85         1.70 o
  -5  -2   2         24.75         24.37         1.35 o
  -4  -2   2          3.12         11.15         1.01 o
  -3  -2   2         57.12         32.23         3.26 o
  -2  -2   2         88.72        265.17        24.65 o
  -1  -2   2        701.85        884.77        69.38 o
   0  -2   2        419.45        526.51       109.90 o
   1  -2   2         10.76          7.13         2.65 o
   2  -2   2        333.72        499.91        27.24 o
   3  -2   2          3.32          2.85         0.88 o
   4  -2   2        127.06        129.08         7.76 o
   5  -2   2          5.37          8.98         1.11 o
   6  -2   2          5.49          4.45         0.62 o
   7  -2   2          3.38          2.78         0.48 o
   8  -2   2          2.02          2.98         0.63 o
   9  -2   2          0.04          0.09         0.41 o
  -9  -1   2          0.11          0.28         0.39 o
  -8  -1   2          4.83          4.66         0.60 o
  -7  -1   2          0.75          2.26         0.60 o
  -6  -1   2          1.32          1.66         0.42 o
  -5  -1   2        136.61        143.15         6.79 o
  -4  -1   2          0.80          1.34         0.65 o
  -3  -1   2          1.82          1.37         0.52 o
  -2  -1   2          6.05          4.59         0.97 o
  -1  -1   2        235.79          9.34         1.59 o
   0  -1   2        123.33        220.20        32.52 o
   1  -1   2         27.47         30.01         2.20 o
   2  -1   2       1271.37       1335.19       102.15 o
   3  -1   2          9.60          3.33         0.53 o
   4  -1   2          7.13          7.46         0.62 o
   5  -1   2          1.59          3.99         0.43 o
   6  -1   2          3.69          6.15         0.54 o
   7  -1   2         49.43         27.89         4.34 o
   8  -1   2          0.81          1.46         0.42 o
   9  -1   2          2.12          2.06         0.49 o
  -9   0   2          0.09          0.48         0.40 o
  -8   0   2          0.97          0.51         0.48 o
  -7   0   2          5.99          6.76         1.09 o
  -6   0   2          8.76          7.81         0.91 o
  -5   0   2         37.59         27.73         1.75 o
  -4   0   2        144.44        196.96        10.27 o
  -3   0   2         83.34         95.82         5.14 o
  -2   0   2         71.60         45.25         2.54 o
  -1   0   2        635.14        862.73        64.79 o
   0   0   2         82.25        152.26        10.39 o
   1   0   2         68.82         72.75        10.78 o
   2   0   2        709.46        953.32        65.81 o
   3   0   2        146.50        123.07         6.79 o
   4   0   2        169.99        134.31         7.44 o
   5   0   2         20.62         11.69         0.77 o
   6   0   2          0.15          2.26         0.48 o
   7   0   2          2.19          2.61         0.61 o
   8   0   2          0.21          0.99         0.40 o
   9   0   2          1.96          2.45         0.53 o
  -8   1   2          0.03          0.84         0.42 o
  -7   1   2          0.37          1.07         0.49 o
  -6   1   2          8.32          9.74         1.00 o
  -5   1   2         19.82         19.08         1.12 o
  -4   1   2          7.17         11.78         0.91 o
  -3   1   2         48.09         50.39         4.05 o
  -2   1   2        116.63        104.65         5.59 o
  -1   1   2       1922.82       2903.51       178.67 o
   0   1   2         82.07         37.10         3.06 o
   1   1   2        498.46        445.67        29.96 o
   2   1   2        552.16        716.11        44.98 o
   3   1   2        412.03        400.94        32.44 o
   4   1   2         59.98         72.16         4.08 o
   5   1   2          0.76          2.55         0.40 o
   6   1   2          6.36          4.02         0.41 o
   7   1   2          8.72          7.22         0.69 o
   8   1   2          6.28          6.43         0.67 o
   9   1   2          0.66          0.24         0.60 o
  10   1   2          0.45          0.27         0.44 o
  -8   2   2          2.21          1.90         0.56 o
  -7   2   2          0.80          1.40         0.48 o
  -6   2   2          9.19          6.10         1.00 o
  -5   2   2          0.70          1.31         0.44 o
  -4   2   2          0.82          1.35         0.43 o
  -3   2   2         23.86         23.59         1.54 o
  -2   2   2         17.14         22.51         1.40 o
  -1   2   2        178.14        149.56         9.37 o
   0   2   2          6.71         30.83         2.43 o
   1   2   2        367.86        454.25        33.97 o
   2   2   2        605.27        573.46        33.41 o
   3   2   2          4.03          4.86         1.56 o
   4   2   2        219.06        179.48         8.52 o
   5   2   2          8.19         16.41         0.89 o
   6   2   2          8.24          5.69         0.77 o
   7   2   2          1.00          3.52         0.87 o
   8   2   2          2.95          2.31         0.32 o
   9   2   2          0.74          0.76         0.34 o
  10   2   2          1.30          0.34         0.36 o
  -8   3   2          1.44          1.35         0.45 o
  -7   3   2          4.65          4.33         0.63 o
  -6   3   2          7.38          7.27         0.69 o
  -5   3   2          0.08          1.04         0.56 o
  -4   3   2          3.37          5.40         1.10 o
  -3   3   2         20.88         38.14         3.11 o
  -2   3   2         47.78         41.89         2.41 o
  -1   3   2         82.62        115.76         7.28 o
   0   3   2          0.27          1.79         0.42 o
   1   3   2        412.05        476.48        37.68 o
   2   3   2         11.72         10.49         1.14 o
   3   3   2        276.41        301.08        19.88 o
   4   3   2        109.20        122.72        10.12 o
   5   3   2          0.54          1.52         0.26 o
   6   3   2         15.99         17.97         1.28 o
   7   3   2          3.34          2.40         0.54 o
   8   3   2          0.32          1.65         0.46 o
   9   3   2          0.11          0.33         0.27 o
  10   3   2          2.58          2.52         0.55 o
  -7   4   2          0.03          0.94         0.46 o
  -6   4   2          0.08          0.66         0.46 o
  -5   4   2          3.62          5.26         0.71 o
  -4   4   2          3.84          5.31         0.63 o
  -3   4   2          0.68          1.38         0.50 o
  -2   4   2         16.31         70.16         5.54 o
  -1   4   2          9.48         10.04         0.95 o
   0   4   2         48.68         61.17         3.96 o
   1   4   2         27.12          8.34         0.79 o
   2   4   2         14.65         29.19         3.00 o
   3   4   2         67.51         42.71         6.59 o
   4   4   2        236.35        309.34        17.42 o
   5   4   2          2.96          3.64         0.43 o
   6   4   2          8.17         14.15         0.85 o
   7   4   2          2.05          2.28         1.03 o
   8   4   2          2.53          2.07         0.33 o
   9   4   2          0.08          0.64         0.26 o
  10   4   2          2.86          2.47         0.42 o
  -7   5   2          0.01          0.78         0.46 o
  -6   5   2         22.82         24.80         1.72 o
  -5   5   2          9.33          9.65         1.31 o
  -4   5   2          7.21          8.63         0.90 o
  -3   5   2         47.71         37.13         2.30 o
  -2   5   2          9.96         15.05         1.27 o
  -1   5   2          1.13          1.53         0.95 o
   0   5   2         60.46         60.91         3.99 o
   1   5   2         13.63         20.16         1.51 o
   2   5   2        333.72        240.67        26.39 o
   3   5   2          2.11          1.31         0.69 o
   4   5   2         37.40         26.55         4.21 o
   5   5   2          7.71         10.44         1.86 o
   6   5   2          0.62          2.28         0.45 o
   7   5   2          1.35          1.27         0.25 o
   8   5   2          0.44          0.64         0.30 o
   9   5   2          0.00          0.40         0.27 o
  10   5   2          0.37          0.23         0.40 o
  -7   6   2          4.79          4.38         0.64 o
  -6   6   2          0.08          1.10         0.49 o
  -5   6   2          1.64          2.29         0.58 o
  -4   6   2          8.53         12.08         1.12 o
  -3   6   2          0.31          2.02         0.82 o
  -2   6   2         91.09         77.20         5.09 o
  -1   6   2          3.53          5.31         0.82 o
   0   6   2        160.07        207.71        13.10 o
   1   6   2         48.31         49.65         3.35 o
   2   6   2         23.01         51.65         5.83 o
   3   6   2        104.37        111.16        12.22 o
   4   6   2          1.68          2.66         0.88 o
   5   6   2          8.58          4.57         0.49 o
   6   6   2         25.14         34.74         3.03 o
   7   6   2          0.03          1.34         0.31 o
   8   6   2          0.46          0.17         0.26 o
   9   6   2          0.05          0.46         0.22 o
  10   6   2          1.09          0.68         0.29 o
  -6   7   2          1.75          1.25         0.51 o
  -5   7   2          0.01          1.00         0.70 o
  -4   7   2          0.27          0.90         0.62 o
  -3   7   2         73.94         83.43         4.72 o
  -2   7   2          2.44          2.38         0.70 o
  -1   7   2          0.06          2.06         0.66 o
   0   7   2         13.27         12.69         1.19 o
   1   7   2          0.30          1.69         0.65 o
   2   7   2          6.19          5.69         1.21 o
   3   7   2          1.33          3.67         1.11 o
   4   7   2         13.15         18.72         2.82 o
   5   7   2         90.10        116.04        17.65 o
   6   7   2         23.54         23.22         1.91 o
   7   7   2          5.39          5.36         0.77 o
   8   7   2          0.37          0.78         0.41 o
   9   7   2          0.02          0.39         0.23 o
  10   7   2          0.97          0.41         0.30 o
  -5   8   2          8.34          7.28         1.23 o
  -4   8   2          0.55          0.60         0.63 o
  -3   8   2          1.46          4.15         0.83 o
  -2   8   2          7.77          6.55         0.95 o
  -1   8   2          0.10          7.72         1.18 o
   0   8   2          8.10          6.56         0.84 o
   1   8   2         24.13         25.44         3.15 o
   2   8   2        147.10        162.94        18.00 o
   3   8   2         47.85         25.81         3.04 o
   4   8   2          0.69          3.34         0.66 o
   5   8   2         12.71         20.01         4.03 o
   6   8   2         13.08          6.72         0.87 o
   7   8   2          4.47          5.68         0.93 o
   8   8   2          0.84          2.46         0.45 o
   9   8   2          0.47          0.72         0.25 o
  10   8   2          0.00          0.32         0.24 o
  -5   9   2          2.47          2.00         0.63 o
  -4   9   2         13.95         10.14         1.18 o
  -3   9   2          2.79          3.55         0.87 o
  -2   9   2          0.52          3.69         0.91 o
  -1   9   2         24.12         39.60         2.86 o
   0   9   2          0.13          1.24         0.62 o
   1   9   2          0.98          1.95         1.02 o
   2   9   2          2.78          4.75         1.10 o
   3   9   2          0.44          1.97         0.83 o
   4   9   2          3.73          7.63         1.09 o
   5   9   2          1.52          2.49         0.38 o
   6   9   2          0.05         -1.13         1.28 o
   7   9   2          5.41          6.42         0.67 o
   8   9   2          4.13          4.24         0.60 o
   9   9   2          2.42          2.83         0.45 o
  -4  10   2          7.37          5.80         0.92 o
  -3  10   2          2.59          4.01         0.86 o
  -2  10   2          2.47          3.29         0.87 o
  -1  10   2         16.74         13.93         1.41 o
   0  10   2          3.49          2.62         0.90 o
   1  10   2          1.58          1.96         1.11 o
   2  10   2         12.22          9.41         1.57 o
   3  10   2          0.17          4.32         1.01 o
   4  10   2         21.78         20.70         2.49 o
   5  10   2          6.04          4.76         0.97 o
   6  10   2         12.81         11.76         1.55 o
   7  10   2          9.41          4.27         2.40 o
   8  10   2          1.98          6.39         1.36 o
   9  10   2          0.93          0.93         0.38 o
  -3  11   2          4.37          7.70         1.15 o
  -2  11   2          1.91          2.22         0.87 o
  -1  11   2         19.52         19.83         1.77 o
   0  11   2          0.01          0.43         1.51 o
   1  11   2         17.33         17.13         2.61 o
   2  11   2         10.95          9.68         2.79 o
   3  11   2          0.34          1.82         0.94 o
   4  11   2          2.65          3.32         0.95 o
   5  11   2          1.92          3.77         0.95 o
   6  11   2          1.66          2.72         0.55 o
   7  11   2          0.11          0.41         0.96 o
   8  11   2          1.36          1.98         0.64 o
   9  11   2          0.26          0.68         0.51 o
  -2  12   2         10.27         14.01         3.18 o
  -1  12   2          2.64          1.09         0.80 o
   0  12   2          0.05          0.95         1.79 o
   1  12   2          7.41          4.97         2.09 o
   2  12   2          4.95         12.10         2.05 o
   3  12   2          0.50          0.62         0.94 o
   4  12   2          5.65          6.62         1.36 o
   5  12   2          0.30          1.17         0.94 o
   6  12   2          4.46          4.82         0.69 o
   7  12   2          0.55          0.90         0.50 o
   8  12   2          0.27          0.13         0.44 o
  -1  13   2          0.72          1.64         2.03 o
   0  13   2          0.40          2.42         1.41 o
   1  13   2         29.79         29.31         3.88 o
   2  13   2          0.00          0.54         1.06 o
   3  13   2          0.17          1.15         1.05 o
   4  13   2          3.55          3.92         1.25 o
   5  13   2          0.38          0.96         0.99 o
   6  13   2          1.31          1.56         0.87 o
   7  13   2          0.00          0.80         0.40 o
   1  14   2          4.68          3.32         1.44 o
   2  14   2          3.77          2.88         1.05 o
   3  14   2          3.77          3.69         1.18 o
   4  14   2          0.02          1.07         1.02 o
   5  14   2          0.66          0.22         0.98 o
   6  14   2          0.51          2.42         1.47 o
  -3 -13   3          0.21          0.59         0.70 o
  -2 -13   3          0.61          0.54         0.26 o
  -1 -13   3          1.00          1.44         0.62 o
   0 -13   3          0.17          0.51         0.43 o
  -3 -12   3          5.36          1.01         3.33 o
  -2 -12   3          4.16          3.74         0.65 o
  -1 -12   3          0.01          0.09         0.55 o
   0 -12   3          0.25          0.25         0.84 o
   1 -12   3          3.65          1.49         0.62 o
   2 -12   3          6.40          4.59         0.91 o
  -7 -11   3          0.09          1.04         0.43 o
  -5 -11   3          0.02          0.49         0.40 o
  -2 -11   3          7.36          5.85         2.00 o
  -1 -11   3          0.82          2.45         0.68 o
   0 -11   3          7.45          6.67         1.66 o
   1 -11   3         12.71          8.22         1.14 o
   2 -11   3          2.09          1.96         0.58 o
   3 -11   3          0.11          0.73         0.86 o
  -7 -10   3          0.08          0.72         0.24 o
  -5 -10   3          1.23          0.07         0.57 o
  -4 -10   3          4.42          4.17         0.83 o
  -2 -10   3         10.09         10.05         3.77 o
  -1 -10   3         22.15         28.52         6.09 o
   0 -10   3          0.15          0.73         1.14 o
   1 -10   3          0.42          0.52         1.18 o
   2 -10   3          0.03          0.05         0.34 o
   3 -10   3          0.37          0.88         0.63 o
   4 -10   3          4.12          3.14         0.62 o
  -8  -9   3          0.11          0.55         0.53 o
  -7  -9   3          0.13          0.45         0.15 o
  -6  -9   3          2.43          1.92         0.32 o
  -5  -9   3          3.52          4.66         0.78 o
  -4  -9   3          5.52          6.63         0.84 o
  -1  -9   3          4.84          4.22         0.97 o
   0  -9   3         24.83         12.41         1.90 o
   1  -9   3          7.45          9.10         3.30 o
   2  -9   3          0.01          0.60         0.57 o
   3  -9   3         21.95         12.44         2.84 o
   4  -9   3         12.83         11.07         1.34 o
   5  -9   3          0.12          0.24         0.45 o
  -8  -8   3          0.07          0.25         0.42 o
  -7  -8   3          1.73          4.98         2.58 o
  -6  -8   3          2.32          1.87         0.34 o
  -5  -8   3          5.89         10.19         1.21 o
  -4  -8   3          3.33          3.68         0.43 o
  -1  -8   3          1.22          1.69         1.02 o
   0  -8   3         19.52         12.38         3.33 o
   1  -8   3         91.99         96.67        11.84 o
   2  -8   3          7.25          4.44         1.19 o
   3  -8   3          3.44          4.34         1.00 o
   4  -8   3          9.63          6.38         1.15 o
   5  -8   3          0.41          0.20         0.47 o
   6  -8   3          1.21          2.28         0.57 o
  -8  -7   3          1.72          1.85         0.52 o
  -7  -7   3         25.33         28.34         2.27 o
  -6  -7   3          6.34          7.76         1.09 o
  -5  -7   3          6.70         10.39         1.58 o
  -4  -7   3          2.58          7.35         0.90 o
  -3  -7   3          1.42          0.90         0.28 o
  -2  -7   3          3.92          2.95         0.81 o
   0  -7   3          0.09          1.69         0.90 o
   1  -7   3          0.49          4.24         0.88 o
   2  -7   3          0.17          1.10         0.97 o
   3  -7   3          0.78          1.19         0.35 o
   4  -7   3          0.41          1.40         0.47 o
   5  -7   3          3.71          3.77         0.69 o
   6  -7   3          2.04          2.93         0.66 o
  -9  -6   3          1.71          1.20         0.47 o
  -8  -6   3          0.45          1.01         0.45 o
  -7  -6   3          0.54          2.26         0.62 o
  -5  -6   3          0.59          0.78         0.28 o
  -4  -6   3          5.12          5.46         0.77 o
  -3  -6   3          0.35          0.54         0.24 o
  -1  -6   3          4.67          4.96         1.07 o
   0  -6   3         22.69         24.90         2.14 o
   1  -6   3         34.84         18.27         3.32 o
   2  -6   3          1.72          2.85         1.36 o
   3  -6   3         15.19         12.13         2.03 o
   4  -6   3          0.35          1.13         0.40 o
   5  -6   3          0.22          0.37         0.42 o
   6  -6   3         13.77         10.47         0.99 o
   7  -6   3          2.39          2.17         0.59 o
  -9  -5   3          0.15          0.49         0.40 o
  -8  -5   3          1.88          2.36         0.51 o
  -7  -5   3          0.70          1.84         0.53 o
  -6  -5   3          8.36         12.91         1.36 o
  -5  -5   3         43.42         43.03         4.23 o
  -4  -5   3         40.48         25.93         2.60 o
  -3  -5   3        152.62        171.33        15.95 o
  -2  -5   3         78.19        105.34         8.25 o
  -1  -5   3         16.56         19.43         2.92 o
   0  -5   3         16.43         39.58         2.93 o
   1  -5   3          4.72          6.49         1.08 o
   2  -5   3          1.47          2.33         1.11 o
   3  -5   3         24.40         16.94         1.26 o
   4  -5   3          1.15          1.13         0.39 o
   5  -5   3          0.11          1.23         1.02 o
   6  -5   3          7.30          5.93         0.75 o
   7  -5   3          2.01          1.86         0.60 o
   8  -5   3          1.36          1.47         0.44 o
  -9  -4   3          0.34          0.07         0.39 o
  -8  -4   3          1.82          2.35         0.89 o
  -7  -4   3          6.29          8.45         1.03 o
  -6  -4   3          0.71          0.97         0.58 o
  -5  -4   3         19.15         18.78         1.69 o
  -4  -4   3          2.35          2.25         0.65 o
  -3  -4   3        117.05        164.58        13.01 o
  -1  -4   3        150.93        121.61        32.66 o
   1  -4   3         33.17         45.14         3.31 o
   2  -4   3        393.10        394.75        29.04 o
   3  -4   3         41.55         29.94         2.21 o
   4  -4   3          4.01          3.92         1.83 o
   5  -4   3          7.77          8.27         0.79 o
   6  -4   3          0.71          0.64         0.48 o
   7  -4   3          0.66          1.55         0.53 o
   8  -4   3          1.27          0.84         0.40 o
  -9  -3   3          1.26          1.25         0.42 o
  -8  -3   3          2.22          2.43         0.52 o
  -7  -3   3          3.89          3.42         0.60 o
  -6  -3   3          2.74          3.96         0.71 o
  -5  -3   3          2.19          8.37         0.94 o
  -4  -3   3          0.48          0.41         0.67 o
  -3  -3   3          0.05         28.24         2.86 o
  -2  -3   3          5.20         10.65         1.01 o
   0  -3   3          6.69         85.45        12.64 o
   1  -3   3        247.13        197.65        14.10 o
   2  -3   3        417.21        613.73        42.43 o
   3  -3   3         89.19        123.08         6.88 o
   4  -3   3          7.99          6.38         0.57 o
   5  -3   3         60.62         35.33         2.65 o
   6  -3   3          1.65          3.13         0.51 o
   7  -3   3          1.32          1.32         0.47 o
   8  -3   3          0.84          0.86         0.40 o
  -9  -2   3          0.37          0.39         0.40 o
  -8  -2   3          5.06          5.06         0.62 o
  -7  -2   3          1.16          2.57         0.53 o
  -6  -2   3         18.35         25.27         1.65 o
  -5  -2   3          0.29          1.38         0.73 o
  -4  -2   3          0.27          1.37         0.64 o
  -3  -2   3         40.45         59.04         3.96 o
  -2  -2   3         15.81          9.05         1.37 o
  -1  -2   3        143.62        114.67        16.85 o
   1  -2   3          9.35          6.66         0.59 o
   2  -2   3        113.24        116.45         7.11 o
   3  -2   3          1.45          3.67         0.41 o
   4  -2   3         14.79         13.91         1.67 o
   5  -2   3          3.64          3.74         0.69 o
   6  -2   3          6.59          3.95         0.58 o
   7  -2   3         18.51         16.43         1.61 o
   8  -2   3          4.47          4.03         0.63 o
   9  -2   3          0.13          0.75         0.42 o
  -9  -1   3          0.20          0.44         0.47 o
  -8  -1   3          3.07          2.54         0.56 o
  -7  -1   3          5.53          4.85         1.42 o
  -6  -1   3         10.55         13.26         1.19 o
  -5  -1   3          0.08          1.36         0.62 o
  -4  -1   3          1.80          2.74         0.93 o
  -3  -1   3        136.82        114.35        11.05 o
  -2  -1   3          5.73          7.10         1.53 o
  -1  -1   3        498.91        297.73        20.47 o
   0  -1   3        305.11        328.59        48.47 o
   1  -1   3         26.88         48.08         7.14 o
   2  -1   3        220.25        280.65        15.31 o
   3  -1   3         45.65         46.81         2.69 o
   4  -1   3          1.20          8.23         1.20 o
   5  -1   3         13.04         15.68         1.07 o
   6  -1   3          7.00         10.17         0.81 o
   7  -1   3         18.20         19.09         1.14 o
   8  -1   3          0.01          0.82         0.38 o
   9  -1   3          1.76          1.86         0.62 o
  -8   0   3          1.26          1.12         0.43 o
  -7   0   3          6.61          6.17         0.82 o
  -6   0   3          0.55          4.74         1.25 o
  -5   0   3          4.83          7.46         0.83 o
  -4   0   3         11.36         18.68         2.50 o
  -3   0   3         51.40         34.00         3.09 o
  -2   0   3        121.84         80.60         7.70 o
  -1   0   3         63.51         50.40         4.45 o
   0   0   3         25.13         85.05         6.01 o
   1   0   3       2220.41       1520.94       223.68 o
   2   0   3         10.79          8.64         0.81 o
   3   0   3         76.19         51.83         2.98 o
   4   0   3         20.95         29.19         1.78 o
   5   0   3          2.60          3.67         0.72 o
   6   0   3          1.52          2.85         0.78 o
   7   0   3          3.28          3.93         1.17 o
   8   0   3          7.61          5.95         0.70 o
   9   0   3          0.00          0.20         0.43 o
  -8   1   3          0.04          0.33         0.49 o
  -7   1   3          0.03          2.18         0.92 o
  -6   1   3          2.44          2.28         0.64 o
  -5   1   3          0.04          1.40         0.49 o
  -4   1   3        183.61        176.33        16.75 o
  -3   1   3          0.71          2.93         0.68 o
  -2   1   3          2.11          2.82         0.79 o
  -1   1   3        336.87        220.24        16.88 o
   0   1   3          1.26          1.04         0.75 o
   1   1   3         36.56         41.52         3.22 o
   2   1   3        235.66        249.28        21.40 o
   3   1   3        220.38        183.51        10.86 o
   4   1   3         25.74         30.40         1.82 o
   5   1   3          8.10          9.08         0.70 o
   6   1   3          0.46          4.16         1.26 o
   7   1   3          0.24          0.97         0.31 o
   8   1   3         14.74          9.53         0.88 o
   9   1   3          0.75          0.75         0.34 o
  10   1   3          0.38          0.45         0.32 o
  -8   2   3          9.62          7.17         0.78 o
  -7   2   3          0.70          1.57         0.50 o
  -6   2   3          7.58         12.64         1.85 o
  -5   2   3          8.09          7.15         0.77 o
  -4   2   3          8.25         11.12         0.94 o
  -3   2   3          1.12          1.02         0.55 o
  -2   2   3        141.76        160.20        10.08 o
  -1   2   3        135.08        102.52         8.89 o
   0   2   3        536.14        748.27        56.15 o
   1   2   3        264.55        173.34        16.40 o
   2   2   3          0.46          1.32         0.40 o
   3   2   3          0.86         10.63         2.36 o
   4   2   3         14.16         11.55         1.12 o
   5   2   3          2.10          1.70         0.95 o
   6   2   3          1.00          2.17         0.34 o
   7   2   3          0.24          1.77         1.02 o
   8   2   3         11.49          9.19         0.89 o
   9   2   3          1.62          2.52         0.38 o
  10   2   3          1.62          1.34         0.34 o
  -8   3   3          6.46          5.42         0.89 o
  -7   3   3          7.65          4.81         0.96 o
  -6   3   3          3.90          3.30         0.63 o
  -5   3   3          0.00          1.87         1.11 o
  -4   3   3          8.41         11.21         0.98 o
  -3   3   3          1.93          4.37         0.60 o
  -2   3   3        486.22        549.10        34.06 o
  -1   3   3          0.41          1.35         1.58 o
   0   3   3        379.56        335.00        25.21 o
   1   3   3        404.23        504.29        37.77 o
   2   3   3        137.44        128.09         9.67 o
   3   3   3         16.77         12.31         0.90 o
   4   3   3         18.26         17.63         1.23 o
   5   3   3          7.80          8.65         0.83 o
   6   3   3          2.15          5.79         0.56 o
   7   3   3          2.39          2.68         0.39 o
   8   3   3          1.79          1.74         0.34 o
   9   3   3          3.84          3.54         0.42 o
  10   3   3          1.61          1.55         0.35 o
  -7   4   3          4.51          1.75         1.46 o
  -6   4   3          0.14          0.71         0.51 o
  -5   4   3         17.54         12.06         1.06 o
  -4   4   3          0.94          2.60         0.61 o
  -3   4   3          0.32          3.70         1.62 o
  -2   4   3        258.89        307.19        19.19 o
  -1   4   3          0.64          1.94         1.26 o
   0   4   3         22.59         45.97         3.03 o
   1   4   3         39.47         42.35         3.34 o
   2   4   3          0.99          3.97         0.52 o
   3   4   3        283.46        199.93        15.00 o
   4   4   3          8.14          5.36         0.41 o
   5   4   3          1.54          8.27         1.00 o
   6   4   3          2.54          1.75         0.41 o
   7   4   3          2.24          3.12         0.42 o
   8   4   3          0.73          0.38         0.23 o
   9   4   3          0.08          0.53         0.28 o
  10   4   3          7.34          6.53         0.86 o
  -7   5   3          0.42          0.35         0.53 o
  -6   5   3         14.35         10.63         1.57 o
  -5   5   3         13.31         13.55         1.90 o
  -4   5   3          4.50          5.97         1.15 o
  -3   5   3          9.56          7.29         1.04 o
  -2   5   3          6.91          5.20         0.69 o
  -1   5   3         87.89         69.07         4.47 o
   0   5   3        372.51        448.32        27.86 o
   1   5   3         96.42         75.67         4.85 o
   2   5   3         39.31         32.26         3.65 o
   3   5   3         25.23         32.50         2.63 o
   4   5   3          2.74          2.62         0.75 o
   5   5   3         25.52         37.56         2.26 o
   6   5   3          7.43          4.86         0.47 o
   7   5   3          0.02          1.84         0.46 o
   8   5   3          0.09          0.72         0.24 o
   9   5   3          0.34          1.05         0.49 o
  10   5   3          4.61          3.87         0.67 o
  -6   6   3          5.88          5.75         0.73 o
  -5   6   3          5.34          7.14         1.59 o
  -4   6   3          0.09          0.84         0.59 o
  -3   6   3         14.93         16.10         1.96 o
  -2   6   3          1.17          2.26         0.66 o
  -1   6   3          5.81          6.85         0.81 o
   0   6   3        406.01        517.66        32.15 o
   1   6   3         10.30         10.85         1.40 o
   2   6   3          8.57          8.67         1.19 o
   3   6   3          1.16          2.30         0.67 o
   4   6   3          1.68          1.48         0.84 o
   6   6   3          6.09          4.11         0.46 o
   7   6   3          3.26          2.25         0.46 o
   8   6   3          0.85          1.63         0.29 o
   9   6   3          0.04          0.33         0.22 o
  10   6   3          0.06          0.53         0.22 o
  -6   7   3          2.09          2.00         0.69 o
  -5   7   3          2.45          1.59         0.62 o
  -4   7   3          0.37          1.23         0.66 o
  -3   7   3         37.06         57.10         3.92 o
  -2   7   3          3.23          3.21         0.89 o
  -1   7   3          3.10         10.21         1.04 o
   0   7   3          7.51          8.86         0.96 o
   1   7   3         73.85         74.55         5.97 o
   2   7   3          4.66          9.63         0.97 o
   3   7   3          0.14          2.33         1.13 o
   5   7   3          4.98          7.90         1.79 o
   6   7   3          2.10          1.89         0.39 o
   7   7   3         11.56          5.85         0.53 o
   8   7   3          0.87          1.02         0.27 o
   9   7   3          0.01          1.00         0.26 o
  10   7   3          0.05          0.25         0.23 o
  -5   8   3          2.35          2.09         0.68 o
  -4   8   3         11.37         10.19         1.75 o
  -3   8   3          1.21          3.61         0.81 o
  -2   8   3          0.01          2.38         0.67 o
  -1   8   3         32.91         32.91         2.42 o
   0   8   3         66.27         60.89         4.10 o
   1   8   3         10.40         13.51         1.23 o
   2   8   3        121.85        152.15         9.63 o
   3   8   3         19.83         22.48         2.72 o
   4   8   3          0.89          2.81         0.74 o
   5   8   3          2.97          2.27         1.32 o
   6   8   3          2.27          2.12         1.16 o
   7   8   3          0.67          1.07         0.62 o
   8   8   3          0.08          0.99         0.35 o
   9   8   3          1.34          1.61         0.35 o
  10   8   3          0.03          0.35         0.24 o
  -4   9   3          5.58          5.10         0.82 o
  -3   9   3         11.51          9.69         1.14 o
  -2   9   3          4.46          4.97         0.94 o
  -1   9   3         25.04         30.87         2.35 o
   0   9   3         15.50         11.36         1.21 o
   1   9   3          0.00          1.97         0.66 o
   2   9   3         26.59         18.76         1.51 o
   3   9   3          0.00          4.11         1.01 o
   4   9   3         13.18         12.43         1.65 o
   5   9   3          1.81          2.73         0.65 o
   6   9   3          8.82         10.30         2.49 o
   7   9   3          3.22          3.36         0.77 o
   8   9   3          1.30          1.03         0.32 o
   9   9   3          3.27          3.73         0.49 o
  10   9   3          0.10          0.07         0.21 o
  -4  10   3          0.90          1.07         0.68 o
  -3  10   3          3.81          4.42         0.90 o
  -2  10   3          5.45          7.31         1.06 o
  -1  10   3          7.66         12.99         2.19 o
   0  10   3         14.52         17.33         1.58 o
   1  10   3         10.37         14.86         1.39 o
   2  10   3         32.74         25.18         7.56 o
   4  10   3         16.88         19.71         2.48 o
   5  10   3          0.16          3.20         0.82 o
   6  10   3          6.32          7.42         0.98 o
   7  10   3          0.68          4.67         2.15 o
   8  10   3          0.13         -0.41         1.73 o
   9  10   3          1.43          1.43         0.44 o
  -3  11   3          0.93          2.03         0.77 o
  -2  11   3          0.55          1.26         0.92 o
  -1  11   3         20.42         25.81         2.10 o
   0  11   3          1.10          0.84         0.79 o
   1  11   3          7.58          5.46         0.91 o
   2  11   3          5.87          7.61         1.64 o
   3  11   3          0.20          0.71         1.09 o
   4  11   3          0.56         -0.12         0.94 o
   5  11   3          0.54          4.75         1.57 o
   6  11   3          0.43          0.71         0.63 o
   7  11   3          0.36          0.65         0.55 o
   8  11   3          0.98          2.66         2.33 o
   9  11   3          0.00         -0.02         0.25 o
  -2  12   3          1.86          1.90         0.80 o
  -1  12   3          1.60          1.93         0.78 o
   0  12   3          0.81          1.18         0.73 o
   1  12   3          5.38          4.28         0.88 o
   2  12   3          0.04          1.20         1.37 o
   3  12   3          3.24          2.86         1.30 o
   4  12   3          2.18          6.91         1.42 o
   5  12   3          0.75          2.98         1.27 o
   6  12   3          1.84          2.66         0.84 o
   7  12   3          0.00          0.53         0.33 o
   8  12   3          0.33         -0.04         0.47 o
   0  13   3          2.33          3.26         0.83 o
   1  13   3         22.16         28.26         3.78 o
   2  13   3          0.16          1.66         1.80 o
   3  13   3          0.80          0.63         1.77 o
   4  13   3          0.92          1.91         1.11 o
   5  13   3          0.09          0.87         1.00 o
   6  13   3          0.09          1.74         0.79 o
   7  13   3          0.02          0.68         0.35 o
   1  14   3          0.32         -0.31         1.26 o
   2  14   3          0.11          0.41         1.22 o
   3  14   3          0.12          0.87         1.69 o
   4  14   3          0.05          1.17         1.07 o
   5  14   3          4.35          9.50         2.17 o
   6  14   3          0.76          1.48         0.85 o
  -3 -13   4          0.60          2.00         1.48 o
  -2 -13   4          0.01          0.33         0.48 o
  -5 -12   4          0.06          0.79         0.62 o
  -2 -12   4          2.85          3.94         0.72 o
  -1 -12   4          0.11          0.79         0.82 o
   0 -12   4          1.27          0.86         0.36 o
   1 -12   4          1.74          1.12         0.68 o
  -6 -11   4          0.46          1.05         0.27 o
  -5 -11   4          0.69          0.46         0.44 o
  -4 -11   4          0.18          1.46         0.47 o
  -2 -11   4          3.00         -0.54         2.42 o
  -1 -11   4          1.00          2.34         1.72 o
   0 -11   4          0.01          0.55         0.56 o
   1 -11   4          1.90          1.19         0.89 o
   2 -11   4          3.68          1.69         0.52 o
   3 -11   4          0.61          0.28         0.37 o
  -7 -10   4          0.08          0.19         0.16 o
  -6 -10   4          0.41          0.41         0.19 o
  -5 -10   4          1.06          1.17         0.55 o
  -4 -10   4          0.36          0.64         0.42 o
  -1 -10   4         17.33         14.78         2.26 o
   0 -10   4          3.86          3.01         1.35 o
   1 -10   4         14.76          8.35         1.45 o
   2 -10   4          2.26          2.09         0.62 o
   3 -10   4          0.25          0.96         0.97 o
   4 -10   4          4.06          2.57         0.89 o
  -7  -9   4          0.01          1.40         0.44 o
  -6  -9   4          2.39          1.68         0.32 o
  -5  -9   4          0.29          0.60         0.22 o
  -4  -9   4          0.00          1.62         0.32 o
  -3  -9   4          3.77          3.00         0.35 o
  -1  -9   4          0.68          2.23         1.75 o
   0  -9   4          0.67          1.33         0.48 o
   1  -9   4          9.79          7.38         1.92 o
   2  -9   4          0.20          1.22         0.52 o
   3  -9   4          0.14          0.72         0.70 o
   4  -9   4          1.42          1.24         0.44 o
   5  -9   4          0.02          0.06         0.42 o
  -8  -8   4          0.28          1.45         0.67 o
  -6  -8   4          8.89          6.86         1.01 o
  -5  -8   4          0.59          1.05         0.26 o
  -4  -8   4          1.84          2.15         0.33 o
  -3  -8   4          5.98         13.70         2.09 o
  -2  -8   4          0.81          0.94         0.34 o
  -1  -8   4          0.96          1.44         0.92 o
   0  -8   4         12.64          8.99         1.75 o
   1  -8   4         21.17         20.42         2.99 o
   2  -8   4          2.61          3.31         1.27 o
   3  -8   4          0.02          1.25         0.81 o
   4  -8   4          0.69          0.74         0.44 o
   5  -8   4          0.20          0.82         0.44 o
   6  -8   4          4.01          4.09         1.06 o
  -8  -7   4          0.61          1.02         0.62 o
  -7  -7   4          2.83          7.09         1.10 o
  -5  -7   4          1.75          5.19         0.84 o
  -4  -7   4          0.92          0.48         0.30 o
  -3  -7   4          0.52          0.83         0.23 o
  -1  -7   4         10.27          5.96         0.99 o
   0  -7   4         19.09         12.60         1.73 o
   1  -7   4         35.22         33.94         4.10 o
   2  -7   4          7.20          9.73         1.29 o
   3  -7   4          0.85          1.09         0.69 o
   4  -7   4          0.94          1.62         0.61 o
   5  -7   4          0.50          0.73         0.52 o
   6  -7   4          0.11          0.67         0.47 o
  -8  -6   4          0.03          0.11         0.59 o
  -7  -6   4          0.11          0.53         1.40 o
  -5  -6   4          0.17          1.50         0.94 o
  -4  -6   4          7.75         14.96         1.30 o
  -3  -6   4          6.64          8.70         0.78 o
  -2  -6   4          0.02          0.49         0.27 o
   0  -6   4          0.04          1.06         0.46 o
   1  -6   4          4.37          6.98         1.20 o
   2  -6   4          3.59          4.20         0.61 o
   3  -6   4         28.12         39.59         4.07 o
   4  -6   4          0.02          0.03         0.39 o
   5  -6   4          7.12          9.67         1.09 o
   6  -6   4          1.23          2.44         0.55 o
   7  -6   4          1.54          1.25         0.51 o
  -8  -5   4          2.20          3.62         0.73 o
  -7  -5   4          1.06          0.33         0.71 o
  -6  -5   4          3.40          4.34         0.81 o
  -4  -5   4          0.84          0.83         0.27 o
  -3  -5   4          5.35          6.46         0.85 o
  -2  -5   4          2.78          4.18         0.48 o
   1  -5   4          5.32          6.32         0.74 o
   2  -5   4         30.20         24.54         1.77 o
   3  -5   4         22.33         17.32         2.39 o
   4  -5   4          6.94          5.79         1.13 o
   5  -5   4          1.44          2.75         0.55 o
   6  -5   4          0.03          0.97         0.46 o
   7  -5   4          0.07          0.29         0.51 o
   8  -5   4          0.81          0.45         0.44 o
  -8  -4   4          0.83          1.24         0.60 o
  -7  -4   4          0.42          0.61         0.63 o
  -6  -4   4          0.15          0.77         0.54 o
  -5  -4   4          4.43          1.74         1.40 o
  -4  -4   4          1.20          1.82         0.56 o
  -3  -4   4         28.92         25.32         2.68 o
  -2  -4   4         15.37         21.88         2.37 o
  -1  -4   4         21.20         22.41         3.36 o
   0  -4   4         37.66         14.50         2.22 o
   1  -4   4          8.84          8.55         0.66 o
   2  -4   4         22.55         18.96         1.39 o
   3  -4   4         24.24         21.35         2.53 o
   4  -4   4          7.54          8.63         0.99 o
   5  -4   4         14.21          8.32         0.89 o
   6  -4   4          1.12          2.20         0.48 o
   7  -4   4          2.78          3.52         0.84 o
   8  -4   4          0.06          0.05         0.43 o
  -8  -3   4          0.23         -0.12         0.51 o
  -7  -3   4          0.26          1.53         0.63 o
  -6  -3   4          6.03          6.06         0.90 o
  -5  -3   4          3.49          3.56         1.53 o
  -4  -3   4          1.40          2.96         1.13 o
  -3  -3   4         52.10          4.23         2.37 o
  -2  -3   4          6.37          6.52         1.34 o
   0  -3   4         34.69         50.49         7.50 o
   1  -3   4         66.99         49.37         4.11 o
   2  -3   4        396.03        360.23        30.01 o
   3  -3   4          7.89          4.46         0.61 o
   4  -3   4         81.33         96.70         7.16 o
   5  -3   4         18.48         21.36         1.90 o
   6  -3   4          3.56          6.12         1.62 o
   7  -3   4         12.24          8.48         0.85 o
   8  -3   4          0.03          0.94         0.41 o
  -8  -2   4          0.06          1.28         0.54 o
  -7  -2   4          0.90          3.08         0.72 o
  -6  -2   4          4.42          3.41         0.69 o
  -5  -2   4          2.66          4.27         0.77 o
  -4  -2   4          0.44          1.97         0.77 o
  -3  -2   4          1.75          1.51         1.90 o
  -2  -2   4         19.21          0.98         0.36 o
  -1  -2   4         33.65         53.81         7.98 o
   0  -2   4          7.47         15.05         2.30 o
   1  -2   4         33.60         10.42         1.62 o
   2  -2   4         48.53         30.88         2.34 o
   3  -2   4         51.02         49.52         3.77 o
   4  -2   4          4.40         17.58         1.99 o
   5  -2   4          4.17          4.80         0.78 o
   6  -2   4         41.49         44.35         2.65 o
   7  -2   4          0.44          1.34         0.55 o
   8  -2   4          0.01          0.46         0.31 o
   9  -2   4          0.00          0.38         0.40 o
  -8  -1   4          0.50          1.58         0.81 o
  -7  -1   4          2.19          1.86         0.60 o
  -6  -1   4          3.26          7.58         3.21 o
  -5  -1   4          0.46          1.36         0.91 o
  -4  -1   4         23.15         30.83         3.47 o
  -3  -1   4          2.55          3.40         1.60 o
  -2  -1   4         62.18         58.03         5.21 o
  -1  -1   4         70.23         35.14         3.00 o
   0  -1   4         76.54         95.15        13.99 o
   1  -1   4        211.81        270.77        39.84 o
   2  -1   4         33.43         45.56         3.41 o
   3  -1   4         20.66         17.45         1.53 o
   4  -1   4        193.76        241.59        15.28 o
   5  -1   4         37.98         21.82         2.02 o
   6  -1   4        216.50        183.48        10.17 o
   7  -1   4          0.31          0.49         0.30 o
   8  -1   4          4.32          3.64         0.67 o
   9  -1   4          0.85          1.03         0.32 o
  -8   0   4          0.12         -0.08         0.50 o
  -7   0   4          2.09          1.92         0.62 o
  -6   0   4          1.91          2.92         0.71 o
  -5   0   4         19.23         12.42         1.98 o
  -4   0   4          6.94         11.76         1.02 o
  -3   0   4         15.73         15.75         1.48 o
  -2   0   4         19.92         23.98         2.36 o
  -1   0   4        118.09         60.87         5.31 o
   0   0   4         71.18         73.28         5.51 o
   1   0   4         29.50         31.69         4.75 o
   2   0   4          3.75          8.69         1.40 o
   3   0   4         91.56        108.29        13.50 o
   4   0   4         89.48        158.57        10.08 o
   5   0   4          2.80          9.71         2.91 o
   6   0   4          1.26          1.09         0.49 o
   7   0   4         34.28         26.51         1.69 o
   8   0   4          5.28          3.83         0.71 o
   9   0   4          6.84          4.05         0.80 o
  -8   1   4          2.15          2.46         0.65 o
  -7   1   4          0.61          1.76         2.36 o
  -6   1   4          1.73          2.84         0.77 o
  -5   1   4         19.27         18.86         1.63 o
  -4   1   4         60.21         52.30         3.07 o
  -3   1   4         21.22         22.13         1.57 o
  -2   1   4         18.52         21.42         2.07 o
  -1   1   4        139.87        158.76        12.31 o
   0   1   4        256.05        221.57        17.18 o
   1   1   4        481.96        301.91        33.65 o
   2   1   4         37.30         26.83         4.04 o
   3   1   4         36.05         66.11         4.86 o
   4   1   4         15.09         10.52         0.80 o
   5   1   4         20.90         32.97         2.04 o
   6   1   4         12.03          8.66         0.89 o
   7   1   4         14.37         14.46         1.03 o
   8   1   4         73.77         72.95         4.20 o
   9   1   4          2.24          1.57         0.52 o
  10   1   4          0.00          0.16         0.25 o
  -8   2   4          8.00          5.51         1.26 o
  -7   2   4          2.48          1.88         0.62 o
  -6   2   4          1.46          1.90         0.59 o
  -5   2   4          8.46         12.68         1.11 o
  -4   2   4          1.74          1.93         0.73 o
  -3   2   4          2.15          1.64         0.65 o
  -2   2   4         65.41         84.20         7.73 o
  -1   2   4         11.85         10.50         1.22 o
   0   2   4       1142.15       1085.14        81.47 o
   1   2   4        125.60        128.50         9.94 o
   2   2   4         72.01         31.93         4.78 o
   3   2   4        241.43        197.33        16.98 o
   4   2   4         11.40          9.82         0.79 o
   5   2   4         53.28         70.43         4.03 o
   6   2   4          4.95          5.77         0.73 o
   7   2   4          1.31          4.45         0.72 o
   8   2   4         22.11         14.36         1.29 o
   9   2   4          3.67          2.56         0.49 o
  10   2   4          2.91          3.91         0.69 o
  -7   3   4          1.25          0.32         0.80 o
  -6   3   4          0.40          1.91         0.75 o
  -5   3   4         16.55         15.32         1.27 o
  -4   3   4         43.07         36.68         2.30 o
  -3   3   4         75.25         66.79         5.22 o
  -2   3   4        135.12        109.37         8.11 o
  -1   3   4         16.88         17.66         1.66 o
   0   3   4         19.35         18.67         1.92 o
   1   3   4        257.62        291.48        22.05 o
   3   3   4         13.19         16.02         2.45 o
   4   3   4          5.60          2.36         0.65 o
   5   3   4          3.91          2.48         1.64 o
   6   3   4          3.28          3.85         1.04 o
   7   3   4          1.66          1.61         0.53 o
   8   3   4          0.03          1.66         1.38 o
   9   3   4          2.60          3.00         0.39 o
  10   3   4          5.99          5.20         0.60 o
  -7   4   4          0.27          0.53         0.53 o
  -6   4   4          8.83         10.19         1.05 o
  -5   4   4         16.52         13.64         1.25 o
  -4   4   4          0.29          1.22         0.56 o
  -3   4   4         46.50         48.63         3.34 o
  -2   4   4          9.26          4.75         0.71 o
  -1   4   4          2.65          3.77         0.63 o
   0   4   4          7.33         28.44         2.38 o
   1   4   4          9.81          7.08         0.81 o
   2   4   4          1.47         10.78         1.01 o
   4   4   4          7.65         23.34         1.88 o
   5   4   4        394.20        516.88        34.08 o
   6   4   4          0.04          3.05         1.58 o
   7   4   4          9.77         11.06         1.19 o
   8   4   4          0.01          0.53         0.24 o
   9   4   4          2.11          2.22         0.33 o
  10   4   4          4.73          3.86         0.65 o
  -6   5   4          5.76          3.55         0.69 o
  -5   5   4          0.02          2.72         1.54 o
  -4   5   4          8.58         11.42         1.30 o
  -3   5   4        108.28         98.78         6.43 o
  -2   5   4          2.90          8.98         1.97 o
  -1   5   4         38.62         36.20         2.71 o
   0   5   4          1.47         17.51         2.66 o
   1   5   4         10.04          8.87         0.96 o
   2   5   4         51.90         64.50         5.01 o
   3   5   4         15.82         20.17         1.68 o
   4   5   4          0.40          0.22         0.49 o
   5   5   4         93.88         91.98         8.80 o
   6   5   4          0.80          1.94         0.40 o
   7   5   4          9.52         12.16         1.46 o
   8   5   4          0.79          1.22         0.25 o
   9   5   4          7.39          7.21         0.71 o
  10   5   4          4.48          3.44         0.54 o
  -6   6   4          6.12          1.71         1.30 o
  -5   6   4          0.06          1.59         0.98 o
  -4   6   4         14.51          8.84         0.99 o
  -3   6   4         53.02         60.55         4.10 o
  -2   6   4          1.11          2.36         0.66 o
  -1   6   4         17.05         26.47         1.96 o
   0   6   4         16.38         20.12         1.55 o
   1   6   4          6.19          4.87         0.95 o
   2   6   4          7.95          6.00         0.79 o
   3   6   4          2.30          2.48         0.53 o
   5   6   4          1.32          1.25         0.29 o
   6   6   4          4.53          3.17         0.44 o
   7   6   4         31.92         37.13         2.77 o
   8   6   4          0.11          2.18         0.58 o
   9   6   4          0.10          0.92         0.26 o
  10   6   4          0.19          0.23         0.23 o
  -5   7   4          1.20          0.82         0.56 o
  -4   7   4          4.67          5.87         1.37 o
  -3   7   4          5.32          3.18         1.32 o
  -2   7   4         14.30         10.51         1.14 o
  -1   7   4         54.35         67.95         4.52 o
   0   7   4         98.77        103.29         6.67 o
   1   7   4         81.18         73.21         4.79 o
   2   7   4         11.66          9.51         1.00 o
   3   7   4          6.77          3.03         0.63 o
   4   7   4          1.45          3.68         1.24 o
   5   7   4          0.65          0.87         0.98 o
   6   7   4          3.18          1.97         0.47 o
   7   7   4         39.19         42.82         3.12 o
   8   7   4          1.13          0.97         0.34 o
   9   7   4          2.25          2.66         0.49 o
  10   7   4          0.04          0.56         0.23 o
  -5   8   4          0.02          1.06         0.64 o
  -4   8   4          3.15          1.44         0.64 o
  -3   8   4          0.41         -0.25         1.70 o
  -2   8   4          3.57          1.46         0.71 o
  -1   8   4         68.31         71.20         5.79 o
   0   8   4          7.56          9.52         1.05 o
   1   8   4         30.34         34.38         2.44 o
   2   8   4          3.46          2.80         0.62 o
   3   8   4          0.64          5.90         1.31 o
   4   8   4          0.20          2.22         0.69 o
   6   8   4          5.31          2.22         0.65 o
   7   8   4         17.46         15.60         3.25 o
   8   8   4          1.65          2.66         0.52 o
   9   8   4          2.93          4.00         1.39 o
  10   8   4          0.00          0.25         0.30 o
  -4   9   4          7.32         11.53         1.28 o
  -3   9   4          0.58          0.99         0.64 o
  -2   9   4          2.51          5.62         0.93 o
  -1   9   4         10.77          8.31         1.04 o
   0   9   4         18.50         22.47         1.83 o
   1   9   4          0.11          1.03         0.61 o
   2   9   4          2.89          7.18         1.49 o
   3   9   4          6.94          6.56         1.40 o
   4   9   4          1.25          1.01         0.65 o
   6   9   4          6.00          2.88         1.70 o
   7   9   4          0.08          1.72         0.67 o
   8   9   4          1.39          1.89         0.40 o
   9   9   4          4.94          3.70         0.70 o
  10   9   4          0.56          0.32         0.23 o
  -3  10   4          0.01          0.20         0.65 o
  -2  10   4          0.10          2.49         0.76 o
  -1  10   4         14.04         15.75         1.50 o
   0  10   4          3.98          5.67         0.92 o
   1  10   4         16.00         15.89         1.46 o
   2  10   4          7.51          8.18         1.24 o
   3  10   4         15.95         22.26         1.76 o
   4  10   4          0.61          1.44         1.07 o
   5  10   4          0.09          0.14         0.91 o
   6  10   4          3.08          4.69         2.52 o
   7  10   4          0.35          2.86         2.17 o
   8  10   4          0.20          0.70         0.57 o
   9  10   4          3.61          4.61         0.91 o
  -2  11   4         12.00         17.51         1.63 o
  -1  11   4          1.71          0.79         0.71 o
   0  11   4         11.68         13.46         1.36 o
   1  11   4          5.46          8.86         1.13 o
   2  11   4          1.51          2.83         0.78 o
   3  11   4          8.52          5.31         0.86 o
   4  11   4          0.03          0.59         1.02 o
   5  11   4          2.16          4.09         1.20 o
   6  11   4          3.44          1.78         0.98 o
   7  11   4          1.04          1.14         2.37 o
   8  11   4          0.02          2.72         2.00 o
   9  11   4          0.10          0.42         0.32 o
  -1  12   4          2.08          3.99         0.95 o
   0  12   4          1.90          6.30         1.14 o
   1  12   4          0.28          0.82         0.75 o
   2  12   4          1.02          3.10         0.80 o
   4  12   4          0.78          1.70         1.37 o
   6  12   4          0.89          3.49         1.55 o
   7  12   4          0.04          0.55         0.85 o
   8  12   4          1.32          1.67         2.06 o
   0  13   4          5.55          7.26         1.10 o
   1  13   4          2.89          1.92         0.87 o
   2  13   4          1.92          2.24         0.79 o
   3  13   4          0.79          2.03         1.24 o
   4  13   4          1.13          1.40         1.15 o
   5  13   4         11.80         11.01         1.75 o
   6  13   4          0.02          0.49         0.85 o
   7  13   4          0.09          0.66         0.39 o
   2  14   4          0.59          0.59         0.70 o
   3  14   4          3.24          5.03         2.13 o
   4  14   4          1.63          2.60         1.16 o
   5  14   4          3.95          3.63         1.64 o
   6  14   4          0.03          0.45         0.96 o
  -4 -12   5          2.57          2.79         1.03 o
  -1 -12   5          0.57          0.97         0.97 o
   0 -12   5          0.24          0.04         0.51 o
  -5 -11   5          0.12          0.52         0.25 o
  -4 -11   5          0.11          0.67         0.25 o
  -3 -11   5          0.24          1.15         0.59 o
  -1 -11   5          1.74          0.99         0.44 o
   0 -11   5          0.03          0.28         0.53 o
   1 -11   5          0.06          0.88         0.49 o
   2 -11   5          0.02         -0.11         0.33 o
  -6 -10   5          0.00         -0.20         0.30 o
  -5 -10   5          0.12          0.30         0.27 o
  -4 -10   5          1.35          2.20         0.49 o
  -3 -10   5          1.20          2.32         0.51 o
  -1 -10   5          4.48          3.79         0.80 o
   0 -10   5          1.67          2.85         1.62 o
   1 -10   5         11.73          7.16         1.94 o
   2 -10   5          0.02          0.47         0.30 o
   3 -10   5          0.04          1.26         1.14 o
   4 -10   5          2.96          2.76         1.08 o
  -7  -9   5          0.31          1.71         0.49 o
  -6  -9   5          0.01          0.26         0.20 o
  -5  -9   5          2.16          2.51         0.53 o
  -4  -9   5          1.72          1.67         0.34 o
  -3  -9   5          0.05          0.92         0.38 o
  -2  -9   5          2.92          4.23         0.77 o
  -1  -9   5         10.29         11.09         1.77 o
   0  -9   5         10.30          7.24         1.23 o
   1  -9   5         17.51         -3.19         5.73 o
   2  -9   5          0.66          0.86         1.09 o
   3  -9   5          1.01          7.88         2.67 o
   4  -9   5          0.16          0.85         0.39 o
   5  -9   5          3.54          2.21         0.51 o
  -7  -8   5          0.18          0.31         0.27 o
  -6  -8   5          0.07          0.38         0.21 o
  -5  -8   5          3.61          2.53         0.65 o
  -4  -8   5          0.62          1.25         0.27 o
  -3  -8   5          3.04          3.69         0.95 o
  -1  -8   5          0.46          1.25         0.24 o
   0  -8   5        128.42        116.30        10.30 o
   1  -8   5          2.19          3.10         1.20 o
   2  -8   5          3.37          1.76         0.99 o
   3  -8   5          0.94          1.25         0.99 o
   4  -8   5          1.09          1.20         0.43 o
   5  -8   5          0.30          0.47         0.41 o
  -7  -7   5          0.00          0.12         0.55 o
  -6  -7   5          0.01          0.24         0.27 o
  -5  -7   5          0.91          1.24         0.31 o
  -4  -7   5          1.60          1.01         0.28 o
  -2  -7   5          7.37          9.49         1.50 o
   0  -7   5          9.45          6.11         1.03 o
   1  -7   5         19.76          9.61         2.82 o
   2  -7   5          7.13          5.38         0.91 o
   3  -7   5         24.82         20.96         5.03 o
   4  -7   5          1.32          2.03         0.89 o
   5  -7   5          6.33          3.96         0.93 o
   6  -7   5          0.66          0.36         0.55 o
  -8  -6   5          0.04         -0.08         0.55 o
  -7  -6   5          0.21          0.02         0.53 o
  -6  -6   5          1.96          2.91         1.31 o
  -5  -6   5          0.11          0.73         0.31 o
  -3  -6   5         17.74         28.12         4.23 o
  -2  -6   5         13.57         14.61         2.23 o
   0  -6   5          7.40         12.06         1.02 o
   1  -6   5         10.54         17.65         1.37 o
   2  -6   5        141.49         78.30         9.12 o
   3  -6   5         56.65         43.83         3.05 o
   4  -6   5          2.30          2.68         0.69 o
   5  -6   5          6.47          5.74         0.96 o
   6  -6   5          0.09         -0.21         0.48 o
   7  -6   5          3.45          3.98         0.65 o
  -8  -5   5          0.00          0.24         0.55 o
  -7  -5   5          0.45          0.83         0.55 o
  -6  -5   5          1.35          1.40         1.52 o
  -5  -5   5          0.08          0.34         0.58 o
  -4  -5   5          0.81          0.64         0.30 o
  -3  -5   5        127.01        124.22         9.89 o
  -2  -5   5          0.15          1.18         0.34 o
  -1  -5   5          3.75          7.87         1.25 o
   0  -5   5          0.68          4.81         0.84 o
   1  -5   5          0.37          0.85         0.22 o
   2  -5   5         18.17         17.65         6.99 o
   3  -5   5          0.62          1.66         0.84 o
   4  -5   5         71.68         63.09         4.12 o
   5  -5   5         15.07         25.59         1.78 o
   6  -5   5          0.06          1.41         0.36 o
   7  -5   5          0.49          1.14         0.58 o
  -8  -4   5          0.00          1.21         0.92 o
  -7  -4   5          0.08          0.31         0.56 o
  -6  -4   5          2.47          2.27         0.77 o
  -5  -4   5          1.65          0.89         0.75 o
  -3  -4   5          1.88          2.69         0.50 o
  -1  -4   5         46.19         79.99        11.87 o
   0  -4   5         39.19         48.52         7.22 o
   1  -4   5         56.76         87.36         6.91 o
   2  -4   5          2.06          4.22         0.47 o
   3  -4   5          8.49          7.71         1.01 o
   4  -4   5        103.55        112.14         8.95 o
   5  -4   5         12.87         16.77         2.51 o
   6  -4   5         10.02         10.12         1.51 o
   7  -4   5          0.39          0.45         0.29 o
   8  -4   5          1.72          1.01         0.37 o
  -8  -3   5          0.03          0.10         0.52 o
  -7  -3   5          0.72          0.81         0.61 o
  -6  -3   5          0.00          0.20         0.75 o
  -5  -3   5          2.56          3.66         0.96 o
  -4  -3   5          0.28          4.89         1.23 o
  -3  -3   5          6.88          8.25         1.83 o
  -1  -3   5        425.23        493.10        72.56 o
   1  -3   5         96.37        116.23        17.21 o
   2  -3   5         28.95         29.35         2.24 o
   3  -3   5          2.78          5.95         0.93 o
   4  -3   5         11.37          8.06         1.44 o
   5  -3   5         15.38         15.30         1.32 o
   6  -3   5         85.21         83.84         8.14 o
   7  -3   5          9.98         10.39         1.04 o
   8  -3   5          5.96          7.26         0.99 o
  -8  -2   5          0.00          0.15         0.51 o
  -7  -2   5          2.74          2.99         0.72 o
  -6  -2   5          1.02          1.50         0.72 o
  -5  -2   5          3.57          4.42         1.16 o
  -4  -2   5          0.73          4.97         2.44 o
  -3  -2   5          0.37          2.16         1.06 o
  -2  -2   5         12.28          8.38         2.05 o
  -1  -2   5         82.13        103.69        15.37 o
   0  -2   5          2.51          5.45         0.92 o
   1  -2   5        150.25        183.32        27.00 o
   2  -2   5         17.46         30.19         2.28 o
   3  -2   5         48.51         26.93         2.26 o
   4  -2   5         40.03         38.39         2.54 o
   5  -2   5         12.92         11.93         1.17 o
   6  -2   5         22.15         19.19         1.59 o
   7  -2   5         25.76         25.67         2.72 o
   8  -2   5          0.00          1.29         0.50 o
   9  -2   5          0.19          0.20         0.33 o
  -8  -1   5          0.13          0.64         0.65 o
  -7  -1   5          3.55          3.79         1.26 o
  -6  -1   5          0.49          0.99         0.64 o
  -5  -1   5          0.20          1.63         0.84 o
  -4  -1   5          0.73          5.64         1.44 o
  -3  -1   5          2.38          1.56         0.94 o
  -2  -1   5          5.77          4.51         1.75 o
  -1  -1   5         17.74         14.59         2.24 o
   1  -1   5         76.00         78.93        11.72 o
   2  -1   5          3.32          7.09         1.20 o
   3  -1   5         43.21         68.44         4.43 o
   4  -1   5          2.05          2.26         0.56 o
   5  -1   5          0.33          0.30         0.29 o
   6  -1   5        128.45        115.12         8.15 o
   7  -1   5         13.32          8.58         0.97 o
   8  -1   5         66.36         66.93         4.44 o
   9  -1   5          0.32          0.51         0.33 o
  -8   0   5          0.03          0.06         0.57 o
  -7   0   5          0.77          1.71         0.66 o
  -6   0   5          0.25          1.28         0.61 o
  -5   0   5          2.03          1.56         1.19 o
  -4   0   5          3.11          0.88         1.74 o
  -3   0   5          0.05          0.83         0.77 o
  -2   0   5         27.71         36.42         3.49 o
  -1   0   5          4.77          2.78         1.41 o
   0   0   5         35.30         64.46         4.90 o
   2   0   5          0.67          4.70         0.84 o
   3   0   5        352.51        322.61        27.57 o
   4   0   5         21.92         23.55         1.58 o
   5   0   5          3.05          3.74         0.48 o
   6   0   5          3.25          6.52         0.76 o
   7   0   5          5.59          5.57         1.07 o
   8   0   5          8.44          6.03         0.77 o
   9   0   5          7.65          5.04         0.77 o
  -7   1   5          1.19          1.94         0.76 o
  -6   1   5          1.30          0.85         0.73 o
  -5   1   5         21.28         22.93         1.95 o
  -4   1   5         26.45         24.01         1.70 o
  -3   1   5         11.96         15.62         1.68 o
  -2   1   5          2.43          3.58         0.98 o
  -1   1   5         19.06          9.23         1.45 o
   0   1   5        121.63         97.13         8.04 o
   1   1   5         46.90         48.50         3.80 o
   2   1   5         11.77         23.00         3.50 o
   3   1   5        124.68        141.06        20.89 o
   4   1   5         25.29         20.41         2.46 o
   5   1   5          1.43          1.25         0.36 o
   6   1   5          0.01          1.69         0.35 o
   7   1   5          0.26          2.53         1.10 o
   8   1   5          6.41          7.77         1.26 o
   9   1   5          7.15          5.64         0.63 o
  10   1   5          1.59          0.94         0.38 o
  -7   2   5          0.01          0.72         0.74 o
  -6   2   5          0.03          1.53         0.61 o
  -5   2   5          5.92          5.65         1.08 o
  -4   2   5          0.83          1.77         0.65 o
  -3   2   5          1.29          2.49         0.67 o
  -2   2   5        106.06        130.18        10.17 o
  -1   2   5         19.27         13.88         1.58 o
   0   2   5         99.60        122.96         9.68 o
   1   2   5         43.23         32.68         3.09 o
   2   2   5          0.52          6.90         0.94 o
   3   2   5        106.24        120.80        17.83 o
   4   2   5          0.23          1.94         0.55 o
   5   2   5        122.21        151.13         9.63 o
   6   2   5         27.80         33.73         2.31 o
   7   2   5         14.15         11.34         1.03 o
   8   2   5         20.00         18.08         2.23 o
   9   2   5          1.54          1.86         0.41 o
  10   2   5          3.85          4.67         0.56 o
  -7   3   5          0.79          1.42         0.79 o
  -6   3   5          0.24          1.41         0.73 o
  -5   3   5         14.79         14.80         2.14 o
  -4   3   5          0.05          1.22         0.59 o
  -3   3   5         32.53         30.84         2.27 o
  -2   3   5          9.13         15.98         1.66 o
  -1   3   5        258.73        281.05        21.45 o
   0   3   5         83.79        128.82        10.00 o
   1   3   5        106.35         62.01         7.03 o
   2   3   5         68.48         69.01         5.51 o
   3   3   5          8.74         19.65         1.64 o
   4   3   5         17.34         25.12         2.34 o
   5   3   5        104.67         98.25         6.27 o
   6   3   5          2.36          4.61         1.12 o
   7   3   5          0.43          1.49         0.40 o
   8   3   5         10.74          6.43         0.79 o
   9   3   5          4.06          2.83         0.48 o
  10   3   5          3.70          4.27         0.49 o
  -6   4   5          0.00          0.58         1.19 o
  -5   4   5          0.00          3.07         0.76 o
  -4   4   5          0.03          0.59         0.59 o
  -3   4   5          7.77         10.06         1.06 o
  -2   4   5          9.68         13.73         2.15 o
  -1   4   5         38.51         51.48         6.76 o
   0   4   5        502.24        686.86        51.59 o
   1   4   5         29.26         32.81         2.76 o
   2   4   5          9.43          5.84         0.87 o
   4   4   5         49.51         45.68         3.23 o
   5   4   5         85.31         76.58         6.68 o
   6   4   5          1.58          2.37         0.98 o
   7   4   5         13.94         16.80         7.86 o
   8   4   5          3.21          2.67         0.57 o
   9   4   5          0.77          1.63         0.45 o
  10   4   5          0.72          0.94         0.28 o
  -6   5   5          0.11          0.32         0.59 o
  -5   5   5         16.44         17.73         1.47 o
  -4   5   5          0.36          3.36         1.98 o
  -3   5   5         18.62         28.28         9.11 o
  -2   5   5          3.32          2.35         0.81 o
  -1   5   5         68.63         85.58         9.05 o
   0   5   5          6.03          5.88         1.80 o
   1   5   5         97.24        146.63        11.20 o
   2   5   5         24.42          9.94         1.04 o
   3   5   5         27.54         20.28         2.36 o
   4   5   5          1.76          4.17         1.85 o
   5   5   5         64.50         65.31         7.13 o
   6   5   5         18.20         11.46         1.00 o
   7   5   5         18.84         28.47         2.39 o
   8   5   5          1.63          3.65         0.83 o
   9   5   5          0.02          0.29         0.31 o
  10   5   5          3.84          3.58         0.51 o
  -6   6   5          6.58          3.74         0.80 o
  -5   6   5          0.01         -0.16         0.53 o
  -4   6   5          6.66          6.56         0.92 o
  -3   6   5          1.59          1.85         0.62 o
  -2   6   5          2.74          3.78         0.81 o
  -1   6   5          8.50          9.43         1.02 o
   0   6   5          1.17          1.23         0.53 o
   1   6   5          9.99          8.06         0.98 o
   2   6   5         28.19         38.59         3.15 o
   3   6   5          0.56          0.73         0.42 o
   4   6   5         23.37         40.94         3.23 o
   5   6   5          1.31          0.79         0.25 o
   6   6   5          5.35          5.56         0.82 o
   7   6   5         24.57         23.54         1.77 o
   8   6   5          0.33          0.48         0.30 o
   9   6   5          0.41          1.37         1.15 o
  10   6   5          1.90          1.48         0.56 o
  -5   7   5          0.71          1.63         0.62 o
  -4   7   5          1.63          2.17         0.63 o
  -3   7   5         10.44         13.22         3.53 o
  -2   7   5          9.98          9.55         1.05 o
  -1   7   5          0.96          1.58         0.61 o
   0   7   5         24.31         19.50         1.60 o
   1   7   5          4.33         21.74         2.00 o
   3   7   5          4.59          9.26         1.22 o
   4   7   5          4.78          5.71         0.91 o
   6   7   5         26.09         21.81         2.31 o
   7   7   5         23.14         20.05         1.53 o
   8   7   5          2.85          1.91         0.46 o
   9   7   5          1.65          1.50         0.32 o
  10   7   5          0.08          0.50         0.23 o
  -4   8   5          8.48         11.27         1.17 o
  -3   8   5          0.05          1.45         0.75 o
  -2   8   5         33.14         44.14         3.16 o
  -1   8   5          3.75          2.85         0.62 o
   0   8   5          2.89          3.62         1.65 o
   1   8   5         17.45         20.57         1.63 o
   2   8   5         10.53          8.00         1.68 o
   3   8   5          0.36          2.55         0.66 o
   6   8   5          7.39          7.64         1.27 o
   7   8   5          1.85          3.85         1.05 o
   8   8   5          0.02          0.72         0.41 o
   9   8   5          2.35          2.99         0.76 o
  10   8   5          0.48          1.49         0.48 o
  -4   9   5          8.92          7.66         1.05 o
  -3   9   5          1.48          1.41         0.72 o
  -2   9   5         19.33         22.23         3.57 o
  -1   9   5          4.85          4.71         2.26 o
   0   9   5          3.58          6.93         1.31 o
   1   9   5          7.78          5.54         0.84 o
   2   9   5         25.72         24.51         3.25 o
   3   9   5          8.90         15.10         1.55 o
   4   9   5          6.21          3.84         1.95 o
   5   9   5          6.64          3.66         0.77 o
   6   9   5          1.39          1.27         1.95 o
   7   9   5          0.87          1.88         0.82 o
   8   9   5          4.11          3.16         0.94 o
   9   9   5          2.36          2.24         0.47 o
  10   9   5          0.01          0.43         0.35 o
  -3  10   5          4.52          3.52         0.95 o
  -2  10   5          3.58          3.43         0.78 o
  -1  10   5          1.68          1.29         0.71 o
   0  10   5         19.56         36.12         2.69 o
   1  10   5          1.04          1.92         0.76 o
   2  10   5         18.80         19.66         2.00 o
   3  10   5         21.39         19.13         1.58 o
   4  10   5         14.80         11.13         2.11 o
   5  10   5          4.61          3.72         0.85 o
   7  10   5          1.68          2.55         0.78 o
   8  10   5          2.86          3.67         0.98 o
   9  10   5          1.14          1.36         0.35 o
  -2  11   5          9.93         12.06         1.34 o
  -1  11   5          0.65          1.49         0.67 o
   0  11   5         20.57         21.53         3.05 o
   1  11   5          9.67          8.83         2.00 o
   2  11   5          7.91          5.10         1.92 o
   3  11   5         19.01         26.08         2.54 o
   4  11   5          0.55          2.21         1.18 o
   5  11   5          1.80          0.86         0.56 o
   7  11   5          0.88          2.13         2.09 o
   8  11   5          0.86          1.75         0.64 o
   9  11   5          0.00         -0.17         0.50 o
  -1  12   5          5.66          6.41         1.21 o
   0  12   5          0.10          0.27         0.62 o
   1  12   5          2.36          4.04         0.88 o
   2  12   5          1.37          4.25         0.85 o
   3  12   5          1.61          1.14         0.73 o
   4  12   5          8.60          6.34         0.97 o
   5  12   5          8.87          8.07         0.97 o
   6  12   5          2.49          4.09         1.40 o
   8  12   5          0.98          0.52         1.96 o
   0  13   5          3.25          4.16         0.90 o
   1  13   5          0.35          1.87         0.79 o
   2  13   5          1.47          1.80         0.76 o
   3  13   5          3.51          3.60         0.81 o
   4  13   5          1.20          0.92         0.65 o
   5  13   5          1.28          1.48         1.17 o
   6  13   5          2.33          0.19         1.06 o
   7  13   5          2.16          0.32         1.21 o
   2  14   5          0.10         -0.07         0.82 o
   3  14   5          0.09          0.36         0.62 o
   4  14   5          0.32          0.58         0.63 o
   5  14   5          0.00         -0.19         1.06 o
   6  14   5          1.76          2.15         1.03 o
  -2 -12   6          4.58          4.48         1.43 o
  -1 -12   6          0.68          0.76         0.72 o
  -4 -11   6          0.06          0.66         0.31 o
  -3 -11   6          2.61          0.90         0.39 o
  -1 -11   6          2.96          3.34         0.70 o
   0 -11   6          3.91          3.77         0.46 o
   1 -11   6          0.08          0.55         0.36 o
   2 -11   6          2.79          2.26         0.51 o
  -5 -10   6          0.75          0.74         0.32 o
  -4 -10   6          0.10          0.32         0.21 o
  -3 -10   6          5.13          6.22         1.05 o
  -2 -10   6          0.06          0.96         0.36 o
  -1 -10   6          0.63          0.98         0.97 o
   0 -10   6         32.43          4.60         3.77 o
   1 -10   6          1.12          0.86         0.66 o
   2 -10   6          6.13          6.69         2.96 o
   3 -10   6          0.56          0.73         1.14 o
  -6  -9   6          1.53          2.34         0.63 o
  -5  -9   6          5.04          3.91         0.72 o
  -4  -9   6          0.26          1.47         0.38 o
  -3  -9   6          0.82          2.73         0.78 o
  -2  -9   6          1.08          2.00         0.47 o
  -1  -9   6          6.62          6.65         1.16 o
   0  -9   6          0.27          0.98         0.44 o
   1  -9   6         22.58         19.63         6.59 o
   2  -9   6          4.77          3.49         0.75 o
   3  -9   6          2.54          3.44         0.87 o
   4  -9   6          2.12          2.02         0.68 o
  -7  -8   6          0.01          0.25         0.25 o
  -6  -8   6          2.45          1.39         0.44 o
  -5  -8   6          2.00          2.73         0.96 o
  -4  -8   6          0.69          1.47         0.39 o
  -3  -8   6          0.24          0.82         0.34 o
  -2  -8   6          1.17          1.26         0.34 o
  -1  -8   6         17.95         15.41         2.55 o
   0  -8   6         15.01          8.24         1.35 o
   1  -8   6          1.40          1.78         0.35 o
   2  -8   6         78.94         55.20        17.02 o
   3  -8   6         14.03          7.88         2.32 o
   4  -8   6          3.70          1.76         1.23 o
   5  -8   6          1.08          0.99         0.39 o
  -7  -7   6          0.19          0.22         0.54 o
  -6  -7   6          1.17          1.80         0.36 o
  -5  -7   6          0.19          0.77         0.31 o
  -2  -7   6          4.74          5.73         0.96 o
  -1  -7   6          4.10          8.61         1.41 o
   0  -7   6          0.29          0.24         0.34 o
   2  -7   6         26.09         31.51        13.81 o
   3  -7   6         21.29         14.36         3.45 o
   4  -7   6         28.27         16.29         7.92 o
   5  -7   6          4.23          5.26         1.15 o
   6  -7   6          0.01          0.22         0.34 o
  -7  -6   6          0.09         -0.06         0.49 o
  -6  -6   6          0.10          0.01         0.53 o
  -5  -6   6          0.22          1.31         0.47 o
  -4  -6   6         26.58         22.96         2.65 o
  -3  -6   6         11.40          6.15         1.25 o
  -2  -6   6          0.40          2.31         1.04 o
  -1  -6   6         13.28         15.66         2.40 o
   0  -6   6         28.82         16.42         2.54 o
   1  -6   6         29.93         23.01         1.93 o
   2  -6   6          6.30          9.85         4.74 o
   3  -6   6          4.14          5.91         1.69 o
   4  -6   6         91.85         55.22         8.74 o
   5  -6   6         16.79         12.80         3.06 o
   6  -6   6          1.18          1.94         0.40 o
   7  -6   6          1.96          1.73         0.53 o
  -7  -5   6          0.63          0.59         0.56 o
  -6  -5   6          0.12          1.64         0.84 o
  -5  -5   6          0.03          0.87         0.84 o
  -4  -5   6          5.79          4.30         1.59 o
  -3  -5   6          8.22          6.16         1.38 o
  -1  -5   6         47.05         98.67        14.63 o
   0  -5   6          0.78          2.33         0.53 o
   1  -5   6          2.58          7.85         3.50 o
   2  -5   6         16.54         10.33         1.16 o
   3  -5   6          9.03          7.34         1.64 o
   4  -5   6         30.58         33.81         6.55 o
   5  -5   6         26.50         18.03         1.75 o
   6  -5   6          4.87          3.61         0.65 o
   7  -5   6          0.07          1.89         0.77 o
  -7  -4   6          0.10          0.66         0.61 o
  -6  -4   6          0.82         -0.21         0.76 o
  -5  -4   6          2.45          2.67         0.93 o
  -4  -4   6          2.04          2.31         0.92 o
  -3  -4   6          9.85          6.36         1.85 o
  -2  -4   6         56.27         43.05         6.42 o
  -1  -4   6         45.84         41.09         6.14 o
   1  -4   6         67.73         93.90        13.93 o
   2  -4   6          4.58          4.97         0.68 o
   3  -4   6          0.10          0.68         0.30 o
   4  -4   6         47.80         37.34         4.69 o
   5  -4   6          2.60          2.78         1.27 o
   6  -4   6         64.79         48.51         4.38 o
   7  -4   6          1.72          1.71         0.40 o
   8  -4   6          1.40          0.85         0.44 o
  -7  -3   6          0.37         -0.43         0.65 o
  -6  -3   6          0.00          0.40         0.75 o
  -5  -3   6          0.21          0.93         0.83 o
  -4  -3   6          0.93          2.50         1.14 o
  -3  -3   6          4.90          2.71         1.21 o
  -2  -3   6         69.80         74.67        11.02 o
   0  -3   6         23.48         21.01         3.21 o
   2  -3   6         21.17         14.01         1.52 o
   3  -3   6         68.84         77.39         4.99 o
   4  -3   6         19.94         18.32         9.97 o
   5  -3   6          0.88          2.54         0.46 o
   6  -3   6         71.43         55.48         3.66 o
   7  -3   6          7.83          4.33         0.58 o
   8  -3   6          0.08          0.64         0.33 o
  -7  -2   6          4.90          4.97         0.88 o
  -6  -2   6          3.05          2.77         0.74 o
  -5  -2   6          0.09          1.71         0.95 o
  -4  -2   6          0.01          1.89         0.97 o
  -3  -2   6          2.64         10.67         2.41 o
  -2  -2   6          0.80          3.66         0.71 o
  -1  -2   6         34.81         24.93         3.79 o
   0  -2   6         53.35         67.68        10.06 o
   1  -2   6        357.94        306.97        45.25 o
   2  -2   6          1.20          2.81         0.62 o
   3  -2   6         80.32        100.91         6.44 o
   4  -2   6         11.08         10.99         1.62 o
   5  -2   6         11.83         14.01         2.32 o
   6  -2   6          1.65          2.32         0.39 o
   7  -2   6          8.29          6.89         0.85 o
   8  -2   6          3.02          1.39         0.49 o
   9  -2   6          1.35          2.73         0.60 o
  -7  -1   6          6.65          6.18         0.89 o
  -6  -1   6          0.39          0.92         0.65 o
  -5  -1   6          2.06          3.55         1.05 o
  -4  -1   6          0.15          1.19         0.97 o
  -3  -1   6          0.11          1.70         1.19 o
  -2  -1   6          0.77          2.02         1.65 o
  -1  -1   6         26.18         25.41         2.50 o
   0  -1   6        182.40        183.35        27.02 o
   1  -1   6         10.48         12.73         1.98 o
   2  -1   6         81.03         51.51         7.69 o
   3  -1   6         72.84         57.28         5.10 o
   4  -1   6         13.25         20.14         1.43 o
   5  -1   6         16.44         10.46         1.42 o
   6  -1   6          1.44          2.52         0.38 o
   7  -1   6          6.34          6.59         1.18 o
   8  -1   6         19.69         14.46         1.88 o
   9  -1   6          0.60          0.42         0.36 o
  -7   0   6          1.07          2.20         0.67 o
  -6   0   6          2.71          2.12         0.96 o
  -5   0   6          1.86          1.17         0.78 o
  -4   0   6          0.33          1.43         0.75 o
  -3   0   6          4.04          5.50         1.12 o
  -2   0   6         19.36         26.91         2.89 o
  -1   0   6         44.14         34.22         3.64 o
   0   0   6        171.42        107.00         8.09 o
   1   0   6         20.23         25.65         3.90 o
   2   0   6          1.07         77.89        11.55 o
   3   0   6        524.79        559.03        82.52 o
   4   0   6          4.68          5.10         0.52 o
   5   0   6          2.26          1.71         1.35 o
   6   0   6         39.18         32.83         2.29 o
   7   0   6          5.15          3.97         0.50 o
   8   0   6         12.56         14.39         1.28 o
   9   0   6          0.05          0.65         0.31 o
  -7   1   6          0.08          0.31         0.59 o
  -6   1   6          0.70          1.38         0.68 o
  -5   1   6         38.15         37.23         2.86 o
  -4   1   6          9.59         10.30         1.21 o
  -3   1   6          7.18          5.91         1.09 o
  -2   1   6          3.57          2.13         0.88 o
  -1   1   6         39.06         53.31         4.78 o
   0   1   6         29.58         32.77         3.33 o
   1   1   6        124.66        108.94         8.03 o
   2   1   6        124.02        164.68        24.41 o
   3   1   6         29.57         43.82         6.52 o
   4   1   6         31.60         31.42         2.89 o
   5   1   6        142.57        105.93         6.79 o
   6   1   6         34.31         44.86         3.03 o
   7   1   6         30.36         22.56         1.83 o
   8   1   6          1.39          6.28         1.71 o
   9   1   6          0.11          1.12         0.35 o
  10   1   6          0.44          0.82         0.44 o
  -7   2   6          0.10          0.20         0.60 o
  -6   2   6          5.69          4.97         0.89 o
  -5   2   6         10.22          9.86         1.16 o
  -4   2   6          1.50          3.01         0.89 o
  -3   2   6          1.30          3.16         0.88 o
  -2   2   6          2.55         13.19         1.54 o
  -1   2   6         30.68         24.49         2.44 o
   0   2   6        527.94        668.18        50.58 o
   1   2   6         40.06         34.68         3.88 o
   2   2   6        631.51        397.60        29.83 o
   3   2   6         43.77         62.07         9.27 o
   4   2   6          1.56          3.02         0.50 o
   5   2   6         68.74         82.77         7.10 o
   6   2   6          0.12          1.58         0.55 o
   7   2   6          0.11          1.37         0.54 o
   8   2   6          6.40          7.26         0.72 o
   9   2   6          1.16          2.08         0.42 o
  10   2   6          0.39          1.36         0.36 o
  -6   3   6          1.72          1.74         0.70 o
  -5   3   6          0.02         -0.21         0.55 o
  -4   3   6          0.71          3.10         1.04 o
  -3   3   6         36.82         50.13         4.26 o
  -2   3   6          0.25          1.79         0.73 o
  -1   3   6         13.93         11.99         1.45 o
   0   3   6         13.00         34.57         3.99 o
   1   3   6        184.47        193.97        14.97 o
   3   3   6         22.99         18.12         2.20 o
   4   3   6          7.70          8.38         1.40 o
   5   3   6         20.49         28.77         2.67 o
   6   3   6         16.68         11.94         0.97 o
   7   3   6         17.54         17.87         1.52 o
   8   3   6          6.39         11.11         0.96 o
   9   3   6          1.16          2.12         0.71 o
  10   3   6          1.10          1.25         0.35 o
  -6   4   6          0.47          0.77         0.58 o
  -5   4   6          0.01          0.74         0.58 o
  -4   4   6          9.20         13.59         1.39 o
  -3   4   6          5.39          4.61         0.81 o
  -2   4   6         31.56         21.14         2.00 o
  -1   4   6         41.02         51.03         4.83 o
   0   4   6          7.79          8.96         1.20 o
   1   4   6         74.58         62.78         5.09 o
   2   4   6        242.73        183.25        14.09 o
   3   4   6         13.81         11.63         1.31 o
   4   4   6        405.54        332.73        23.77 o
   5   4   6         58.60         48.39         5.44 o
   6   4   6          1.60          1.38         0.47 o
   7   4   6          3.72          6.36         0.78 o
   8   4   6          0.00          0.32         0.65 o
   9   4   6          1.75          1.88         0.41 o
  10   4   6          0.29          0.94         0.34 o
  -6   5   6          0.34          0.99         0.58 o
  -5   5   6          0.76          1.49         0.73 o
  -4   5   6         13.11         26.18         2.68 o
  -3   5   6          2.40          1.35         0.92 o
  -2   5   6          0.67          0.34         0.56 o
   0   5   6          7.81          9.28         1.10 o
   1   5   6         31.36         30.73         3.04 o
   2   5   6          8.72          7.35         0.99 o
   3   5   6          2.13          2.02         0.59 o
   4   5   6         20.63         24.41         1.83 o
   5   5   6         20.79         15.78         2.49 o
   6   5   6         10.84         10.08         1.08 o
   7   5   6          1.50          1.93         0.37 o
   8   5   6          1.35          2.00         0.74 o
   9   5   6         15.46         16.97         1.99 o
  10   5   6          1.28          0.87         0.33 o
  -5   6   6          0.03          0.82         0.59 o
  -4   6   6         11.85         15.71         1.50 o
  -3   6   6          0.27         -0.49         0.81 o
  -2   6   6          6.04          6.15         0.89 o
  -1   6   6          0.07          1.32         0.81 o
   0   6   6          4.70          4.27         0.75 o
   1   6   6         27.78         30.12         2.61 o
   2   6   6          1.33          6.92         0.92 o
   3   6   6          0.53          0.52         0.66 o
   4   6   6          1.87          1.40         0.81 o
   5   6   6          0.77          1.11         0.35 o
   6   6   6         15.23         12.69         2.15 o
   7   6   6          7.56          6.93         0.81 o
   8   6   6          1.65          1.79         0.36 o
   9   6   6          0.87          1.01         0.74 o
  10   6   6          0.05          0.44         0.26 o
  -5   7   6          0.03          0.46         0.55 o
  -4   7   6          0.07          0.54         0.54 o
  -3   7   6          1.85          3.59         0.96 o
  -2   7   6         24.12         27.15         2.15 o
  -1   7   6          0.70          1.54         0.83 o
   0   7   6          3.35          2.39         0.65 o
   1   7   6         15.75         16.75         1.68 o
   2   7   6         12.59         11.78         1.31 o
   4   7   6          1.41          2.38         0.53 o
   5   7   6          0.30          0.22         0.36 o
   6   7   6         11.74          7.89         1.33 o
   7   7   6          3.34          2.23         0.65 o
   8   7   6          3.10          7.64         1.74 o
   9   7   6          0.01          0.44         0.50 o
  10   7   6          0.08          0.77         0.35 o
  -4   8   6          3.05          3.85         1.37 o
  -3   8   6          0.34          1.12         0.66 o
  -2   8   6         24.05         30.17         3.95 o
  -1   8   6          5.39          6.39         0.89 o
   0   8   6          5.28          5.13         0.83 o
   1   8   6         20.00          9.40         2.24 o
   2   8   6         20.63         20.85         1.99 o
   3   8   6          2.25          6.73         0.91 o
   4   8   6          0.79          0.85         0.45 o
   5   8   6          6.38          4.12         1.47 o
   6   8   6          2.37          0.98         0.39 o
   7   8   6          0.21          0.21         0.22 o
   8   8   6          4.77          3.87         0.98 o
   9   8   6          1.29          1.63         0.37 o
  10   8   6          0.28          0.53         0.30 o
  -3   9   6          1.07          4.08         1.10 o
  -2   9   6          3.73          6.39         1.35 o
  -1   9   6          7.26          6.89         0.91 o
   0   9   6         25.88         27.95         2.16 o
   1   9   6          3.30          4.65         1.19 o
   2   9   6          4.92          3.88         0.67 o
   3   9   6         22.76         26.21         2.34 o
   4   9   6          5.62          2.44         1.26 o
   5   9   6          0.52          0.68         0.48 o
   6   9   6          0.21          1.60         1.23 o
   7   9   6          2.15          2.06         0.71 o
   8   9   6          0.18          0.30         0.28 o
   9   9   6          0.10          0.55         0.33 o
  10   9   6          2.09          2.83         0.47 o
  -3  10   6          1.51          1.24         0.54 o
  -2  10   6          2.44          1.70         0.60 o
  -1  10   6          0.09          1.09         0.69 o
   0  10   6          3.46          5.03         0.90 o
   1  10   6          9.65         14.75         2.81 o
   2  10   6          2.01          1.77         0.69 o
   3  10   6         15.04         21.13         3.51 o
   4  10   6         28.73         17.35         1.80 o
   7  10   6          5.74          5.78         1.21 o
   8  10   6          0.16          0.18         0.72 o
   9  10   6          0.23          1.47         0.94 o
  -2  11   6          0.01          0.90         0.72 o
  -1  11   6          0.20         -0.18         0.67 o
   0  11   6          0.02         -0.07         0.89 o
   1  11   6          4.34          5.78         0.99 o
   2  11   6         13.33         15.08         2.77 o
   3  11   6          0.28          0.77         0.70 o
   4  11   6          9.04          5.11         2.19 o
   5  11   6          3.73          2.06         0.84 o
   6  11   6          0.90          1.03         0.57 o
   7  11   6          0.01          0.27         0.87 o
   8  11   6          0.00          0.86         0.73 o
   9  11   6          0.00          0.19         0.55 o
  -1  12   6          3.27          2.00         0.75 o
   0  12   6          0.21          2.70         0.79 o
   1  12   6          0.21          0.02         0.65 o
   2  12   6          0.28          0.22         0.71 o
   3  12   6          0.18         -0.06         0.58 o
   4  12   6          1.85          3.69         0.74 o
   5  12   6          0.42          1.40         1.22 o
   6  12   6          0.65          1.06         0.61 o
   7  12   6         12.52         11.37         1.63 o
   8  12   6          2.16          2.40         0.79 o
   1  13   6          3.75          2.87         1.07 o
   2  13   6          1.61          3.21         0.85 o
   3  13   6          1.30          1.39         0.66 o
   4  13   6          1.86          1.94         1.14 o
   5  13   6          0.27          0.43         0.78 o
   6  13   6          2.58          2.42         0.99 o
   3  14   6          0.03          1.28         0.94 o
   4  14   6          0.00          0.75         0.65 o
   5  14   6          0.58          0.46         1.13 o
  -3 -11   7          2.50          1.73         0.92 o
  -2 -11   7          0.07          1.12         1.08 o
  -1 -11   7          0.07          0.27         0.35 o
   0 -11   7          1.38          1.19         0.55 o
  -4 -10   7          0.00          0.06         0.24 o
  -2 -10   7          1.95          2.07         0.83 o
  -1 -10   7          3.04          2.53         0.36 o
   0 -10   7         11.47          9.52         1.68 o
   1 -10   7          2.02          2.63         0.92 o
   2 -10   7          2.15          3.09         0.70 o
  -5  -9   7          2.01          1.56         0.47 o
  -4  -9   7          0.01          0.06         0.26 o
  -3  -9   7          2.37          1.29         0.34 o
  -2  -9   7          0.06          0.14         0.31 o
  -1  -9   7          5.30          5.47         0.96 o
   0  -9   7          0.59          0.72         0.28 o
   1  -9   7          1.69          1.82         0.40 o
   2  -9   7          2.59          2.96         0.87 o
   3  -9   7          0.58          1.76         0.60 o
   4  -9   7          0.37          0.40         0.28 o
  -6  -8   7          1.89          0.73         0.94 o
  -5  -8   7          0.51          0.08         0.47 o
  -4  -8   7          2.24          1.27         0.38 o
  -3  -8   7          0.05          1.55         1.32 o
  -2  -8   7          0.19          0.68         0.40 o
   0  -8   7          8.11         10.79         1.73 o
   1  -8   7         13.96         10.92         1.55 o
   2  -8   7         10.66          8.71         2.79 o
   3  -8   7          6.70          3.65         1.83 o
   4  -8   7          0.11          0.71         0.30 o
   5  -8   7          0.03          0.59         0.28 o
  -6  -7   7          0.51          1.05         0.33 o
  -5  -7   7          0.01          0.32         0.35 o
  -4  -7   7          9.58          4.04         0.95 o
  -3  -7   7          0.95          1.41         0.63 o
  -2  -7   7          1.05          1.27         0.43 o
  -1  -7   7          4.41          4.37         0.78 o
   0  -7   7          4.74         10.46         1.70 o
   1  -7   7          5.05         10.25         1.67 o
   2  -7   7          4.45          3.18         0.41 o
   3  -7   7          0.49          0.74         0.63 o
   4  -7   7          4.60          3.60         1.93 o
   5  -7   7          0.00          0.92         0.41 o
   6  -7   7          0.00          0.69         0.30 o
  -6  -6   7          0.03         -0.51         0.69 o
  -5  -6   7          0.71          1.07         0.38 o
  -4  -6   7          6.37          5.21         1.25 o
  -3  -6   7          0.49         -0.02         1.25 o
  -1  -6   7         13.86         21.85         3.35 o
   0  -6   7          3.64          5.21         0.90 o
   1  -6   7         39.59         56.29         9.19 o
   2  -6   7          0.43          0.17         0.35 o
   3  -6   7          2.78          4.12         1.15 o
   4  -6   7         24.38         16.42         5.55 o
   5  -6   7          0.83          1.21         0.35 o
   6  -6   7          0.65          2.78         1.65 o
  -7  -5   7          1.98          1.72         1.49 o
  -6  -5   7          1.68          1.59         0.70 o
  -5  -5   7          0.00         -0.12         0.71 o
  -4  -5   7          5.05          3.29         1.41 o
  -1  -5   7          3.66          8.18         1.38 o
   0  -5   7          1.16          1.77         0.76 o
   1  -5   7         37.28         62.81         9.32 o
   2  -5   7          2.05          3.05         0.37 o
   3  -5   7          0.04          0.28         0.25 o
   4  -5   7          0.11          1.01         1.11 o
   5  -5   7          0.35          1.64         1.14 o
   6  -5   7          0.46          1.21         0.42 o
   7  -5   7          0.03          0.58         0.34 o
  -7  -4   7          1.39          1.34         1.10 o
  -6  -4   7          0.20          0.85         0.72 o
  -5  -4   7          0.03          1.68         0.99 o
  -4  -4   7          0.50          2.07         1.11 o
  -3  -4   7          1.62          2.04         0.62 o
   0  -4   7          0.78          9.34         1.53 o
   1  -4   7         61.16         76.26        12.58 o
   2  -4   7         12.76         15.01         1.61 o
   3  -4   7          5.68          8.56         0.82 o
   4  -4   7          1.67          2.31         2.21 o
   5  -4   7          1.48          2.84         0.99 o
   6  -4   7         10.38          5.78         2.04 o
   7  -4   7          0.27          0.85         0.39 o
   8  -4   7          0.17          0.86         0.33 o
  -7  -3   7          0.40          1.34         0.74 o
  -6  -3   7          1.18          0.39         0.72 o
  -5  -3   7          0.03          0.92         1.40 o
  -4  -3   7          1.94          0.94         1.16 o
  -3  -3   7          0.03          0.51         0.49 o
  -2  -3   7         47.29         63.36         9.45 o
  -1  -3   7         14.49         17.36         2.77 o
   0  -3   7         25.37         40.87         6.11 o
   1  -3   7         12.10         11.70         2.47 o
   2  -3   7          1.08          1.13         0.42 o
   3  -3   7          0.03          0.54         0.31 o
   4  -3   7          0.00          3.16         0.66 o
   5  -3   7          0.42          0.56         0.33 o
   6  -3   7          0.53          1.09         0.39 o
   7  -3   7          2.15          2.35         0.43 o
   8  -3   7          0.10          0.73         0.32 o
  -7  -2   7          2.30          2.14         0.71 o
  -6  -2   7          2.73          2.84         1.18 o
  -5  -2   7          4.28          2.27         1.07 o
  -4  -2   7          0.35          0.60         1.04 o
  -3  -2   7          0.20          3.13         1.89 o
  -2  -2   7         10.93          7.55         1.06 o
   0  -2   7         30.13         32.90         4.95 o
   1  -2   7          2.95          3.84         0.74 o
   2  -2   7         18.11         35.41         5.33 o
   3  -2   7        133.30        159.31        23.58 o
   4  -2   7          1.56          1.49         0.31 o
   5  -2   7          0.65          1.82         0.69 o
   6  -2   7          0.05          1.13         0.62 o
   7  -2   7          0.06          1.49         0.53 o
   8  -2   7          0.02          0.61         0.72 o
   9  -2   7          0.01          1.38         0.39 o
  -7  -1   7          0.71          0.70         0.60 o
  -6  -1   7          1.90          1.64         0.93 o
  -5  -1   7          4.77          5.23         0.96 o
  -4  -1   7          0.24         -0.01         0.96 o
  -3  -1   7          3.23          5.98         1.60 o
  -2  -1   7          0.00          2.09         1.84 o
  -1  -1   7         25.08         20.40         2.31 o
   0  -1   7        123.48        188.29        27.88 o
   1  -1   7          1.61          2.98         0.68 o
   2  -1   7          7.64          8.38         1.38 o
   3  -1   7          3.74          8.46         1.42 o
   4  -1   7          0.11          0.33         0.26 o
   5  -1   7         17.63         11.59         0.93 o
   6  -1   7          4.15          4.04         0.53 o
   7  -1   7          3.56          5.05         0.66 o
   8  -1   7          3.44          3.67         0.52 o
   9  -1   7          3.20          2.78         0.87 o
  -7   0   7          0.04          0.32         0.59 o
  -6   0   7          0.98          1.37         0.76 o
  -5   0   7         11.82         10.51         1.30 o
  -4   0   7          0.05          1.00         0.92 o
  -3   0   7          0.13          2.99         2.50 o
  -2   0   7          3.62          6.56         2.29 o
  -1   0   7          8.11          4.47         1.81 o
   0   0   7        104.71         45.32         3.99 o
   1   0   7          2.05          2.27         0.62 o
   2   0   7         11.24         20.79         3.19 o
   3   0   7          0.20         18.13         2.80 o
   4   0   7         34.26         31.89         2.95 o
   5   0   7          7.38         10.38         0.85 o
   6   0   7          0.07          0.45         0.49 o
   7   0   7         22.49         30.39         6.41 o
   8   0   7          7.22          7.37         0.75 o
   9   0   7          1.37          0.88         0.34 o
  -6   1   7          1.08          2.21         1.15 o
  -5   1   7          1.03          1.60         0.77 o
  -4   1   7          0.04          1.46         0.88 o
  -3   1   7         18.85         33.15         3.12 o
  -2   1   7         20.53         10.21         1.54 o
  -1   1   7         26.24         26.32         2.90 o
   0   1   7          0.00          0.60         1.29 o
   1   1   7         26.28         14.23         2.08 o
   2   1   7        119.80        160.55        23.80 o
   3   1   7          0.54          2.84         0.65 o
   4   1   7          1.76          9.52         1.54 o
   5   1   7          0.27          1.69         0.44 o
   6   1   7          1.91          1.47         0.34 o
   7   1   7          6.24          9.11         1.12 o
   8   1   7          1.99          2.12         0.47 o
   9   1   7          2.43          2.67         0.69 o
  -6   2   7          0.27          0.50         0.67 o
  -5   2   7          2.96          3.71         1.66 o
  -4   2   7          3.21          4.02         1.02 o
  -3   2   7         30.96         32.10         2.98 o
  -2   2   7         26.23         22.51         2.31 o
  -1   2   7          7.60         12.61         1.58 o
   0   2   7          5.92          6.89         1.46 o
   1   2   7          1.15         10.31         2.87 o
   2   2   7        150.03         72.54        10.27 o
   3   2   7          6.08          8.15         1.40 o
   4   2   7          0.65          4.90         0.94 o
   5   2   7          9.26         10.77         4.83 o
   6   2   7          4.44         14.67         1.60 o
   7   2   7         37.58         26.87         5.77 o
   8   2   7          2.17          4.85         1.34 o
   9   2   7          0.27          0.70         0.49 o
  10   2   7          0.33          0.46         0.32 o
  -6   3   7          0.72          2.86         0.78 o
  -5   3   7          0.67          0.46         0.68 o
  -4   3   7          2.53         -0.80         2.32 o
  -3   3   7          1.26          2.32         0.85 o
  -2   3   7          1.71          1.24         0.74 o
  -1   3   7         67.67         35.09         3.19 o
   0   3   7         10.60         13.26         1.62 o
   1   3   7         29.94         23.75         2.41 o
   2   3   7         20.83         26.08         2.71 o
   3   3   7         14.43          8.06         1.04 o
   4   3   7          0.12          2.79         1.04 o
   5   3   7          0.13          0.25         0.54 o
   6   3   7         35.86         25.16         2.39 o
   7   3   7          1.96          2.72         0.54 o
   8   3   7          0.17          0.44         0.73 o
   9   3   7          0.84          1.08         0.36 o
  10   3   7          0.55          0.33         0.35 o
  -6   4   7          0.45          0.98         0.83 o
  -5   4   7          0.36          0.38         2.62 o
  -4   4   7          3.02          1.97         0.64 o
  -3   4   7          7.44          6.48         1.25 o
  -2   4   7         33.29         80.63         6.53 o
  -1   4   7          3.68          2.43         0.80 o
   0   4   7         10.62          9.96         1.30 o
   2   4   7          2.34          0.01         0.73 o
   3   4   7          0.00          0.76         0.70 o
   4   4   7         44.09         40.23         3.09 o
   5   4   7          6.09          8.86         2.66 o
   6   4   7         11.87         13.89         1.90 o
   7   4   7          3.31          5.35         0.96 o
   8   4   7          0.98          0.69         0.49 o
   9   4   7          1.53          2.20         0.52 o
  10   4   7          1.17          1.34         0.60 o
  -5   5   7          0.06          0.75         0.74 o
  -4   5   7          0.36          1.57         1.57 o
  -3   5   7          0.00         -0.10         0.78 o
  -2   5   7          0.03          8.80         1.26 o
  -1   5   7          5.92          8.79         1.07 o
   0   5   7          0.72          1.44         0.71 o
   1   5   7         84.25        127.59         9.96 o
   3   5   7          0.08         11.69         1.71 o
   4   5   7         70.67         57.12         4.05 o
   5   5   7          3.48          3.44         0.96 o
   6   5   7          4.13          6.35         1.17 o
   7   5   7          0.86          1.10         0.54 o
   8   5   7          4.50          5.80         1.03 o
   9   5   7          9.21          7.31         0.72 o
  10   5   7          0.58          0.79         0.51 o
  -5   6   7          0.04          1.06         0.66 o
  -4   6   7          1.04          2.93         0.79 o
  -3   6   7          0.37          0.08         0.65 o
  -2   6   7          0.42          3.34         1.12 o
  -1   6   7          0.12          1.63         0.63 o
   1   6   7          6.52          6.52         0.97 o
   2   6   7          2.39          3.55         0.68 o
   5   6   7         52.03         25.36         2.22 o
   6   6   7          0.18          0.63         0.32 o
   7   6   7          0.14          0.36         0.46 o
   8   6   7          6.79          4.67         0.59 o
   9   6   7          1.01          1.05         0.40 o
  10   6   7          0.01          0.72         0.37 o
  -4   7   7          1.17          0.65         0.61 o
  -3   7   7          4.82          7.10         1.05 o
  -2   7   7          0.01          1.01         0.82 o
  -1   7   7          0.11          0.47         0.82 o
   0   7   7          0.79          2.82         0.72 o
   1   7   7         32.30         43.49         3.65 o
   2   7   7         27.53         27.48         2.44 o
   5   7   7          7.49          6.03         0.77 o
   6   7   7          3.60          3.82         1.41 o
   7   7   7          1.76          1.03         0.43 o
   8   7   7         14.64         12.36         2.03 o
   9   7   7          0.04          0.36         0.30 o
  10   7   7          0.90          1.00         0.37 o
  -4   8   7          0.90          1.07         0.88 o
  -3   8   7          0.26          0.41         0.61 o
  -2   8   7          5.69          7.50         1.03 o
  -1   8   7          0.37          0.88         0.60 o
   0   8   7          3.75          4.87         1.40 o
   1   8   7          0.50          1.39         0.64 o
   2   8   7         11.25         16.95         1.72 o
   3   8   7        150.89        174.80        13.40 o
   4   8   7          1.13          1.66         0.56 o
   5   8   7         12.60          8.02         1.69 o
   6   8   7          4.33          2.40         0.54 o
   7   8   7          1.40          1.58         0.34 o
   8   8   7          2.31          1.36         0.27 o
   9   8   7          0.13          0.44         0.39 o
  10   8   7          0.31          0.44         0.36 o
  -3   9   7          0.95          1.33         0.76 o
  -2   9   7          1.74          3.20         0.78 o
  -1   9   7          1.55          1.54         0.61 o
   0   9   7          4.07          5.65         0.85 o
   1   9   7          1.31          0.68         2.13 o
   2   9   7         17.52         22.02         2.10 o
   7   9   7          1.71          0.87         0.69 o
   8   9   7          0.06          0.27         0.23 o
   9   9   7          0.00          0.20         0.20 o
  10   9   7          2.72          3.02         0.57 o
  -2  10   7          0.41          1.15         0.95 o
  -1  10   7          3.97          4.03         0.77 o
   0  10   7         17.33         21.36         1.87 o
   1  10   7          5.64          6.28         1.52 o
   2  10   7          0.40          1.14         0.93 o
   3  10   7          3.91          9.91         1.24 o
   5  10   7         57.86         47.74         3.94 o
   6  10   7          6.55          4.72         1.58 o
   7  10   7          1.56          1.03         1.45 o
   8  10   7          1.73          1.23         0.37 o
   9  10   7          0.15         -0.16         0.25 o
  -1  11   7          2.01          2.67         0.86 o
   0  11   7          7.30          6.85         1.57 o
   1  11   7          2.43          2.99         1.03 o
   2  11   7          6.37          8.19         3.23 o
   3  11   7          3.04          1.40         0.68 o
   4  11   7          0.38          2.11         0.75 o
   5  11   7          3.74          3.62         1.34 o
   6  11   7          2.20          2.26         0.63 o
   7  11   7          0.10         -0.22         1.09 o
   8  11   7          0.52          0.64         0.57 o
   9  11   7          0.84          0.49         0.43 o
   0  12   7          0.04         -0.03         0.91 o
   1  12   7          1.45          2.44         1.76 o
   2  12   7          8.07         14.15         1.44 o
   3  12   7          2.75          3.37         0.84 o
   4  12   7          0.02          3.78         2.05 o
   5  12   7          1.06          1.70         0.76 o
   6  12   7          0.46          0.54         0.51 o
   2  13   7          3.92          4.19         0.85 o
   3  13   7          1.83          0.74         0.69 o
   4  13   7          0.00          0.13         0.71 o
   5  13   7          0.32          0.55         0.56 o
   6  13   7          1.89          1.20         1.04 o
  -3 -10   8          2.46          1.08         0.93 o
  -2 -10   8          1.27          0.59         0.60 o
  -1 -10   8          0.00         -0.07         0.32 o
   0 -10   8          1.28          0.71         0.25 o
   1 -10   8          0.93          0.75         0.26 o
  -4  -9   8          0.32          0.31         0.25 o
  -3  -9   8          2.80          1.93         0.72 o
  -2  -9   8          0.11          0.05         0.32 o
   0  -9   8          4.23          6.09         1.30 o
   1  -9   8          0.01          0.20         0.29 o
   2  -9   8          0.11          1.12         0.57 o
   3  -9   8          3.12          1.99         0.68 o
  -5  -8   8          0.74          0.69         0.53 o
  -4  -8   8          2.87          2.35         0.52 o
  -3  -8   8          0.02          0.54         0.31 o
  -2  -8   8          0.20          0.29         0.34 o
  -1  -8   8         14.61         16.78         2.60 o
   0  -8   8          0.09          0.45         0.40 o
   1  -8   8          2.06          3.33         0.49 o
   2  -8   8          0.04          0.42         0.28 o
   3  -8   8          5.34          4.52         0.65 o
   4  -8   8          0.07          0.80         0.99 o
  -5  -7   8          0.10          0.48         0.34 o
  -4  -7   8          6.19          3.10         0.64 o
  -2  -7   8          0.10          0.79         0.35 o
  -1  -7   8         19.62         26.56         4.05 o
   0  -7   8          0.81          1.49         0.43 o
   1  -7   8          9.85         20.02         3.10 o
   2  -7   8          3.51          5.67         0.59 o
   3  -7   8          1.83          1.71         0.70 o
   4  -7   8          2.08          2.08         0.37 o
   5  -7   8          0.11          0.13         0.57 o
  -6  -6   8          0.09          0.24         1.19 o
  -5  -6   8          0.02          0.39         0.34 o
  -4  -6   8          0.00          0.04         0.36 o
  -3  -6   8          1.89          2.05         0.47 o
  -1  -6   8          1.66          4.30         0.85 o
   0  -6   8          5.96          6.79         1.22 o
   1  -6   8          0.70          1.25         0.41 o
   2  -6   8          1.07          0.71         0.37 o
   3  -6   8          0.35          1.44         0.41 o
   4  -6   8          0.18          1.20         1.03 o
   5  -6   8          3.62          2.44         0.80 o
   6  -6   8          0.05          0.35         0.28 o
  -6  -5   8          1.38          1.05         0.67 o
  -5  -5   8          0.96          0.15         0.70 o
  -4  -5   8          0.02          0.36         0.37 o
  -1  -5   8          8.23         17.59         2.73 o
   0  -5   8          7.80          5.88         1.07 o
   1  -5   8         22.70         20.61         3.16 o
   2  -5   8          1.78          1.80         0.40 o
   3  -5   8          0.38          1.24         0.34 o
   4  -5   8          1.65          3.71         1.02 o
   5  -5   8          1.11          0.92         0.54 o
   6  -5   8          1.01          1.03         0.56 o
   7  -5   8          0.00          1.12         0.53 o
  -6  -4   8          0.13         -0.19         0.69 o
  -5  -4   8          2.12          0.62         0.89 o
  -4  -4   8          0.09          1.52         0.98 o
  -3  -4   8          0.15          0.25         0.38 o
  -2  -4   8          3.54          2.91         0.69 o
   1  -4   8         15.36         13.38         2.12 o
   2  -4   8          1.08          0.91         0.43 o
   3  -4   8          2.92          2.88         0.42 o
   4  -4   8          0.00          0.01         0.28 o
   5  -4   8          2.16          1.92         0.39 o
   6  -4   8          3.75          4.08         0.83 o
   7  -4   8          0.43          0.30         0.46 o
  -6  -3   8          0.15          0.57         0.73 o
  -5  -3   8          1.81          2.46         0.94 o
  -4  -3   8          9.14          8.06         2.46 o
  -3  -3   8          6.99          4.42         1.99 o
  -1  -3   8          1.14          1.53         0.53 o
   0  -3   8          0.07          4.30         0.83 o
   1  -3   8         36.76         53.63         7.97 o
   2  -3   8          2.82          3.48         0.75 o
   3  -3   8         10.58         10.47         1.71 o
   4  -3   8          1.39          2.79         0.40 o
   5  -3   8          0.51          0.69         0.87 o
   6  -3   8          3.84          5.62         1.47 o
   7  -3   8          0.55          1.10         0.54 o
   8  -3   8          0.00          1.27         0.34 o
  -6  -2   8          0.73          0.23         1.24 o
  -5  -2   8         16.65          9.51         1.34 o
  -4  -2   8          6.14          3.91         1.65 o
  -3  -2   8          0.06          2.72         1.79 o
  -2  -2   8          3.18          3.92         2.63 o
  -1  -2   8         12.47          8.53         1.43 o
   0  -2   8          2.90          7.68         1.29 o
   3  -2   8          7.26         19.01         2.94 o
   4  -2   8          0.72          0.99         0.44 o
   5  -2   8          2.11          2.42         0.39 o
   6  -2   8          0.17          1.20         0.37 o
   7  -2   8          3.79          7.09         0.75 o
   8  -2   8          0.49          0.79         0.40 o
  -6  -1   8          2.54          2.03         0.79 o
  -5  -1   8         10.38          5.05         1.32 o
  -4  -1   8          3.48          3.57         1.41 o
  -3  -1   8          4.51          4.14         1.57 o
  -2  -1   8         35.65         26.29         3.53 o
  -1  -1   8         20.07         18.05         2.05 o
   0  -1   8         21.56         19.72         3.03 o
   1  -1   8          1.59          2.25         0.60 o
   2  -1   8         45.96         49.83         7.47 o
   3  -1   8         28.46         16.31         2.55 o
   4  -1   8          0.52          0.80         0.36 o
   5  -1   8          3.85          3.65         0.46 o
   6  -1   8          0.25          0.84         0.33 o
   7  -1   8          7.92          8.65         0.84 o
   8  -1   8          0.72          1.25         0.34 o
   9  -1   8          1.10          1.32         0.44 o
  -6   0   8          0.41         -0.27         0.66 o
  -5   0   8          0.60          0.47         0.75 o
  -4   0   8          0.00          1.49         0.97 o
  -3   0   8         64.46         65.36         5.87 o
  -2   0   8         12.67          6.54         1.66 o
  -1   0   8          3.47          5.85         2.07 o
   0   0   8         44.60         18.99         2.17 o
   1   0   8         16.87          9.74         1.62 o
   2   0   8          8.50         12.08         1.93 o
   3   0   8          0.20          0.20         0.36 o
   4   0   8         59.44         69.24        10.31 o
   5   0   8          6.01          5.96         1.69 o
   6   0   8          1.61          2.48         0.60 o
   7   0   8          1.70          3.87         1.30 o
   8   0   8          0.37          0.07         0.51 o
   9   0   8          0.43          0.34         0.35 o
  -6   1   8          0.11          0.63         0.80 o
  -5   1   8          2.09          2.71         0.97 o
  -4   1   8          4.20          1.90         0.93 o
  -3   1   8         80.00         75.35         6.34 o
  -2   1   8         23.00         19.13         2.35 o
  -1   1   8         12.97         12.69         2.02 o
   0   1   8          2.94          8.90         1.92 o
   1   1   8          5.80          6.20         1.53 o
   2   1   8          7.07          7.76         1.34 o
   3   1   8          0.12          5.99         1.09 o
   4   1   8          6.13          2.66         0.65 o
   5   1   8          0.98          3.88         0.89 o
   6   1   8          1.60          1.55         0.40 o
   7   1   8         25.48         19.87         5.00 o
   8   1   8          8.34          9.58         0.91 o
   9   1   8          1.49          1.77         0.74 o
  -6   2   8          0.11          0.50         0.63 o
  -5   2   8          6.52          4.82         1.10 o
  -4   2   8          3.26          4.58         1.06 o
  -3   2   8          0.90          2.17         1.17 o
  -2   2   8         23.81         25.13         2.56 o
  -1   2   8         30.09         14.41         2.64 o
   0   2   8         16.30         18.12         3.17 o
   1   2   8         38.47         42.56         4.27 o
   2   2   8         20.24         12.28         1.51 o
   3   2   8          0.60          3.79         0.84 o
   4   2   8         41.83         31.11         4.73 o
   5   2   8          2.45          1.85         0.61 o
   6   2   8          2.72          8.22         3.88 o
   7   2   8         10.76         14.59         1.87 o
   8   2   8          2.39          3.30         1.12 o
   9   2   8          2.20          2.79         0.68 o
  10   2   8          0.06          0.24         0.45 o
  -5   3   8          3.73          4.51         1.00 o
  -4   3   8          0.19          1.81         0.77 o
  -3   3   8          2.78          4.79         1.05 o
  -2   3   8          0.52          6.31         1.18 o
  -1   3   8         98.01        100.20         8.11 o
   0   3   8          1.52          3.41         0.97 o
   1   3   8        110.42         88.11         8.25 o
   2   3   8         52.98         48.52         4.46 o
   3   3   8         45.60         44.60         3.79 o
   4   3   8         15.78         12.88         2.09 o
   5   3   8          7.89          6.20         1.14 o
   6   3   8         29.09         28.09         2.67 o
   7   3   8          5.70          6.20         1.69 o
   8   3   8          1.77          1.54         0.50 o
   9   3   8          1.67          2.56         0.75 o
  10   3   8          0.97          0.86         0.34 o
  -5   4   8          1.88          1.74         0.79 o
  -4   4   8          0.36          3.06         0.87 o
  -3   4   8          0.05          4.31         1.00 o
  -2   4   8          1.04          1.02         0.75 o
  -1   4   8         29.69         26.92         2.61 o
   0   4   8         40.92         32.44         2.99 o
   1   4   8          0.01          2.19         0.89 o
   2   4   8          9.99          6.75         1.16 o
   3   4   8         77.82         74.54         7.09 o
   4   4   8          7.49          4.65         0.84 o
   5   4   8         12.45         16.93         1.84 o
   6   4   8          1.30          1.59         0.48 o
   7   4   8          0.04          0.02         0.36 o
   8   4   8          2.16          3.04         0.50 o
   9   4   8          0.23          1.97         1.08 o
  10   4   8          0.84          0.49         0.34 o
  -5   5   8          3.52          3.28         0.81 o
  -4   5   8          0.20          0.55         0.88 o
  -3   5   8         17.10         13.57         4.03 o
  -2   5   8          0.38          1.30         0.78 o
  -1   5   8          3.04         29.48         2.75 o
   0   5   8         59.07         72.26         5.93 o
   1   5   8         92.55        100.81         8.05 o
   2   5   8          4.38          8.06         2.17 o
   3   5   8          1.29          1.87         0.74 o
   4   5   8          3.07          2.17         0.58 o
   5   5   8         22.50         14.75         1.83 o
   6   5   8          3.35          5.60         1.53 o
   7   5   8          0.71          1.89         0.51 o
   8   5   8          4.03          6.03         0.68 o
   9   5   8          1.29          3.43         1.12 o
  10   5   8          0.20          0.50         0.35 o
  -4   6   8          2.21          1.25         1.09 o
  -3   6   8         14.39         11.60         2.33 o
  -2   6   8          0.51          1.36         1.15 o
  -1   6   8          0.32          2.02         0.72 o
   0   6   8          3.44          1.99         0.70 o
   1   6   8         29.03         30.31         2.80 o
   2   6   8          0.68          1.41         0.74 o
   3   6   8         39.60         29.38         2.63 o
   5   6   8         14.26         20.97         3.29 o
   6   6   8          2.74          5.59         0.78 o
   7   6   8          1.93          2.26         0.52 o
   8   6   8          0.67          1.60         0.46 o
   9   6   8          0.05          0.61         0.31 o
  10   6   8          0.14          0.69         0.35 o
  -4   7   8          0.73          1.03         1.13 o
  -3   7   8         15.17         17.49         2.69 o
  -2   7   8          4.61          4.33         0.92 o
  -1   7   8          2.02          2.50         0.77 o
   0   7   8          3.44          7.61         1.09 o
   1   7   8          0.02          0.76         0.62 o
   3   7   8         53.67         57.18         4.81 o
   4   7   8          0.70          0.40         0.52 o
   6   7   8          1.88          3.96         3.48 o
   7   7   8          3.33          3.02         0.46 o
   8   7   8          4.44          2.43         0.66 o
   9   7   8          1.02          1.27         0.38 o
  10   7   8          0.70          0.93         0.31 o
  -3   8   8          5.28          5.98         1.02 o
  -2   8   8          9.73         12.23         2.12 o
  -1   8   8          5.51          4.20         0.85 o
   0   8   8          0.17          0.44         0.64 o
   1   8   8          1.11          1.43         0.70 o
   2   8   8         20.32         31.71         3.95 o
   3   8   8         21.99         16.14         2.89 o
   4   8   8          0.23          1.59         0.61 o
   7   8   8          4.50          3.09         0.54 o
   8   8   8          3.60          3.60         0.71 o
   9   8   8          0.18          0.42         0.27 o
  10   8   8          0.00          1.05         0.32 o
  -2   9   8          0.92          0.92         0.72 o
  -1   9   8         14.57         20.40         1.90 o
   0   9   8         13.03         15.52         4.32 o
   1   9   8          1.62          2.09         0.91 o
   3   9   8          0.39          0.62         0.64 o
   4   9   8          0.78          0.27         0.59 o
   6   9   8          0.07          1.39         0.62 o
   8   9   8          0.32          0.29         0.26 o
   9   9   8          0.17          0.23         0.30 o
  -1  10   8         17.25         18.66         1.72 o
   0  10   8          5.72          7.07         1.03 o
   1  10   8          0.30          1.45         1.68 o
   2  10   8          1.43          2.23         0.79 o
   3  10   8         12.09         13.10         2.05 o
   4  10   8         12.42         16.62         1.70 o
   8  10   8          0.24          0.27         0.32 o
   9  10   8          0.63          0.74         0.30 o
   0  11   8          1.38          1.20         0.70 o
   1  11   8          2.83          3.31         0.83 o
   2  11   8          1.17          2.46         0.77 o
   3  11   8          0.09          0.23         0.60 o
   4  11   8         14.80         27.34         3.72 o
   5  11   8          8.11          6.14         1.00 o
   6  11   8          0.10          0.47         0.47 o
   7  11   8          0.39          0.68         0.51 o
   8  11   8          1.21          0.21         0.69 o
   1  12   8          6.48         10.32         2.07 o
   2  12   8          1.56          0.89         0.60 o
   3  12   8          0.17          0.98         0.77 o
   5  12   8          0.37          0.51         0.60 o
   7  12   8          3.38          1.90         1.82 o
   3  13   8          1.25          0.04         0.68 o
   4  13   8          1.78          1.08         0.76 o
   5  13   8          0.18          0.06         0.57 o
   6  13   8          1.19          1.41         0.80 o
  -3  -9   9          0.41          0.74         0.40 o
  -2  -9   9          0.88          1.19         0.46 o
  -1  -9   9          0.33          0.51         0.36 o
   0  -9   9          4.61          5.44         0.99 o
   1  -9   9          0.00          0.12         0.27 o
   2  -9   9          0.10          0.50         0.26 o
  -4  -8   9          1.30          0.96         0.40 o
  -3  -8   9          0.07          0.73         0.37 o
  -1  -8   9          0.86          1.83         1.05 o
   0  -8   9          2.59          1.80         0.52 o
   1  -8   9          0.00          0.28         0.37 o
   2  -8   9          0.09          0.18         0.25 o
   3  -8   9          1.49          1.19         0.31 o
  -4  -7   9          1.24          1.21         0.45 o
  -3  -7   9          0.42          0.49         0.31 o
  -2  -7   9          0.71          1.39         1.03 o
  -1  -7   9          5.19          3.48         0.72 o
   0  -7   9          0.02          0.07         0.35 o
   2  -7   9          6.03          5.26         0.75 o
   3  -7   9          0.01          1.19         0.30 o
   4  -7   9          0.11          0.20         0.26 o
   5  -7   9          0.43          0.64         0.28 o
  -5  -6   9          1.62          1.89         0.45 o
  -4  -6   9          0.23          0.07         0.38 o
  -3  -6   9          0.11          0.41         0.39 o
  -2  -6   9          3.67          5.17         1.89 o
  -1  -6   9          2.02          2.23         0.61 o
   1  -6   9         21.08         24.64         3.78 o
   2  -6   9          3.44          2.88         0.63 o
   3  -6   9          1.09          1.25         0.36 o
   4  -6   9          4.38          4.02         0.67 o
   5  -6   9          0.12          0.32         0.31 o
  -5  -5   9          2.63          1.52         0.74 o
  -4  -5   9          0.33          0.31         0.37 o
  -3  -5   9          0.19          0.61         0.41 o
  -2  -5   9          4.65          6.22         1.09 o
  -1  -5   9          0.00          0.35         0.41 o
   2  -5   9          0.82          1.07         0.47 o
   3  -5   9          0.54          3.78         1.30 o
   4  -5   9          0.59          1.40         0.39 o
   5  -5   9          2.13          2.13         0.39 o
   6  -5   9          2.47          2.49         0.41 o
  -5  -4   9          0.02         -0.41         0.73 o
  -4  -4   9          0.21          0.23         0.43 o
  -3  -4   9          0.95          1.84         0.67 o
  -2  -4   9          4.64          6.87         1.18 o
  -1  -4   9          0.22          2.11         0.61 o
   0  -4   9          4.06          5.80         1.04 o
   1  -4   9          4.17          5.05         0.99 o
   3  -4   9         10.21          9.64         1.60 o
   4  -4   9          4.72          6.96         0.90 o
   5  -4   9          5.05          9.61         3.11 o
   6  -4   9          0.65          1.24         0.39 o
   7  -4   9          1.93          1.35         0.58 o
  -5  -3   9          0.01          0.33         0.79 o
  -4  -3   9          2.36          3.50         1.45 o
  -3  -3   9         20.74         18.59         3.04 o
  -1  -3   9          2.05          1.51         0.55 o
   0  -3   9          2.03          1.46         0.55 o
   1  -3   9          3.72          3.35         0.73 o
   2  -3   9         30.84         30.45         5.24 o
   3  -3   9         10.72         12.29         2.00 o
   4  -3   9          0.75          1.91         0.37 o
   5  -3   9          7.63         11.71         1.32 o
   6  -3   9          0.02          1.21         0.36 o
   7  -3   9          0.03          0.25         0.32 o
  -5  -2   9          3.30          1.76         1.70 o
  -4  -2   9          7.07          1.96         1.33 o
  -3  -2   9          9.34          8.35         2.44 o
  -2  -2   9          0.53          1.20         0.53 o
  -1  -2   9          6.11          8.30         1.40 o
   0  -2   9         17.45         22.07         3.40 o
   1  -2   9          5.65          8.97         1.48 o
   2  -2   9         81.96         85.25        12.68 o
   3  -2   9          6.25          5.89         1.11 o
   4  -2   9          0.11          3.89         3.86 o
   5  -2   9          1.14          2.13         0.41 o
   6  -2   9          2.81          2.59         0.57 o
   7  -2   9          0.83          1.45         0.40 o
   8  -2   9          1.65          0.90         0.92 o
  -5  -1   9          2.16          1.94         1.17 o
  -4  -1   9          5.62          5.74         1.54 o
  -3  -1   9          3.49          4.55         1.65 o
  -2  -1   9          8.15          7.44         2.27 o
  -1  -1   9          8.47          9.19         1.37 o
   0  -1   9         30.83         34.24         5.16 o
   1  -1   9          0.22          0.75         0.46 o
   2  -1   9          5.20          9.12         1.59 o
   3  -1   9          0.00          2.65         0.74 o
   4  -1   9         12.59         15.68         2.51 o
   5  -1   9         12.13         11.48         1.16 o
   6  -1   9          1.90          3.83         0.52 o
   7  -1   9          3.43          2.21         0.76 o
   8  -1   9          1.74          1.87         0.40 o
  -5   0   9          0.03          0.25         0.83 o
  -4   0   9          9.53          7.79         1.51 o
  -3   0   9          0.14         -1.13         1.24 o
  -2   0   9          0.76          2.00         1.35 o
  -1   0   9         56.74         47.79         5.05 o
   0   0   9          0.89          3.28         0.68 o
   2   0   9          2.00          1.82         1.15 o
   3   0   9          1.40          3.62         0.72 o
   4   0   9         98.26         92.50        13.79 o
   5   0   9          2.93          3.92         0.67 o
   6   0   9         37.32         38.26         2.99 o
   7   0   9          5.66          6.58         0.73 o
   8   0   9          0.05          0.55         0.32 o
   9   0   9          1.53          1.28         0.37 o
  -5   1   9          1.03          0.91         1.38 o
  -4   1   9          9.20          9.85         1.55 o
  -3   1   9          0.10          1.04         1.00 o
  -2   1   9          4.71          4.28         2.25 o
  -1   1   9         44.35         29.96         3.32 o
   0   1   9          9.35          6.51         2.47 o
   1   1   9          1.78          6.30         1.10 o
   2   1   9         56.97         59.07         8.84 o
   3   1   9          6.61          6.59         1.25 o
   4   1   9         12.25         22.09         3.39 o
   5   1   9         18.18         16.66         2.65 o
   6   1   9          6.68          6.97         1.59 o
   7   1   9          4.45          5.79         0.67 o
   8   1   9         13.41         15.40         2.58 o
   9   1   9          1.43          0.46         0.38 o
  -5   2   9          0.74          1.57         0.90 o
  -4   2   9          3.90          3.25         0.98 o
  -3   2   9         12.79         13.79         1.82 o
  -2   2   9         27.58         23.59         2.52 o
  -1   2   9          3.52         11.65         1.68 o
   0   2   9          2.72          4.10         1.38 o
   1   2   9          2.12          1.00         2.42 o
   2   2   9          2.91         13.65         3.99 o
   3   2   9         62.04         86.98        12.98 o
   4   2   9          9.88          5.86         1.10 o
   5   2   9          1.99          4.29         0.87 o
   6   2   9         29.79         27.48         2.65 o
   7   2   9          0.77          1.21         0.39 o
   8   2   9          0.88          2.75         1.08 o
   9   2   9          0.82          0.56         0.33 o
  -5   3   9          1.93          2.30         0.88 o
  -4   3   9          0.06         -0.30         0.69 o
  -3   3   9          0.12          1.10         0.85 o
  -2   3   9         48.23         35.56         3.37 o
  -1   3   9          0.11          5.64         1.21 o
   0   3   9          6.48          5.39         1.20 o
   1   3   9         10.59         12.23         2.33 o
   2   3   9          1.56          1.79         1.04 o
   3   3   9         16.26         28.72         2.75 o
   4   3   9          7.87         13.11         2.14 o
   5   3   9          0.91          2.00         0.65 o
   6   3   9          6.11          6.60         0.89 o
   7   3   9          1.70          2.81         0.93 o
   8   3   9          5.66          7.21         1.70 o
   9   3   9          0.02          0.57         0.48 o
  -4   4   9          0.27          1.26         0.80 o
  -3   4   9          1.07          2.69         0.90 o
  -2   4   9          7.92          7.39         1.48 o
  -1   4   9         16.52         14.48         1.76 o
   0   4   9         17.53         20.29         2.21 o
   1   4   9          4.34          4.83         1.08 o
   2   4   9          5.40          3.48         1.00 o
   3   4   9          0.00          1.65         0.59 o
   4   4   9          7.42          9.71         2.24 o
   5   4   9         14.33         21.44         4.39 o
   6   4   9         14.98         18.40         2.93 o
   7   4   9          2.02          4.58         1.08 o
   8   4   9          0.24          0.66         0.51 o
   9   4   9          0.48          0.54         0.34 o
  10   4   9          0.25          0.63         0.33 o
  -4   5   9          2.88          1.61         1.07 o
  -3   5   9          0.25         13.99         1.67 o
  -2   5   9          0.99          1.60         0.80 o
  -1   5   9          3.95          3.94         0.94 o
   0   5   9        107.06        146.79        11.54 o
   3   5   9          3.06          2.47         0.81 o
   4   5   9          3.37          3.12         0.72 o
   5   5   9          6.23          6.98         1.00 o
   6   5   9         13.56         12.96         2.70 o
   7   5   9          2.07          1.49         0.50 o
   8   5   9          0.73          1.12         0.44 o
   9   5   9          0.35          0.89         0.34 o
  10   5   9          0.41          2.57         1.31 o
  -4   6   9          0.04          0.10         1.04 o
  -3   6   9          1.86          1.35         0.88 o
  -2   6   9          0.05          4.09         1.93 o
  -1   6   9          0.58          0.91         0.80 o
   0   6   9         12.27          8.63         1.30 o
   1   6   9          8.89          8.20         1.29 o
   2   6   9          4.97          5.15         1.04 o
   3   6   9          0.72          9.12         2.36 o
   4   6   9         12.67          8.05         1.17 o
   5   6   9         17.79         12.06         1.36 o
   6   6   9          2.45          2.06         0.58 o
   7   6   9          0.34          0.73         0.62 o
   8   6   9          4.97          3.57         1.00 o
   9   6   9          0.26          0.19         0.28 o
  10   6   9          0.58          0.97         0.35 o
  -3   7   9          3.20          3.67         0.88 o
  -2   7   9          4.45          4.24         1.40 o
  -1   7   9          1.12          0.78         0.97 o
   0   7   9          0.11          0.99         0.75 o
   1   7   9          2.07          3.00         0.93 o
   2   7   9         63.71         64.76         5.39 o
   3   7   9          4.95          3.42         0.89 o
   4   7   9          1.83          1.29         0.69 o
   5   7   9         19.84          9.98         1.28 o
   6   7   9          0.49          1.02         0.62 o
   7   7   9          3.73          2.21         0.75 o
   8   7   9          3.78          1.67         0.44 o
   9   7   9          0.15          0.17         0.37 o
  -2   8   9          1.42          1.53         0.70 o
  -1   8   9          0.52          0.73         0.63 o
   0   8   9          1.87          3.31         0.87 o
   2   8   9         71.95         80.59         6.53 o
   3   8   9         13.43         20.48         2.07 o
   5   8   9          7.68          7.77         1.08 o
   6   8   9          0.80          1.04         0.57 o
   7   8   9          4.57          5.07         1.33 o
   8   8   9          0.04          0.39         0.30 o
   9   8   9          0.04          0.28         0.29 o
  -2   9   9          0.67          0.46         0.68 o
  -1   9   9          0.92          1.01         0.72 o
   0   9   9          0.61          0.81         0.67 o
   1   9   9          2.10          2.36         0.84 o
   2   9   9          3.08          5.67         1.06 o
   3   9   9          0.14          0.40         0.73 o
   5   9   9          0.81          1.38         1.05 o
   6   9   9          1.50          1.55         1.38 o
   7   9   9          4.33          3.03         1.51 o
   8   9   9          0.19          0.20         0.48 o
   9   9   9          0.37          0.37         0.27 o
  -1  10   9          3.26          1.87         0.77 o
   0  10   9          0.03         -0.17         0.54 o
   1  10   9          0.24          0.80         0.65 o
   3  10   9          0.35         -0.32         0.65 o
   5  10   9          3.18          4.20         1.86 o
   7  10   9          0.08          0.09         0.45 o
   8  10   9          0.29          0.18         0.33 o
   9  10   9          0.18          0.30         0.28 o
   0  11   9          0.14          1.16         2.12 o
   1  11   9          1.75          1.67         1.17 o
   2  11   9          0.56          1.91         0.76 o
   3  11   9          1.04          2.23         1.09 o
   5  11   9          1.07          0.64         0.57 o
   6  11   9          2.40          1.21         1.07 o
   7  11   9          0.34          1.32         0.59 o
   8  11   9          0.01          0.16         0.74 o
   2  12   9          1.30          0.65         0.83 o
   3  12   9          0.42          0.59         0.63 o
   4  12   9          0.11         -0.08         0.62 o
   5  12   9          0.37          2.85         0.75 o
   7  12   9          0.43          0.08         0.46 o
  -2  -8  10          0.00          0.51         0.39 o
  -1  -8  10          1.01          0.90         0.95 o
   0  -8  10          0.02          0.34         0.34 o
   1  -8  10          0.15          0.09         0.34 o
   2  -8  10          1.23          1.86         0.53 o
  -3  -7  10          1.12          0.89         0.35 o
  -2  -7  10          0.15          1.52         1.15 o
  -1  -7  10          0.00          0.32         0.36 o
   0  -7  10          1.22          1.66         0.51 o
   1  -7  10          2.28          3.89         1.29 o
   3  -7  10          1.36          2.93         1.16 o
   4  -7  10          0.10          0.36         0.30 o
  -4  -6  10          0.25          0.44         0.40 o
  -3  -6  10          0.51          0.59         0.40 o
  -2  -6  10          0.00          1.42         0.90 o
   1  -6  10          5.53          4.26         0.86 o
   2  -6  10          0.43          0.84         0.44 o
   3  -6  10          8.06          8.24         1.38 o
   4  -6  10          2.10          2.46         0.42 o
   5  -6  10          6.39          5.52         0.65 o
  -4  -5  10          0.09          0.48         0.43 o
  -3  -5  10          0.55          0.89         0.49 o
  -2  -5  10          0.53          1.09         0.69 o
   1  -5  10          0.34          1.04         0.73 o
   2  -5  10          0.48          0.76         0.44 o
   3  -5  10          7.21         10.04         1.67 o
   4  -5  10          0.94          2.31         0.47 o
   5  -5  10          0.96          1.13         0.35 o
   6  -5  10          1.07          1.86         0.39 o
  -4  -4  10          0.88          0.42         0.36 o
  -3  -4  10          1.82          0.75         0.81 o
  -2  -4  10          1.10          0.73         0.64 o
  -1  -4  10          9.48          6.33         1.11 o
   0  -4  10          0.20          0.49         0.38 o
   1  -4  10          1.46          2.68         0.63 o
   3  -4  10          4.17          4.11         0.84 o
   4  -4  10          0.80          2.34         0.45 o
   5  -4  10          7.23         11.28         1.26 o
   6  -4  10          0.15          0.40         0.34 o
  -5  -3  10          0.10         -0.87         1.03 o
  -4  -3  10          0.77          1.27         1.12 o
  -3  -3  10          4.31          2.88         1.48 o
  -2  -3  10          0.08          0.24         0.39 o
  -1  -3  10          1.60          2.19         0.57 o
   0  -3  10          0.04          1.04         0.47 o
   2  -3  10          3.90          5.26         1.00 o
   3  -3  10          2.55          3.03         0.75 o
   4  -3  10          3.95          5.76         1.08 o
   5  -3  10         16.50         21.65         3.39 o
   6  -3  10          0.17          0.74         0.41 o
   7  -3  10          2.67          2.59         1.04 o
  -5  -2  10          0.33         -0.94         0.94 o
  -4  -2  10          1.62          0.87         1.24 o
  -2  -2  10          0.08         -0.17         0.40 o
  -1  -2  10          8.80          9.76         1.61 o
   0  -2  10          0.00          0.02         0.44 o
   1  -2  10         10.45         13.94         2.24 o
   2  -2  10         17.76         21.25         3.31 o
   3  -2  10          0.65          2.10         1.14 o
   4  -2  10         11.52         22.29         3.47 o
   5  -2  10          0.23          0.37         0.34 o
   6  -2  10          8.27          9.77         1.17 o
   7  -2  10          3.13          4.31         0.76 o
   8  -2  10          1.42          0.99         0.45 o
  -5  -1  10          0.03          1.29         1.04 o
  -4  -1  10          7.20          4.38         1.32 o
  -3  -1  10          4.34          5.58         1.56 o
  -2  -1  10          0.08         -1.13         2.86 o
  -1  -1  10         11.81         15.17         1.92 o
   0  -1  10          0.01          0.32         0.49 o
   1  -1  10         16.28         19.44         3.06 o
   2  -1  10         14.22         18.17         2.87 o
   3  -1  10          2.47          3.76         0.80 o
   5  -1  10          1.02          3.81         1.02 o
   6  -1  10          5.77          8.34         0.82 o
   7  -1  10          5.92          6.48         1.65 o
   8  -1  10          1.13          0.83         0.36 o
  -5   0  10          0.68          0.25         0.86 o
  -4   0  10         15.08         11.99         2.16 o
  -3   0  10          2.30          3.13         1.33 o
  -2   0  10          3.97          4.01         1.57 o
  -1   0  10          4.24          3.07         1.90 o
   0   0  10          0.14          1.57         0.54 o
   1   0  10         70.56         87.43        13.05 o
   2   0  10          1.41          2.80         0.74 o
   3   0  10         29.00         35.77         5.44 o
   4   0  10         28.81         28.84         4.43 o
   5   0  10          4.01         14.22         2.29 o
   6   0  10         18.28         25.68         4.00 o
   7   0  10          2.41          2.55         0.46 o
   8   0  10          0.73          0.24         0.42 o
  -4   1  10          6.20          3.87         1.11 o
  -3   1  10          0.01          0.55         1.03 o
  -2   1  10          5.57          3.21         1.45 o
  -1   1  10          7.84          5.44         1.61 o
   0   1  10          1.48          2.53         1.78 o
   1   1  10          2.19          3.34         0.76 o
   2   1  10          1.38          3.38         0.79 o
   3   1  10         29.14         37.28         5.66 o
   4   1  10         21.75         28.94         4.44 o
   5   1  10          1.98          1.92         0.60 o
   6   1  10         31.64         49.69         6.03 o
   7   1  10          0.96          1.92         0.51 o
   8   1  10          6.42          7.24         1.86 o
   9   1  10          1.44          2.33         0.82 o
  -4   2  10          0.64          1.13         0.81 o
  -3   2  10          0.01         -0.34         0.88 o
  -2   2  10         47.95         33.26         3.33 o
  -1   2  10          3.08          0.90         1.21 o
   0   2  10          6.57          4.03         1.45 o
   1   2  10          1.63          3.59         1.65 o
   2   2  10          0.05          0.73         0.52 o
   3   2  10         67.29         60.00         9.02 o
   4   2  10         12.72         18.07         2.88 o
   6   2  10          5.80          5.70         0.84 o
   7   2  10          0.72          1.17         0.45 o
   8   2  10          2.33          2.47         0.64 o
   9   2  10          1.31          1.30         0.42 o
  -4   3  10          0.40          2.43         0.92 o
  -3   3  10          1.28          0.32         0.81 o
  -2   3  10         55.74         48.02         4.35 o
  -1   3  10          0.35          0.25         0.86 o
   0   3  10          0.24          3.55         1.05 o
   1   3  10          3.46          5.86         1.58 o
   2   3  10          0.90          1.68         1.33 o
   3   3  10          4.52         11.80         4.43 o
   4   3  10         18.82         12.46         3.76 o
   5   3  10         12.78         11.79         2.00 o
   6   3  10          4.96          6.21         1.18 o
   7   3  10         14.54         13.60         1.50 o
   8   3  10         13.96         20.92         2.82 o
   9   3  10          0.73          0.57         0.34 o
  -4   4  10          2.03          0.86         0.85 o
  -3   4  10          0.76          0.05         0.74 o
  -2   4  10          2.23          4.57         1.12 o
  -1   4  10         15.62         14.81         1.88 o
   0   4  10          3.86          3.89         1.69 o
   1   4  10          2.47          1.75         0.97 o
   2   4  10          0.42          1.29         1.24 o
   3   4  10          4.88          6.10         1.16 o
   4   4  10          0.10          0.28         0.52 o
   5   4  10         19.80         19.01         3.04 o
   7   4  10          3.91          2.89         0.96 o
   8   4  10          1.73          1.87         0.52 o
   9   4  10          0.00          0.22         0.33 o
  -3   5  10          0.01          1.05         0.83 o
  -2   5  10          5.14          5.65         1.52 o
  -1   5  10         11.16         11.80         1.60 o
   2   5  10          0.01          2.02         1.84 o
   3   5  10          0.49          1.55         0.94 o
   4   5  10          3.57          4.16         0.91 o
   5   5  10         17.38         11.55         1.40 o
   6   5  10          7.96          7.55         1.13 o
   7   5  10          1.27          1.65         0.60 o
   8   5  10          0.31          2.55         1.68 o
   9   5  10          0.00          0.10         0.34 o
  -3   6  10          1.52          2.34         0.95 o
  -2   6  10          0.25          4.37         1.09 o
  -1   6  10          0.02          0.60         0.76 o
   1   6  10          1.02          0.67         0.85 o
   3   6  10          0.03          1.46         1.74 o
   4   6  10          0.24          0.60         1.30 o
   5   6  10          4.23          3.20         0.94 o
   6   6  10          1.31          1.68         0.57 o
   7   6  10          2.74          3.55         1.34 o
   8   6  10          1.63          2.15         0.57 o
   9   6  10          2.21          2.02         0.47 o
  -2   7  10          0.51          1.04         0.65 o
  -1   7  10          2.90          2.62         0.97 o
   2   7  10         32.49         36.04         3.28 o
   3   7  10          0.71          0.08         0.74 o
   4   7  10          0.06          7.35         1.88 o
   5   7  10          2.45          2.70         1.53 o
   6   7  10          6.59          2.95         1.29 o
   7   7  10          0.97          1.19         0.51 o
   8   7  10          0.10          0.29         0.37 o
   9   7  10          9.34          8.57         1.57 o
  -2   8  10          0.03          1.98         0.77 o
  -1   8  10          0.87          0.32         0.75 o
   0   8  10          0.01          0.94         1.02 o
   1   8  10          1.23          0.68         0.67 o
   2   8  10         47.23         55.42         4.76 o
   3   8  10          0.85          0.55         0.77 o
   4   8  10          4.83          3.71         0.88 o
   5   8  10          3.70          3.11         0.91 o
   7   8  10          0.18          0.80         0.64 o
   8   8  10          0.09          0.06         0.37 o
   9   8  10          1.30          1.00         0.38 o
  -1   9  10          2.91          5.57         1.03 o
   0   9  10          0.03          0.03         0.64 o
   1   9  10          3.29          5.21         1.03 o
   2   9  10          3.89          4.83         0.98 o
   3   9  10          8.85          6.48         1.41 o
   4   9  10          6.58          6.40         1.17 o
   5   9  10          2.56          1.44         0.70 o
   6   9  10          1.03          0.98         0.58 o
   7   9  10          0.75          1.17         0.61 o
   8   9  10          1.77          1.90         0.97 o
   9   9  10          0.00          0.48         0.29 o
   0  10  10          1.76          0.64         0.68 o
   1  10  10          0.31          0.81         1.08 o
   2  10  10          2.46          4.17         0.94 o
   3  10  10          0.91          0.35         0.68 o
   4  10  10          1.55          1.17         1.01 o
   5  10  10          0.02          0.16         0.80 o
   7  10  10          3.70          1.85         0.74 o
   8  10  10          0.05          0.06         0.49 o
   2  11  10          1.29          0.18         0.96 o
   3  11  10          1.19          0.31         0.72 o
   4  11  10          4.10          3.33         1.56 o
   5  11  10          3.70          1.68         0.83 o
   6  11  10          1.49          0.34         1.74 o
   7  11  10          1.92          1.51         0.63 o
   3  12  10          0.03          0.33         0.61 o
   4  12  10          2.21          2.96         0.81 o
   5  12  10          0.93          1.63         0.69 o
   6  12  10          0.16          0.57         0.55 o
  -1  -7  11          0.05          0.47         0.47 o
   0  -7  11          0.01          0.21         0.36 o
   1  -7  11          1.00          1.25         0.49 o
   2  -7  11          1.91          2.07         0.60 o
  -1  -6  11          0.80          1.32         0.46 o
   0  -6  11          5.07          9.44         2.14 o
   1  -6  11          0.79          0.53         0.68 o
   2  -6  11          0.86          1.04         0.54 o
   3  -6  11          3.64          4.39         0.88 o
   4  -6  11          2.47          2.31         0.41 o
  -3  -5  11          0.28          0.71         0.56 o
  -2  -5  11          0.33          0.72         0.45 o
  -1  -5  11          2.98          3.89         1.10 o
   1  -5  11          1.46          1.69         1.03 o
   2  -5  11          0.01          0.36         0.41 o
   3  -5  11          7.52          7.69         1.34 o
   4  -5  11          4.25          6.15         0.78 o
   5  -5  11          1.06          1.28         0.32 o
  -3  -4  11          0.07          0.47         0.39 o
  -2  -4  11          0.00          0.04         0.43 o
  -1  -4  11          1.48          1.56         0.53 o
   0  -4  11          3.48          4.21         0.81 o
   1  -4  11          0.56          4.01         1.20 o
   2  -4  11          9.17         13.92         2.45 o
   3  -4  11          0.41          1.06         0.50 o
   4  -4  11         14.68         18.66         2.95 o
   5  -4  11          3.95          4.46         0.63 o
   6  -4  11          0.56          1.02         0.32 o
  -4  -3  11          0.11         -0.10         1.11 o
  -3  -3  11          0.08          0.93         0.45 o
  -2  -3  11          2.31          1.75         0.59 o
   0  -3  11          1.39          1.74         0.54 o
   1  -3  11          4.44          3.72         1.14 o
   3  -3  11          0.40          0.27         0.46 o
   4  -3  11          0.89          1.16         0.52 o
   5  -3  11         10.04         11.43         1.34 o
   6  -3  11          1.45          2.17         0.62 o
  -4  -2  11          0.13          0.00         1.07 o
  -3  -2  11          0.43         -0.56         1.08 o
  -2  -2  11          0.02          0.26         0.41 o
  -1  -2  11          0.25          0.40         0.48 o
   0  -2  11          0.24          0.33         0.59 o
   2  -2  11          3.47          3.05         0.86 o
   4  -2  11         17.97         27.56         4.26 o
   5  -2  11          0.14          1.03         0.49 o
   6  -2  11         14.35         19.47         2.02 o
   7  -2  11          1.90          2.30         0.45 o
  -4  -1  11          2.20          1.03         0.99 o
  -3  -1  11          0.83          0.86         1.20 o
  -2  -1  11          1.69          1.62         1.33 o
  -1  -1  11         11.51          8.46         1.27 o
   0  -1  11          0.10          0.34         0.45 o
   1  -1  11         10.75         11.84         2.44 o
   3  -1  11          0.38          1.24         0.48 o
   4  -1  11          3.21          7.63         1.32 o
   5  -1  11          2.80          2.21         0.68 o
   6  -1  11          1.73          1.83         0.48 o
   7  -1  11          4.45          4.19         0.58 o
  -4   0  11          1.91          0.76         0.97 o
  -3   0  11          0.10          1.41         1.02 o
  -2   0  11          0.44          1.12         1.30 o
  -1   0  11          0.93          1.36         2.03 o
   0   0  11          1.29          2.15         0.88 o
   1   0  11          0.00          0.50         0.47 o
   2   0  11          1.19          2.00         0.63 o
   3   0  11         17.49         21.16         3.31 o
   4   0  11          0.07          3.46         1.10 o
   5   0  11          1.46          2.80         0.71 o
   6   0  11          1.03          2.66         0.60 o
   7   0  11          1.96          1.43         0.39 o
   8   0  11          5.42          8.32         0.86 o
  -4   1  11          0.18          0.54         0.85 o
  -3   1  11          0.27          1.65         1.07 o
  -2   1  11          3.09          2.68         1.29 o
  -1   1  11          4.87          4.40         1.58 o
   0   1  11          1.57          3.03         1.95 o
   1   1  11         16.25         10.89         1.41 o
   2   1  11          3.54          5.02         1.01 o
   3   1  11          7.39          8.57         1.49 o
   4   1  11          1.51          1.28         0.58 o
   5   1  11          5.71          7.97         1.38 o
   6   1  11         17.63         16.34         2.62 o
   7   1  11          0.04          1.39         0.74 o
   8   1  11          0.53          0.80         0.36 o
  -3   2  11          0.55         -0.13         0.80 o
  -2   2  11          1.46          3.52         1.17 o
  -1   2  11          0.48          1.19         1.24 o
   0   2  11          3.08          2.12         1.31 o
   1   2  11          7.78         10.03         2.23 o
   2   2  11          1.14          1.00         0.97 o
   3   2  11          0.09          1.55         0.68 o
   4   2  11          0.47          1.40         0.60 o
   5   2  11          1.63          2.18         0.69 o
   6   2  11          7.78          6.89         1.25 o
   7   2  11          2.61          3.24         0.62 o
   8   2  11          1.01          1.44         0.41 o
  -3   3  11          1.39          2.47         0.96 o
  -2   3  11          0.72          0.81         0.85 o
  -1   3  11          0.09          1.79         1.28 o
   0   3  11          0.20         -0.34         1.06 o
   1   3  11          1.16          2.13         1.28 o
   2   3  11          2.10          2.22         0.62 o
   3   3  11          8.96         16.53         2.63 o
   4   3  11          0.00          6.33         2.80 o
   5   3  11          2.60          2.26         0.68 o
   6   3  11          0.74          1.82         0.93 o
   7   3  11          0.89          1.71         0.52 o
   8   3  11          1.62          1.30         0.44 o
   9   3  11          1.75          1.27         0.43 o
  -3   4  11          0.15          1.16         0.83 o
  -2   4  11          0.03          0.98         0.85 o
  -1   4  11          0.96          2.12         0.94 o
   0   4  11          0.05          1.17         0.89 o
   1   4  11          1.47          0.60         0.88 o
   2   4  11          1.11          1.48         1.26 o
   3   4  11          1.63          2.05         0.59 o
   4   4  11          3.07          2.33         1.32 o
   5   4  11          0.49          1.67         1.88 o
   6   4  11          1.25          2.30         1.27 o
   7   4  11         18.60         20.10         3.19 o
   8   4  11          0.49          0.70         0.41 o
   9   4  11          0.15         -0.01         0.33 o
  -2   5  11          5.87          3.87         1.11 o
  -1   5  11          2.84          3.37         1.05 o
   1   5  11          1.94          3.71         1.06 o
   2   5  11          0.42          0.24         0.83 o
   3   5  11          1.21          0.89         1.20 o
   4   5  11         16.70         19.31         3.07 o
   5   5  11         15.05          7.41         2.93 o
   6   5  11         10.15          5.33         1.79 o
   7   5  11         10.06          8.67         1.62 o
   8   5  11          0.67          0.93         0.49 o
   9   5  11          0.14          0.52         0.36 o
  -2   6  11          1.17          0.98         0.88 o
  -1   6  11          0.91          3.35         1.00 o
   0   6  11          0.00          0.91         0.87 o
   1   6  11          0.98          5.76         1.22 o
   2   6  11          2.81          3.59         1.06 o
   3   6  11          0.62          1.16         1.55 o
   4   6  11          1.57          1.86         0.97 o
   5   6  11          0.00          0.54         0.50 o
   6   6  11          5.13          3.51         1.16 o
   7   6  11          0.41          1.27         0.61 o
   8   6  11          5.97          0.35         1.34 o
   9   6  11          3.30          3.82         1.10 o
  -1   7  11          1.10          2.68         0.93 o
   0   7  11          1.29          1.80         0.89 o
   1   7  11          2.85          5.94         1.20 o
   2   7  11          0.01          0.16         0.89 o
   3   7  11          0.02          3.85         1.03 o
   4   7  11          3.86          3.80         1.41 o
   5   7  11          0.03          0.50         0.69 o
   7   7  11          4.27          2.03         1.74 o
   8   7  11          0.91          0.95         0.48 o
   9   7  11          7.57          6.93         1.43 o
  -1   8  11          4.49          4.18         0.83 o
   0   8  11          0.22          1.56         0.92 o
   1   8  11          2.19          4.05         1.08 o
   2   8  11          0.06          2.28         0.92 o
   3   8  11          2.21          2.84         0.91 o
   4   8  11          1.95          3.86         1.67 o
   5   8  11         10.54          6.85         1.15 o
   6   8  11          1.62          1.43         1.33 o
   7   8  11          0.13          0.68         0.74 o
   8   8  11          0.90          1.08         0.50 o
   0   9  11          1.41          1.12         0.75 o
   1   9  11          0.41          1.25         0.88 o
   2   9  11          0.24          0.13         0.54 o
   3   9  11          1.65          0.75         0.76 o
   4   9  11          1.25          2.14         0.84 o
   5   9  11          0.37          0.02         1.12 o
   6   9  11          2.26          0.93         0.76 o
   7   9  11          0.59          0.84         0.76 o
   8   9  11          0.02         -0.05         0.43 o
   2  10  11          0.57          0.59         0.71 o
   3  10  11          0.12         -0.14         0.64 o
   5  10  11          0.51          0.34         0.50 o
   6  10  11          0.14          0.37         0.62 o
   7  10  11          0.61          0.34         0.84 o
   3  11  11          0.00          6.04         1.88 o
   4  11  11          0.05          0.20         0.70 o
   5  11  11          0.79          1.15         0.85 o
   6  11  11          0.05         -0.28         0.55 o
   2  -6  12          0.51          2.31         0.67 o
  -1  -5  12          4.53          4.80         1.03 o
   1  -5  12          0.00          1.32         1.00 o
   2  -5  12          0.00          0.45         0.45 o
   3  -5  12          0.47          1.07         0.49 o
  -2  -4  12          0.12          0.28         0.41 o
  -1  -4  12          0.22          0.66         0.43 o
   0  -4  12          7.53          8.49         2.04 o
   1  -4  12          0.36          1.11         0.47 o
   2  -4  12          0.65          1.76         0.62 o
   3  -4  12          1.00          1.61         0.57 o
   4  -4  12          2.88          3.56         0.82 o
   5  -4  12          0.64          1.36         0.41 o
  -2  -3  12          0.11          0.67         0.50 o
   0  -3  12          5.05          6.43         1.16 o
   1  -3  12         10.67         11.27         1.83 o
   2  -3  12          2.49          5.34         1.02 o
   3  -3  12          0.01          0.84         0.44 o
   4  -3  12          1.14          0.83         0.50 o
   5  -3  12          0.01          0.75         0.47 o
  -3  -2  12          0.67          1.24         1.14 o
  -2  -2  12          0.10          0.46         0.44 o
  -1  -2  12          3.77          1.71         1.12 o
   0  -2  12          3.91          9.27         1.58 o
   1  -2  12          4.91          6.43         1.30 o
   2  -2  12          4.15          2.97         0.71 o
   3  -2  12          0.39          1.18         0.48 o
   5  -2  12          0.52          1.15         0.51 o
   6  -2  12          1.84          1.51         0.58 o
  -3  -1  12          0.03          0.90         1.08 o
  -2  -1  12          0.01          0.18         1.08 o
  -1  -1  12          0.00          0.73         0.49 o
   0  -1  12          1.00          0.58         0.44 o
   1  -1  12          1.27          4.34         0.90 o
   2  -1  12          7.19          5.94         1.12 o
   3  -1  12          4.52          8.39         1.41 o
   4  -1  12          0.08          0.03         0.41 o
   5  -1  12          0.33          1.18         0.52 o
   6  -1  12          2.68          1.57         0.46 o
   7  -1  12          0.01          0.85         0.37 o
  -3   0  12          0.02          0.32         0.98 o
  -2   0  12          1.27         -0.68         1.12 o
  -1   0  12          7.71          4.99         1.57 o
   0   0  12          2.10          2.32         1.68 o
   1   0  12         23.04         23.88         3.70 o
   2   0  12         14.56         16.92         2.67 o
   3   0  12          4.03          3.94         0.84 o
   4   0  12          0.08          0.14         0.37 o
   5   0  12          0.32          1.93         0.60 o
   6   0  12          0.82          3.52         0.90 o
   7   0  12          0.18          0.88         0.43 o
  -3   1  12          0.97          0.11         1.08 o
  -2   1  12          0.01         -0.32         0.97 o
  -1   1  12          1.60          0.04         1.21 o
   0   1  12          2.96          2.29         1.58 o
   1   1  12          5.35          4.42         0.89 o
   2   1  12         14.10         12.51         2.56 o
   3   1  12          1.30          1.08         0.53 o
   4   1  12          5.16          8.38         1.47 o
   5   1  12          3.96          2.41         0.64 o
   6   1  12          2.32          3.39         0.79 o
   7   1  12          0.08          1.96         1.32 o
  -2   2  12          2.02          3.50         2.22 o
  -1   2  12          0.01          0.54         1.11 o
   0   2  12          3.30          0.64         1.20 o
   1   2  12          4.89          3.24         1.85 o
   2   2  12          0.84          1.42         1.04 o
   3   2  12         15.47         13.90         2.17 o
   4   2  12          0.17          0.20         0.46 o
   6   2  12          0.17          1.82         0.57 o
   7   2  12          1.57          1.40         0.54 o
   8   2  12          2.67          3.32         0.66 o
  -2   3  12          2.35          2.73         1.06 o
  -1   3  12          1.15          0.25         0.78 o
   0   3  12          0.11          1.07         1.18 o
   1   3  12          1.68          0.79         1.18 o
   2   3  12          1.51          1.50         0.55 o
   3   3  12          5.07          4.40         0.91 o
   4   3  12          4.02          4.92         0.94 o
   5   3  12          1.34          2.71         0.74 o
   6   3  12          5.22          5.27         1.07 o
   7   3  12          0.37          0.51         0.44 o
   8   3  12          2.39          3.78         0.62 o
  -2   4  12          0.22          0.24         0.82 o
  -1   4  12          1.70          1.15         0.83 o
   0   4  12          0.38          1.89         0.96 o
   1   4  12          0.09          1.85         1.27 o
   2   4  12         12.66         11.64         2.04 o
   3   4  12          0.11          0.14         0.45 o
   4   4  12         12.73         19.74         2.19 o
   5   4  12         11.04          7.82         2.27 o
   6   4  12          0.52          1.59         0.67 o
   8   4  12          0.25          0.17         0.39 o
  -1   5  12          0.15          0.21         0.77 o
   0   5  12          1.80          2.74         1.03 o
   1   5  12          1.48          0.52         0.88 o
   2   5  12          5.43          4.85         1.29 o
   3   5  12          1.14          6.52         2.35 o
   4   5  12          0.48          0.67         0.54 o
   5   5  12          0.05          0.42         0.48 o
   6   5  12          1.94          2.31         1.06 o
   7   5  12          0.41          0.32         0.51 o
   8   5  12          0.02          0.14         0.46 o
  -1   6  12          0.01          0.26         0.78 o
   0   6  12          0.40          0.50         0.86 o
   1   6  12          4.94          5.19         1.24 o
   2   6  12          0.24          0.14         0.85 o
   3   6  12          2.29          2.90         1.07 o
   5   6  12          0.53          0.57         0.47 o
   6   6  12          1.46          1.03         0.53 o
   7   6  12          0.08         -0.08         0.47 o
   8   6  12          0.50          0.19         0.51 o
   0   7  12          0.00          0.20         0.89 o
   1   7  12          0.79          0.93         0.86 o
   2   7  12          4.23          7.17         1.76 o
   3   7  12          2.68          2.87         0.96 o
   4   7  12          5.76          3.15         1.03 o
   5   7  12          2.89          2.21         0.95 o
   6   7  12          2.39          1.88         0.93 o
   7   7  12          0.00          0.66         0.48 o
   8   7  12          0.08          0.68         0.42 o
   1   8  12          0.19          0.82         0.81 o
   2   8  12          0.00          0.95         0.85 o
   3   8  12          1.34          1.70         0.83 o
   5   8  12          0.95          0.28         0.72 o
   6   8  12          1.71          0.51         0.68 o
   7   8  12          0.05          0.22         0.42 o
   8   8  12          0.37          0.42         0.48 o
   2   9  12          0.00          0.47         0.85 o
   3   9  12          0.62          0.96         0.81 o
   4   9  12          0.35          1.02         0.79 o
   5   9  12          0.06         -0.18         0.68 o
   6   9  12          2.09          2.87         1.40 o
   7   9  12          0.03         -0.06         0.38 o
   3  10  12          0.00         -0.33         0.59 o
   4  10  12          1.20          1.77         1.27 o
   5  10  12          0.06          1.32         0.82 o
   6  10  12          2.46          2.67         0.86 o
   0  -4  13          0.03          0.16         0.39 o
   1  -4  13          0.19          0.85         0.43 o
   2  -4  13          0.34          1.14         0.46 o
   3  -4  13          2.52          3.13         0.79 o
  -1  -3  13          0.68          0.77         0.49 o
   0  -3  13          0.23          1.16         0.50 o
   1  -3  13          2.34          2.36         0.65 o
   2  -3  13          0.26          0.47         0.43 o
   3  -3  13          5.35          7.07         1.46 o
   4  -3  13          0.06          0.63         0.73 o
  -1  -2  13          0.46          0.13         0.43 o
   0  -2  13          0.89         -0.06         0.43 o
   1  -2  13          0.15          0.86         0.89 o
   2  -2  13          0.03          0.94         0.50 o
   3  -2  13          5.30          6.13         1.12 o
   5  -2  13          1.79          3.51         0.85 o
  -1  -1  13          0.00          0.81         0.47 o
   0  -1  13          0.00          0.39         0.60 o
   1  -1  13          0.28         -0.15         0.48 o
   2  -1  13          0.06          0.87         0.99 o
   4  -1  13          0.08          1.08         0.47 o
   5  -1  13          6.30          6.26         1.13 o
   6  -1  13          0.02          0.94         0.56 o
  -1   0  13          0.08          1.22         1.19 o
   0   0  13          1.54          0.28         0.59 o
   1   0  13          0.54          0.90         0.49 o
   3   0  13          0.99          1.23         0.56 o
   4   0  13          0.75          2.10         0.67 o
   5   0  13         13.73         15.00         2.42 o
   6   0  13          0.34          1.66         0.55 o
  -1   1  13          1.10          1.66         1.21 o
   0   1  13          4.04         -0.10         1.61 o
   1   1  13          0.07          0.85         0.54 o
   2   1  13          0.19          0.56         0.49 o
   3   1  13          0.00          3.01         0.78 o
   4   1  13          3.48          3.37         0.83 o
   6   1  13          0.54          1.17         0.52 o
   7   1  13          1.20          0.60         0.43 o
  -1   2  13          2.05          0.64         1.10 o
   0   2  13          0.79          1.07         1.17 o
   1   2  13          0.19          0.13         0.47 o
   2   2  13          0.00         -0.14         0.53 o
   3   2  13          0.96          1.29         0.85 o
   4   2  13          1.61          3.20         0.83 o
   6   2  13          0.34          3.17         0.79 o
   7   2  13         11.72         13.76         2.23 o
  -1   3  13          0.02         -0.65         1.02 o
   0   3  13          0.15          0.02         0.98 o
   1   3  13          2.95          3.79         1.40 o
   2   3  13         12.90         13.90         1.81 o
   3   3  13          0.24          0.06         0.46 o
   4   3  13          0.00          1.14         0.62 o
   6   3  13          1.06          1.37         0.59 o
   7   3  13          1.42          3.00         1.16 o
  -1   4  13          0.05          2.36         1.10 o
   0   4  13          0.00          1.30         0.86 o
   1   4  13          1.90          4.27         1.39 o
   3   4  13          2.87          1.80         0.80 o
   4   4  13          0.04          4.32         0.98 o
   5   4  13          1.05          0.51         0.52 o
   6   4  13          2.72          1.58         0.69 o
   7   4  13          1.54          1.00         0.87 o
   0   5  13          0.03         -0.22         0.81 o
   1   5  13          0.79          1.50         0.97 o
   2   5  13          0.03          0.99         1.09 o
   3   5  13          5.38          7.85         2.34 o
   4   5  13          8.34          8.83         1.58 o
   5   5  13          0.00          0.15         0.47 o
   6   5  13          0.70          1.81         2.09 o
   7   5  13          4.59          8.62         1.57 o
   0   6  13          0.27         -0.24         0.75 o
   1   6  13          1.66          1.01         1.65 o
   2   6  13          0.45          0.49         0.84 o
   3   6  13          0.78          0.72         0.87 o
   4   6  13         10.73          7.30         1.87 o
   5   6  13          0.30          0.59         0.51 o
   6   6  13          0.06          1.01         0.49 o
   7   6  13          1.87          1.53         0.72 o
   1   7  13          0.05          1.51         0.86 o
   2   7  13          0.32          1.50         1.08 o
   3   7  13          1.42          1.22         1.17 o
   4   7  13          3.18          1.53         0.84 o
   5   7  13          2.59          0.52         1.44 o
   6   7  13          1.68          0.61         0.53 o
   7   7  13          2.08          1.07         0.53 o
   2   8  13          0.07         -0.01         0.82 o
   4   8  13          1.42          1.31         0.81 o
   5   8  13          0.60          0.36         0.86 o
   6   8  13          2.75          1.47         0.89 o
   4   9  13          0.10          0.72         0.71 o
   5   9  13          1.52          1.98         1.11 o
   1  -1  14          0.81          0.42         0.75 o
   2  -1  14          5.00          6.93         1.28 o
   3  -1  14          0.21          0.17         0.44 o
   4  -1  14          0.08          0.07         0.38 o
   1   0  14          0.98          0.90         0.49 o
   2   0  14          2.24          2.75         1.40 o
   3   0  14          0.57          1.74         0.62 o
   4   0  14          2.10          2.89         0.72 o
   5   0  14          0.93          1.10         0.48 o
   0   1  14          1.96          0.56         0.48 o
   1   1  14          0.92          0.59         0.48 o
   2   1  14          0.21          0.91         0.53 o
   3   1  14          0.70          1.54         0.63 o
   4   1  14          6.52          7.43         1.35 o
   5   1  14          1.05          0.40         0.48 o
   1   2  14          3.63          2.10         0.63 o
   2   2  14          1.22          0.38         0.49 o
   3   2  14          0.69          0.41         0.46 o
   4   2  14          7.10          8.71         1.58 o
   5   2  14          0.66          0.75         0.53 o
   6   2  14          0.26          0.08         0.47 o
   1   3  14          2.29          1.80         1.18 o
   2   3  14          2.32          2.31         0.89 o
   3   3  14          0.85          1.01         0.63 o
   4   3  14          1.52          1.64         0.66 o
   5   3  14          0.74          1.26         0.63 o
   6   3  14          0.73          0.51         0.49 o
   1   4  14          1.81          0.97         1.10 o
   2   4  14          0.31          0.14         1.07 o
   3   4  14          1.77          1.59         0.60 o
   4   4  14          1.04          1.35         0.54 o
   5   4  14          0.48          2.20         0.68 o
   6   4  14          7.00          9.11         1.62 o
   2   5  14          0.02          0.89         1.01 o
   3   5  14          2.25          1.63         2.50 o
   4   5  14          1.91          1.75         0.80 o
   5   5  14          0.03          1.21         0.97 o
   6   5  14          1.80          0.87         0.58 o
   3   6  14          1.71          1.28         1.69 o
   4   6  14          0.15         -0.05         0.99 o
   5   6  14          0.21          0.10         0.45 o
   4   7  14          0.26          0.82         0.80 o
                                                
